# Supplementary material for: Doubling of coastal flooding frequency within decades due to sea-level rise
Source: Sci Rep. 2017 May 18;7:1399. doi: 10.1038/s41598-017-01362-7 (PMC5437046; doi:10.1038/s41598-017-01362-7)
Supplement: Supplementary file 2 — Dataset 1 [file 41598_2017_1362_MOESM2_ESM.xls]

## Sheet: Sheet1
This file contains data on the GEV parameters (and confidence intervals) from the analysis in 'Doubling of coastal flooding frequency within decades due to sea-level rise' by Sean Vitousek, Patrick Barnard, Charles Fletcher, Neil Frazer, Li Erikson, and Curt Storlazzi.

## Sheet: MU
GEV location parameter [m]	lon	0	1	2	3	4	5	6	7	8	9	10	11	12	13	14	15	16	17	18	19	20	21	22	23	24	25	26	27	28	29	30	31	32	33	34	35	36	37	38	39	40	41	42	43	44	45	46	47
lat
78		1.13186	1.1509	1.15665	1.16061	1.1629	1.17333	1.18282	1.18947	1.1895	1.2023	1.21803	1.23781	1.22495	1.21059											1.04299
77		1.18769	1.20074	1.20426	1.2116	1.21931	1.22698	1.23459	1.24208	1.24128	1.24947	1.25418	1.26704	1.27249	1.24978	1.25767														0.783287	0.764659	0.763123	0.758692	0.755534	0.746317	0.741	0.747829				0.780109	0.752462	0.751338	0.75068	0.726533	0.721394	0.725394	0.756483	0.758341
76		1.22955	1.23777	1.24128	1.24324	1.2501	1.25502	1.26434	1.27658	1.27728	1.28485	1.28844	1.29164	1.29083	1.28963	1.29062	1.27657	1.21906	1.16739	1.15106	1.09762	1.03784	0.978517	0.901487	0.88706	0.785901	0.74656	0.718264	0.72276	0.724214	0.738377	0.754621	0.770776	0.788589	0.790219	0.804198	0.809308	0.80838	0.803935	0.799449	0.797675	0.798333	0.799519	0.796638	0.800134	0.806671	0.809837	0.811901	0.811146
75		1.25981	1.27101	1.27453	1.27592	1.28309	1.28885	1.29675	1.30419	1.30532	1.3092	1.30711	1.30597	1.30246	1.30041	1.2918	1.27251	1.23541	1.20492	1.17797	1.08733	1.01007	0.951747	0.892525	0.892385	0.847076	0.810541	0.793905	0.788777	0.787258	0.793484	0.808201	0.81862	0.833411	0.83262	0.842847	0.854358	0.856538	0.855003	0.850888	0.845957	0.828306	0.82794	0.826895	0.831534	0.847063	0.85443	0.859871	0.862788
74		1.28685	1.2971	1.30118	1.30449	1.31311	1.31759	1.32243	1.33117	1.33299	1.33909	1.34399	1.34709	1.35071	1.35375	1.35276	1.35104	1.3387	1.30963	1.2968	1.24827	1.17063	1.11893	1.06995	1.06932	1.03351	0.999147	0.978335	0.961776	0.956065	0.955176	0.944998	0.946263	0.951631	0.941726	0.938316	0.944275	0.936118	0.924889	0.9272	0.922895	0.89888	0.893148	0.890378	0.887455	0.899889	0.9077	0.913725	0.916089
73		1.302	1.30845	1.31286	1.3176	1.33111	1.34083	1.35124	1.36242	1.3663	1.379	1.38903	1.39899	1.40981	1.41477	1.4208	1.42069	1.41253	1.40239	1.39483	1.37238	1.3448	1.31181	1.28129	1.28231	1.24326	1.20451	1.18719	1.15427	1.14498	1.13556	1.11438	1.10745	1.10355	1.08838	1.07466	1.06622	1.04926	1.02221	1.02191	1.00455	0.980704	0.979058	0.960296	0.953987	0.952411	0.947665	0.939291	0.942971
72		1.32001	1.32926	1.33865	1.3409	1.35454	1.36954	1.38639	1.40126	1.4036	1.42107	1.43962	1.45636	1.47236	1.47499	1.48978	1.50486	1.52343	1.55148	1.54138	1.54908	1.55106	1.55	1.54028	1.54709	1.52133	1.48296	1.4554	1.41043	1.39768	1.36301	1.32898	1.32293	1.31012	1.30485	1.27934	1.26066	1.22587	1.18339	1.17939	1.15015	1.13266	1.12305	1.10867	1.10383	1.08697	1.06284	1.03878	1.0187
71		1.34267	1.35112	1.36639	1.36839	1.38574	1.40562	1.42289	1.44411	1.44799	1.47123	1.49247	1.51428	1.53265	1.53042	1.55212	1.57349	1.60161	1.69484	1.68391	1.7697	1.8196	1.82824	1.85149	1.86035		1.78408	1.76011			1.68949	1.66059	1.62651	1.58893	1.60094	1.56198	1.52057	1.46677	1.41882	1.41533	1.37534	1.34128	1.32893	1.30045	1.3001	1.26117	1.21537	1.16903	1.13174
70		1.34552	1.37019	1.39199	1.39953	1.42118	1.44355	1.46577	1.49153	1.49538	1.52117	1.5473	1.57374	1.59626	1.58961	1.61919	1.63886	1.6547	1.76635	1.74215													1.93196	1.96351	2.00108	1.94825	1.9109	1.86427	1.7968	1.79329	1.72879	1.67052	1.60993	1.54013	1.51992	1.4532	1.3799	1.32388	1.30032
69		1.33978	1.36747	1.39624	1.4033	1.43065	1.46356	1.49567	1.52766	1.5295	1.56666	1.60043	1.63194	1.65201	1.63835	1.67526	1.71639																						2.37422	2.3779	2.31011	2.23513	2.13011	1.97526	1.95696	1.83178	1.68753	1.41905	1.14769
68		1.334	1.36853	1.40073	1.40583	1.43763	1.47507	1.5089	1.55087	1.54945	1.59907	1.65097	1.71861	1.75189	1.70306																												2.90593	2.499	2.4613	2.21847			1.63344
67		1.33606	1.3745	1.41451	1.41317	1.45407	1.49627	1.54099	1.58947	1.605	1.66884	1.77466	1.8779	1.9123	1.80315																													3.26896	3.23595			2.78611
66		1.33336	1.37944	1.43009	1.43563	1.48746	1.54475	1.60638	1.66243	1.67805	1.75199	1.81229	1.9047
65		1.3506	1.39717	1.44953	1.45625	1.51633	1.58072	1.64154	1.71045	1.72391	1.78083	1.84757	1.97456
64		1.37889	1.42392	1.47278	1.4625	1.51078	1.5721	1.63169	1.67844	1.72251	1.72619
63		1.4208	1.45809	1.49154	1.4772	1.49315	1.54976	1.60742
62		1.48849	1.48791	1.47749	1.47913	1.47247	1.5445
61		1.53291	1.4436	1.38532	1.37499	1.30963
60		1.38926	1.30524	1.22205	1.22538	1.15057	1.15631
59		1.34559	1.17891	1.058	1.05598	0.972481
58		1.39052	1.13942	0.940707	0.930431	0.82908	0.779083	0.758951
57		1.56122	1.2374	1.00107	1.00821	0.87165	0.827605	0.811562	0.875632	1.06537
56		1.86674	1.46943	1.16199	1.17204	0.974141	0.858372	0.979346	1.22632	1.46466
55		2.32582	1.80516	1.42257	1.40775	1.14632	0.950278	1.15963	1.62889	1.83811
54		3.16699	2.38548	1.77657	1.78566	1.50451	1.44809	1.66914	2.13852	2.30662
53			3.05304	1.51458	1.51679	1.41421	1.79323
52				1.73517	1.77389
51
50		3.60636
49
48
47
46
45
44
43
42
41
40
39
38
37
36
35
34
33
32
31
30
29
28
27
26
25
24
23
22
21
20
19
18
17
16
15
14
13
12
11
10
9
8
7
6				1.00727	1.0088	1.01256
5		0.9815	1.0076	1.02169	1.0201	1.02321	1.03909
4		0.980827	1.00095	1.01903	1.01894	1.02627	1.03796	1.0944	1.11064	1.11091
3		0.971434	0.99565	1.01687	1.01498	1.02262	1.03791	1.07017	1.08934	1.08977	1.0384
2		0.963397	0.988957	1.01221	1.00951	1.02184	1.03914	1.06919	1.08395	1.08484	1.03544																																					1.53178	1.45417
1		0.956037	0.983371	1.00781	1.00501	1.02268	1.03978	1.06189	1.07196	1.07265	1.01718																																				1.65453	1.58637	1.50478
0		0.95126	0.980241	1.0049	1.00481	1.02335	1.03857	1.05501	1.06894	1.07044	0.979244																																			1.75917	1.70138	1.63063	1.54965
-1		0.947242	0.976423	1.00152	1.00363	1.02023	1.03473	1.06264	1.06002	1.06089																																			1.85705	1.8062	1.74267	1.67095	1.5906
-2		0.939755	0.972417	0.996725	1.00109	1.02277	1.03645	1.05709	1.0532	1.05371	1.05121																																	1.8932	1.90208	1.84538	1.78078	1.707	1.62603
-3		0.933826	0.967739	0.991502	0.997203	1.02034	1.03318	1.04538	1.0494	1.05047	1.05098																																1.96463	1.92888	1.93649	1.87713	1.81571	1.74033	1.65768
-4		0.926383	0.958716	0.982645	0.987785	1.01075	1.02377	1.03755	1.04632	1.04733	1.05128	1.05457																														2.04953	1.9966	1.95666	1.96456	1.90507	1.84238	1.76949	1.68384
-5		0.920622	0.952841	0.976484	0.982446	1.00425	1.01733	1.02947	1.03966	1.04092	1.04822	1.05126	1.04787																													2.06493	2.02598	1.98344	1.99133	1.93077	1.8665	1.79192	1.70347
-6		0.913293	0.949157	0.970705	0.976168	0.997507	1.00912	1.02288	1.0352	1.03659	1.04376	1.04398	1.04154																													2.08523	2.04679	2.0083	2.01637	1.95574	1.8892	1.81157	1.71942
-7		0.911817	0.942703	0.962833	0.967105	0.987592	0.99987	1.01441	1.02804	1.02966	1.03847	1.03755	1.03407																													2.09074	2.06392	2.03113	2.03844	1.9782	1.91182	1.83228	1.73215
-8		0.904693	0.940159	0.956007	0.960246	0.97783	0.990382	1.00533	1.01905	1.02092	1.03103	1.0314	1.0279	1.01873																												2.10864	2.08061	2.05066	2.05831	1.99943	1.9352	1.86163	1.74344
-9		0.898966	0.928702	0.947561	0.952849	0.972001	0.984249	0.996832	1.0098	1.01235	1.02333	1.02412	1.02115	1.00971																												2.10337	2.09026	2.06972	2.07792	2.02044	1.95659	1.87944	1.74527
-10		0.893224	0.92218	0.94022	0.945372	0.963757	0.975515	0.98842	1.00085	1.00334	1.01381	1.01719	1.01365	0.999295																												2.08968	2.09315	2.08629	2.09009	2.03275	1.96332	1.88361	1.75814
-11		0.891917	0.915442	0.933986	0.938729	0.955989	0.967827	0.979975	0.992776	0.995209	1.00608	1.00905	1.00579	0.987205	0.926969																													2.11964	2.13248	2.06798	1.9904	1.89816	1.77104
-12		0.888784	0.912669	0.930963	0.93412	0.95103	0.962905	0.973736	0.983611	0.986078	0.99586	0.999196	0.996265	0.966042	0.87408																													2.15024	2.16493	2.10243	2.02197	1.94721	1.84667
-13		0.884767	0.907287	0.924915	0.928024	0.944488	0.955787	0.966379	0.973813	0.976784	0.98527	0.989043	0.984278	0.936503																														2.17577	2.19433	2.16863	2.12509	2.01368	1.9706
-14		0.879584	0.900965	0.917628	0.921168	0.938501	0.949363	0.958956	0.964835	0.968406	0.974067	0.978557	0.97165																															2.19747	2.20783	2.19373	2.1487	2.06092	2.01776
-15		0.873365	0.899249	0.916046	0.917735	0.933544	0.944157	0.952316	0.958425	0.962081	0.965092	0.968314	0.959677																															2.22214	2.22437	2.22164	2.16332	2.08839
-16		0.870555	0.89436	0.910772	0.914973	0.929656	0.939881	0.947494	0.952789	0.956764	0.956726	0.95591	0.944392																														2.19653	2.24642	2.23387	2.25533
-17		0.863412	0.886824	0.903248	0.908436	0.923194	0.933172	0.940285	0.944498	0.948844	0.949077	0.942938	0.92937																													2.13232	2.19598	2.25715	2.24088	2.3391
-18		0.858851	0.88099	0.897197	0.900908	0.916102	0.92646	0.935349	0.939448	0.944098	0.943883	0.938106	0.92542																										2.05883	2.05581	2.07515	2.1241	2.17194	2.22732	2.20046
-19		0.858964	0.877907	0.893187	0.895832	0.911834	0.922059	0.930828	0.934924	0.939291	0.940958	0.93699	0.930252																										2.01813	2.02025	2.05184	2.08934	2.12653	2.17408	2.13967	2.16884
-20		0.856486	0.876351	0.891621	0.894372	0.90827	0.918888	0.929693	0.934553	0.939085	0.945159	0.949232	0.950845	0.969121																								2.01016	1.97825	1.98087	2.00723	2.03691	2.0658	2.11128	2.06799	2.11513
-21		0.858568	0.876878	0.894051	0.895283	0.906365	0.919439	0.933826	0.945895	0.950549	0.967699	0.974131	0.974929	0.99256																								1.94116	1.92175	1.92543	1.94623	1.97261	1.98897	2.03009	1.94673
-22		0.869556	0.881124	0.897767	0.898163	0.908767	0.921922	0.942104	0.966083	0.970839	0.983385	0.991322	0.995418	1.0034	1.01312	1.06636																						1.85656	1.86058	1.8647	1.87636	1.89331	1.90467	1.92195
-23		0.881761	0.890679	0.90597	0.904289	0.917278	0.932957	0.958865	0.986424	0.99063	0.999717	1.00734	1.01009	1.01847	1.03106	1.06785																						1.77002	1.78532	1.78893	1.80399	1.80657	1.80343	1.78717
-24		0.895698	0.90634	0.921709	0.915964	0.930357	0.94488	0.983195	1.00419	1.00884	1.01728	1.02273	1.02668	1.02972	1.04361	1.06212																						1.68316	1.70158	1.70539	1.71453	1.71135	1.69483	1.66453	1.65956
-25		0.906806	0.918303	0.932829	0.929224	0.942768	0.957047	1.00079	1.02425	1.02852	1.03207	1.03784	1.04217	1.04461	1.05388	1.06091																					1.56719	1.60726	1.61985	1.62196	1.62512	1.61665	1.5911	1.54727	1.545	1.50376
-26		0.909565	0.928571	0.946361	0.946596	0.960415	0.980607	1.02185	1.04013	1.04431	1.04876	1.05146	1.0554	1.05937	1.0673	1.07431																				1.48304	1.49087	1.52679	1.53915	1.54018	1.54068	1.52739	1.49548	1.4461	1.44768	1.37799	1.19475	0.692899	0.529649
-27		0.913894	0.936313	0.956685	0.961903	0.983888	1.01657	1.04078	1.05387	1.05791	1.06457	1.0664	1.07124	1.07113	1.07796	1.08428																				1.42372	1.4341	1.46293	1.46847	1.46874	1.46297	1.44562	1.40146	1.33558	1.3342	1.23927	1.0341	0.74765	0.57168
-28		0.924407	0.949169	0.973658	0.974536	1.0058	1.03055	1.04868	1.06309	1.06688	1.0748	1.07821	1.08467	1.08401	1.08657	1.09411	1.12899																			1.3819	1.38474	1.40413	1.40382	1.40432	1.39104	1.36232	1.31771	1.24707	1.25088	1.15209	0.966279	0.766125	0.616158
-29		0.939037	0.966975	0.997553	0.995004	1.02751	1.04864	1.06248	1.07393	1.07861	1.08873	1.08936	1.09547	1.0984	1.10171	1.10987	1.16534	1.23299																	1.31517	1.35002	1.34972	1.35595	1.35075	1.35082	1.33571	1.29685	1.25159	1.18171	1.17971	1.08622	0.91284	0.754455	0.637976
-30		0.949901	0.979473	1.00863	1.01128	1.05404	1.0679	1.07708	1.08916	1.09376	1.10405	1.10953	1.11752	1.1182	1.11671	1.12621	1.15193	1.21313															1.2156	1.24391	1.28846	1.31988	1.31903	1.31308	1.29966	1.30045	1.28366	1.24296	1.19874	1.13712	1.13016	1.03618	0.893131	0.736027	0.631725
-31		0.975256	1.0022	1.03426	1.03172	1.0729	1.08187	1.08766	1.10032	1.1059	1.1158	1.1241	1.13291	1.13898	1.13367	1.14541	1.15795	1.19088															1.238	1.24745	1.27563	1.29257	1.28751	1.27035	1.25321	1.25412	1.2353	1.20193	1.16406	1.10837	1.10033	1.00009	0.874096	0.732582	0.641549
-32		0.989745	1.01664	1.06909	1.06784	1.07893	1.09249	1.10055	1.11042	1.1141	1.12549	1.12733	1.13779	1.14688	1.14444	1.15654	1.16497	1.17458	1.22973	1.21678												1.19577	1.25762	1.26003	1.27042	1.27089	1.26131	1.23467	1.21394	1.21549	1.1957	1.16614	1.13208	1.08489	1.08036	0.987388	0.846642	0.727166	0.657288
-33		1.02226	1.03739	1.07761	1.07176	1.08407	1.09793	1.10902	1.11963	1.12364	1.13053	1.13717	1.14738	1.1508	1.14673	1.15986	1.16771	1.16694	1.18275	1.21596											1.18989	1.24865	1.26275	1.26206	1.26112	1.25053	1.23403	1.20036	1.1785	1.17994	1.16452	1.13813	1.10682	1.06765	1.0614	0.988957	0.830973	0.72637	0.667855
-34		1.0406	1.063	1.08783	1.08109	1.09201	1.1077	1.11806	1.13006	1.1359	1.14558	1.15098	1.16099	1.16418	1.16158	1.17403	1.17627	1.17571	1.17993	1.20611									1.21663	1.24726	1.24992	1.25712	1.25909	1.25842	1.24988	1.22578	1.20562	1.17964	1.15988	1.1616	1.13772	1.11487	1.08539	1.04521	1.04202	0.977488	0.849327	0.740395	0.683617
-35		1.04463	1.07254	1.09401	1.08755	1.10015	1.11661	1.12889	1.14132	1.1454	1.1566	1.16429	1.17688	1.17991	1.17417	1.18599	1.18941	1.19173	1.20284	1.20334	1.23352		1.45149	1.35511	1.32396	1.27007	1.26208	1.25954	1.26238	1.26124	1.2568	1.25305	1.24784	1.24172	1.23677	1.21182	1.19366	1.17103	1.15051	1.15552	1.12716	1.09828	1.07091	1.02621	1.02414	0.96147	0.858357	0.766691	0.708993
-36		1.06126	1.08817	1.10861	1.10548	1.11397	1.13013	1.14053	1.15034	1.15833	1.16843	1.17695	1.18935	1.19745	1.1927	1.20444	1.2072	1.20916	1.21905	1.21555	1.22824	1.28348	1.35492	1.27932	1.27701	1.27573	1.2771	1.27603	1.27305	1.269	1.26321	1.24989	1.24439	1.23579	1.22731	1.20841	1.19014	1.1689	1.14439	1.15125	1.12032	1.08556	1.05802	1.00887	1.00841	0.95347	0.86453	0.784776	0.733873
-37		1.08373	1.10554	1.12589	1.12134	1.12756	1.14376	1.15089	1.16141	1.16849	1.17818	1.18715	1.20027	1.2071	1.20913	1.22077	1.2249	1.22921	1.24001	1.23667	1.25038	1.27221	1.27625	1.28441	1.28531	1.28515	1.28832	1.28819	1.27481	1.26988	1.26334	1.25536	1.24015	1.23013	1.22685	1.20388	1.18577	1.16588	1.14419	1.1505	1.1186	1.07896	1.05201	1.00419	1.00205	0.950822	0.871649	0.807512	0.762287
-38		1.10312	1.12123	1.14033	1.13578	1.14464	1.15857	1.162	1.17318	1.1795	1.19006	1.20001	1.21372	1.21736	1.21621	1.2293	1.23698	1.24245	1.25551	1.25662	1.26449	1.27619	1.28573	1.29206	1.29525	1.29443	1.29008	1.28912	1.27269	1.26243	1.2569	1.24069	1.23139	1.22559	1.2199	1.19949	1.18503	1.16773	1.14516	1.15189	1.12069	1.08158	1.05602	1.00758	0.998694	0.942085	0.882907	0.834207	0.791305
-39		1.11779	1.13295	1.15103	1.14898	1.15552	1.17042	1.17485	1.18467	1.19339	1.20466	1.21315	1.22554	1.22952	1.22772	1.23752	1.24782	1.256	1.26689	1.26939	1.27751	1.28803	1.29588	1.29699	1.3011	1.29597	1.28955	1.28686	1.26453	1.25818	1.25308	1.23662	1.22341	1.21988	1.21329	1.1913	1.17876	1.1661	1.14582	1.15123	1.12247	1.08727	1.06001	1.01105	1.00091	0.938672	0.889359	0.838877	0.795615
-40		1.13024	1.14265	1.1654	1.16188	1.1726	1.18531	1.1943	1.20289	1.20985	1.22158	1.23145	1.24374	1.24485	1.23966	1.2495	1.25348	1.26409	1.2756	1.27733	1.28716	1.29567	1.30035	1.29548	1.30081	1.29678	1.28676	1.28247	1.26453	1.25769	1.25242	1.23599	1.2206	1.21678	1.20628	1.18883	1.1804	1.16865	1.15117	1.15595	1.12701	1.09041	1.05965	1.00953	1.00237	0.946628	0.894029	0.83864	0.801675
-41		1.13496	1.1543	1.18125	1.17177	1.18726	1.20353	1.20795	1.21828	1.22335	1.23975	1.25242	1.26551	1.26353	1.25428	1.26064	1.26096	1.26193	1.27355	1.27721	1.28486	1.29226	1.29496	1.29208	1.29786	1.28892	1.27743	1.27242	1.25599	1.24024	1.24193	1.23064	1.21635	1.21222	1.21095	1.19683	1.19104	1.18004	1.16318	1.16836	1.13895	1.09339	1.06006	1.00197	0.998297	0.944205	0.898004	0.847957	0.814214
-42		1.15894	1.16632	1.19064	1.19167	1.19451	1.21044	1.21722	1.22361	1.23032	1.2442	1.26319	1.27953	1.27314	1.26155	1.26735	1.26013	1.26424	1.27301	1.27162	1.2762	1.28263	1.28478	1.28445	1.29032	1.27884	1.25756	1.25463	1.24273	1.23125	1.23363	1.22722	1.21624	1.21638	1.21858	1.20858	1.20817	1.19412	1.17115	1.17644	1.14446	1.10133	1.06624	0.999526	0.990861	0.942709	0.899848	0.855751	0.82959
-43		1.16445	1.17761	1.19713	1.19682	1.20548	1.22227	1.22697	1.22687	1.23289	1.23904	1.25254	1.2658	1.26479	1.2546	1.26587	1.26214	1.26456	1.2736	1.27528	1.27556	1.2839	1.2804	1.27451	1.27839	1.26299	1.2479	1.25074	1.23767	1.22873	1.23397	1.22556	1.22161	1.22312	1.2374	1.22401	1.22215	1.20795	1.17875	1.1823	1.14497	1.10189	1.05833	0.99399	0.983821	0.952209	0.908686	0.871724	0.845274
-44		1.17075	1.18087	1.19979	1.20441	1.2142	1.23121	1.23064	1.23015	1.23492	1.2337	1.24803	1.26254	1.26288	1.25199	1.26276	1.25961	1.26174	1.26836	1.26909	1.27809	1.2849	1.27821	1.26688	1.27038	1.25531	1.24363	1.2488	1.24142	1.23392	1.23887	1.23394	1.23171	1.23856	1.24276	1.23224	1.23042	1.2142	1.18336	1.18467	1.14116	1.09582	1.05897	1.01469	1.00071	0.972688	0.92797	0.891377	0.868881
-45		1.16991	1.18011	1.20025	1.20719	1.21449	1.236	1.23357	1.23382	1.23973	1.23479	1.24313	1.2567	1.26391	1.24963	1.25802	1.25553	1.25897	1.26307	1.26489	1.26723	1.27379	1.26567	1.25903	1.26087	1.24897	1.24434	1.24894	1.2459	1.2435	1.24339	1.23865	1.23409	1.24251	1.2417	1.23066	1.23008	1.20157	1.16108	1.16472	1.12973	1.09373	1.06931	1.03059	1.02407	0.998888	0.954749	0.922964	0.907791
-46		1.17098	1.17868	1.19683	1.20041	1.21139	1.22882	1.22803	1.23242	1.23799	1.23758	1.24124	1.25573	1.25906	1.24955	1.25807	1.25472	1.24718	1.2573	1.25618	1.25558	1.26077	1.25278	1.24304	1.24788	1.2451	1.24451	1.2513	1.24981	1.24786	1.24968	1.24473	1.24105	1.2415	1.24454	1.23417	1.21661	1.18315	1.17961	1.18265	1.1347	1.0953	1.07827	1.04382	1.04257	1.01938	0.995903	0.97809	0.964106
-47		1.16988	1.17366	1.19175	1.19646	1.20918	1.22531	1.22717	1.22683	1.22797	1.23816	1.24423	1.25387	1.25462	1.24684	1.25433	1.25424	1.24632	1.25245	1.25061	1.25187	1.25731	1.2526	1.24355	1.25223	1.24924	1.24573	1.24908	1.24572	1.24698	1.24953	1.24635	1.23954	1.24	1.2368	1.21651	1.19692	1.19634	1.17252	1.18022	1.1194	1.09847	1.08964	1.0693	1.06601	1.04481	1.02765	1.01608	1.0073
-48		1.16662	1.17196	1.18899	1.19227	1.19644	1.2139	1.21289	1.215	1.2163	1.23239	1.24371	1.25414	1.2566	1.24687	1.25467	1.25072	1.24863	1.25663	1.25798	1.25813	1.26273	1.25185	1.2485	1.25451	1.24958	1.24257	1.24663	1.24729	1.25343	1.25272	1.24966	1.23933	1.2396	1.23154	1.20938	1.20171	1.17475	1.15118	1.15662	1.12354	1.09892	1.09311	1.07623	1.07862	1.06458	1.04876	1.04106	1.03486
-49		1.17264	1.17374	1.1912	1.19013	1.19561	1.20767	1.20675	1.20822	1.2077	1.23035	1.23828	1.2501	1.25731	1.24819	1.25481	1.24932	1.25422	1.26445	1.26747	1.26119	1.26445	1.2523	1.2489	1.25289	1.23966	1.23985	1.24615	1.24798	1.25182	1.25345	1.24967	1.23924	1.23382	1.23029	1.21216	1.20731	1.19138	1.17192	1.17508	1.14968	1.13669	1.12687	1.11819	1.11129	1.09569	1.07584	1.07388	1.07183
-50		1.16886	1.17431	1.18862	1.18464	1.19004	1.19884	1.20049	1.20465	1.21151	1.22766	1.23739	1.24937	1.25566	1.25058	1.25597	1.25218	1.25537	1.2671	1.27453	1.26668	1.2713	1.26165	1.25364	1.25737	1.24348	1.23727	1.2423	1.24126	1.24338	1.24473	1.24115	1.23233	1.23075	1.2256	1.22093	1.21541	1.20918	1.20116	1.20711	1.19607	1.17594	1.16816	1.15117	1.14985	1.1397	1.11837	1.11222	1.10824
-51		1.1613	1.16884	1.17968	1.18237	1.18264	1.19076	1.19587	1.20331	1.21186	1.2288	1.23766	1.25061	1.25618	1.2485	1.25261	1.2505	1.25558	1.26734	1.27512	1.27334	1.28148	1.26899	1.2594	1.26293	1.24459	1.23766	1.24022	1.2351	1.23772	1.2381	1.23396	1.22877	1.23122	1.2318	1.22968	1.2282	1.22447	1.21771	1.22617	1.22412	1.21088	1.20551	1.18642	1.18161	1.17081	1.14991	1.13824	1.13349
-52		1.1504	1.15706	1.17259	1.16839	1.16963	1.18232	1.19607	1.20947	1.2198	1.23395	1.24071	1.24934	1.25058	1.23986	1.24447	1.24044	1.24774	1.25878	1.26165	1.26343	1.2753	1.26566	1.2613	1.26515	1.25017	1.23897	1.23952	1.23439	1.23687	1.23653	1.23557	1.23269	1.23557	1.24357	1.24562	1.24785	1.25214	1.24663	1.25632	1.25122	1.23629	1.22953	1.21404	1.20394	1.19276	1.17424	1.15773	1.15346
-53		1.14318	1.14837	1.162	1.17948	1.18338	1.19921	1.1996	1.20498	1.21058	1.21844	1.22653	1.23244	1.23048	1.22874	1.22824	1.22828	1.23041	1.24136	1.23914	1.23953	1.25028	1.24819	1.24528	1.24952	1.23825	1.23082	1.23595	1.23599	1.2347	1.23791	1.23589	1.23944	1.24415	1.25338	1.25523	1.26017	1.25705	1.25752	1.26996	1.26728	1.24993	1.24432	1.23523	1.23048	1.22695	1.19886	1.185	1.19183
-54		1.13391	1.13673	1.14916	1.14284	1.14809	1.1561	1.16721	1.17936	1.18413	1.20159	1.20123	1.20849	1.20654	1.20598	1.21155	1.2105	1.21888	1.22368	1.22305	1.22187	1.23138	1.23599	1.23212	1.23387	1.23119	1.2255	1.22957	1.23173	1.2393	1.24556	1.24599	1.2422	1.24852	1.25974	1.26144	1.26654	1.26953	1.27072	1.28352	1.27901	1.26425	1.24694	1.24175	1.24231	1.23201	1.22236	1.21588	1.21881
-55		1.12563	1.12094	1.12821	1.14885	1.15481	1.1641	1.17013	1.17864	1.17678	1.18932	1.18644	1.19026	1.18845	1.19654	1.2032	1.20125	1.20076	1.20592	1.20899	1.21869	1.22849	1.23487	1.23719	1.23965	1.23408	1.2269	1.23162	1.23862	1.25112	1.26019	1.25807	1.25889	1.26471	1.27097	1.27321	1.2786	1.28451	1.28982	1.29962	1.29837	1.29172	1.28937	1.27898	1.27189	1.26745	1.25394	1.24299	1.24333
-56		1.12673	1.11749	1.12334	1.11846	1.13375	1.14116	1.165	1.15776	1.15512	1.14489	1.17648	1.18744	1.19888	1.19981	1.2126	1.20702	1.19625	1.1995	1.20452	1.2033	1.21223	1.2168	1.23265	1.23869	1.2466	1.24287	1.25159	1.2557	1.26625	1.27425	1.27925	1.27751	1.28099	1.28391	1.28797	1.29023	1.30056	1.30554	1.3097	1.30776	1.30761	1.30595	1.30537	1.30055	1.2985	1.28718	1.27932	1.2778
-57		1.09523	1.06293	1.06823	1.07208	1.07504	1.08361	1.1059						1.20887	1.20427	1.21316	1.2203	1.23513	1.24611	1.22513	1.23338	1.23729	1.24125	1.23817	1.24404	1.24224	1.25005	1.25761	1.2678	1.28261	1.28423	1.29449	1.29209	1.29542	1.29591	1.29849	1.30151	1.31276	1.3191	1.32188	1.3206	1.32325	1.32366	1.32722	1.32251	1.32066	1.30945	1.3046	1.30514
-58		1.03549	1.02407	1.03313																				1.25516	1.26032	1.25357	1.2563	1.26584	1.26669	1.27933	1.28697	1.29523	1.29585	1.29751	1.30569	1.31149	1.31551	1.32505	1.33172	1.3337	1.32689	1.32227	1.32187	1.32559	1.33548	1.33297	1.32573	1.32449	1.32355
-59																								1.25788	1.2586	1.25331	1.25078	1.25996	1.26766	1.28379	1.28901	1.29656	1.30363	1.30243	1.31217	1.32708	1.32895	1.33099	1.33153	1.334	1.33664	1.32613	1.32431	1.32291	1.33133	1.33217	1.33062	1.33061	1.33372
-60																										1.30251	1.29534	1.29702	1.27123	1.27451	1.2783	1.28042	1.27346	1.27179	1.28676	1.29603	1.29506	1.31446	1.31513	1.30669	1.32158	1.31759	1.31173	1.32126	1.33708	1.33945	1.33967	1.34074	1.34284
-61																																				1.2968	1.2993	1.27637	1.29348	1.27636	1.29525						1.33614
-62
-63
-64
-65
-66
-67
-68
-69																																	1.47343	1.42944	1.40944			1.18756
-70																								1.23864	1.23867		1.20522	1.20506
-71
-72
-73
-74
-75
-76
-77
-78
[truncated: 206 more columns]

## Sheet: MU (95%-CI lower)
GEV location parameter 95%-CI lower bound [m]	lon	0	1	2	3	4	5	6	7	8	9	10	11	12	13	14	15	16	17	18	19	20	21	22	23	24	25	26	27	28	29	30	31	32	33	34	35	36	37	38	39	40	41	42	43	44	45	46	47
lat
78		1.1023	1.1199	1.1262	1.13017	1.13271	1.14338	1.15302	1.16025	1.16065	1.1731	1.18897	1.20861	1.19612	1.18258											1.01995
77		1.15786	1.17088	1.1749	1.1818	1.1899	1.19777	1.20584	1.21328	1.21284	1.22099	1.22664	1.23935	1.24505	1.22232	1.22983														0.745064	0.728993	0.722588	0.690848	0.689545	0.679475	0.676696	0.69158				0.726145	0.698132	0.696639	0.699109	0.686337	0.680147	0.682931	0.715391	0.715784
76		1.20268	1.21024	1.21365	1.21532	1.22186	1.22685	1.23605	1.24822	1.24882	1.25633	1.26022	1.26344	1.26294	1.26174	1.26339	1.24888	1.19171	1.14072	1.12213	1.06185	1.00115	0.95159	0.876656	0.863744	0.75585	0.722809	0.694334	0.700813	0.70227	0.717601	0.730945	0.746192	0.763603	0.76406	0.775976	0.782303	0.78078	0.777616	0.773923	0.77123	0.772998	0.774895	0.770742	0.773068	0.779332	0.780141	0.779937	0.779965
75		1.23359	1.24464	1.24809	1.24874	1.25451	1.26001	1.2675	1.2748	1.27564	1.27938	1.27818	1.27698	1.27332	1.27121	1.26278	1.24322	1.205	1.17417	1.14828	1.05867	0.983154	0.92949	0.868987	0.869777	0.823506	0.787066	0.77004	0.764515	0.762533	0.769214	0.783855	0.793516	0.80742	0.805644	0.817486	0.829859	0.83163	0.828669	0.825189	0.820379	0.802779	0.802795	0.800466	0.804909	0.819115	0.826479	0.83118	0.834232
74		1.26076	1.2696	1.27341	1.27546	1.28239	1.28633	1.28973	1.29753	1.29936	1.305	1.30992	1.31311	1.31777	1.32108	1.32057	1.31931	1.30538	1.27398	1.26239	1.215	1.13924	1.08754	1.04025	1.03998	1.00444	0.971174	0.950952	0.934553	0.929586	0.927792	0.918644	0.919574	0.926014	0.916559	0.913192	0.919875	0.913663	0.90198	0.904925	0.897885	0.875149	0.869311	0.866521	0.862139	0.875408	0.881081	0.88677	0.890097
73		1.27268	1.27709	1.28071	1.28481	1.29858	1.30797	1.31802	1.32814	1.33183	1.343	1.35237	1.36236	1.37271	1.37695	1.38307	1.38225	1.37505	1.36603	1.35804	1.33561	1.30917	1.27759	1.24817	1.24936	1.21079	1.17256	1.15517	1.12456	1.11692	1.10741	1.08816	1.08129	1.07721	1.06395	1.05165	1.04395	1.02643	1.00211	1.00174	0.981852	0.955736	0.956162	0.936	0.930192	0.929544	0.921857	0.912422	0.915381
72		1.28816	1.29548	1.30444	1.30618	1.31974	1.33444	1.35103	1.36571	1.36822	1.38657	1.40419	1.42106	1.43496	1.43548	1.45024	1.46418	1.48222	1.51379	1.50337	1.5117	1.51297	1.51098	1.50414	1.51118	1.48587	1.44957	1.42258	1.37946	1.36812	1.3343	1.30261	1.29677	1.28442	1.28033	1.2562	1.23888	1.2038	1.16226	1.15813	1.128	1.10931	1.09889	1.08426	1.07804	1.06021	1.03448	1.00925	0.98876
71		1.31018	1.31654	1.33095	1.33274	1.35118	1.37114	1.3891	1.41055	1.41513	1.43882	1.46065	1.48284	1.49903	1.494	1.51445	1.53389	1.56152	1.6575	1.64684	1.73391	1.78298	1.79119	1.81451	1.82325		1.75231	1.7274			1.66206	1.63219	1.60058	1.56228	1.57441	1.53673	1.49654	1.44324	1.39581	1.39202	1.35148	1.31592	1.30267	1.27252	1.27193	1.23359	1.18427	1.13601	1.09668
70		1.31353	1.33643	1.3587	1.36633	1.38902	1.41134	1.43275	1.45874	1.46361	1.48853	1.51514	1.54258	1.56513	1.55778	1.58657	1.60463	1.62096	1.7319	1.70835													1.90674	1.93807	1.9733	1.91978	1.88249	1.83662	1.76995	1.76668	1.7017	1.64017	1.57838	1.50636	1.48704	1.42042	1.34536	1.28539	1.26143
69		1.30967	1.33696	1.36621	1.37143	1.39877	1.43168	1.4653	1.4961	1.49895	1.53625	1.5697	1.6018	1.6214	1.60863	1.64319	1.67592																						2.34493	2.3485	2.27785	2.20146	2.09287	1.93941	1.9206	1.79546	1.64792	1.37729	1.10429
68		1.30142	1.33595	1.3679	1.37171	1.40363	1.44156	1.477	1.51934	1.51908	1.5689	1.61707	1.68222	1.71407	1.66204																												2.86832	2.45843	2.42325	2.17915			1.5909
67		1.30081	1.33841	1.37778	1.37599	1.4168	1.45927	1.50413	1.55343	1.56813	1.63128	1.73099	1.83292	1.86754	1.7638																													3.2295	3.16888			2.71684
66		1.29973	1.3451	1.39498	1.3998	1.45006	1.50683	1.56649	1.62073	1.63496	1.70737	1.76851	1.86036
65		1.31466	1.36121	1.41386	1.42024	1.47932	1.54247	1.60135	1.66801	1.68013	1.73655	1.80311	1.92898
64		1.34034	1.38439	1.43344	1.42403	1.47196	1.53181	1.59049	1.63834	1.67863	1.68531
63		1.38199	1.41783	1.451	1.43707	1.45445	1.50815	1.56584
62		1.45083	1.44913	1.43969	1.43747	1.43026	1.50013
61		1.50005	1.4102	1.35292	1.34147	1.27251
60		1.36506	1.2773	1.19291	1.19363	1.11717	1.11947
59		1.31574	1.14934	1.02995	1.0253	0.940402
58		1.36335	1.11044	0.912266	0.902816	0.801344	0.751954	0.728956
57		1.53611	1.20731	0.969787	0.974736	0.840913	0.799069	0.782217	0.840278	1.02467
56		1.83743	1.43464	1.12578	1.1329	0.934797	0.822097	0.936977	1.17753	1.40712
55		2.29286	1.77238	1.38496	1.37006	1.10431	0.906185	1.10587	1.57507	1.77617
54		3.12767	2.34992	1.74579	1.75498	1.46607	1.40272	1.61987	2.08276	2.23945
53			3.00539	1.47837	1.48039	1.37174	1.74734
52				1.69213	1.73321
51
50		3.57864
49
48
47
46
45
44
43
42
41
40
39
38
37
36
35
34
33
32
31
30
29
28
27
26
25
24
23
22
21
20
19
18
17
16
15
14
13
12
11
10
9
8
7
6				1.00131	1.00266	1.00607
5		0.975583	1.00139	1.01548	1.01412	1.01667	1.03227
4		0.974523	0.994619	1.01251	1.01268	1.01976	1.03129	1.0872	1.10364	1.1036
3		0.964772	0.989197	1.01025	1.00842	1.01578	1.03093	1.06278	1.08123	1.08177	1.0307
2		0.956197	0.982124	1.00518	1.00256	1.01469	1.03176	1.06156	1.07574	1.07664	1.02704																																					1.52423	1.44649
1		0.948715	0.976134	1.0007	0.997854	1.01505	1.03195	1.05382	1.06361	1.06428	1.00796																																				1.64681	1.57879	1.49731
0		0.944939	0.973841	0.998456	0.997935	1.01661	1.03167	1.04748	1.06091	1.06245	0.970677																																			1.75031	1.69333	1.62276	1.54196
-1		0.941706	0.971438	0.996303	0.997819	1.01405	1.02848	1.05609	1.05299	1.05387																																			1.84748	1.79695	1.73407	1.66285	1.58255
-2		0.934911	0.967324	0.99151	0.995858	1.01752	1.031	1.05095	1.04649	1.04697	1.0437																																	1.88341	1.89189	1.8357	1.77181	1.69833	1.61768
-3		0.928454	0.962183	0.985961	0.992163	1.01562	1.02833	1.0404	1.04356	1.04464	1.04467																																1.95424	1.91906	1.92619	1.86746	1.8059	1.73121	1.6489
-4		0.920946	0.953279	0.977062	0.98224	1.00497	1.01803	1.03219	1.04051	1.04155	1.04508	1.04749																														2.03836	1.98583	1.94639	1.95391	1.8951	1.83275	1.75985	1.67469
-5		0.915015	0.947005	0.970385	0.97642	0.997759	1.01089	1.02308	1.03346	1.0348	1.04157	1.04474	1.04127																													2.05346	2.01483	1.97247	1.98002	1.92012	1.85648	1.78193	1.6939
-6		0.907391	0.943046	0.964392	0.969552	0.991011	1.0026	1.01656	1.02857	1.03009	1.0373	1.03759	1.03498																													2.07311	2.03498	1.99651	2.00423	1.9442	1.87839	1.80136	1.70991
-7		0.906008	0.936626	0.956587	0.960595	0.980798	0.992948	1.0077	1.02075	1.02248	1.03127	1.03	1.02653																													2.07795	2.05152	2.01902	2.02579	1.96613	1.89993	1.82153	1.72235
-8		0.898886	0.934227	0.949947	0.954043	0.970832	0.983014	0.997566	1.01116	1.01301	1.02279	1.0232	1.01986	1.01106																												2.09527	2.06757	2.03796	2.04516	1.98683	1.92278	1.85001	1.73284
-9		0.893254	0.922569	0.941176	0.945936	0.964641	0.976638	0.988819	1.00154	1.00413	1.01494	1.01613	1.01334	1.00172																												2.09031	2.0772	2.05657	2.06437	2.00728	1.94356	1.86689	1.7339
-10		0.887243	0.915814	0.933764	0.938353	0.955796	0.967578	0.980458	0.992598	0.995129	1.00566	1.00964	1.00613	0.991322																												2.07748	2.08086	2.07296	2.07683	2.01997	1.95	1.87015	1.74576
-11		0.885775	0.908778	0.927353	0.931622	0.948457	0.960408	0.972132	0.985165	0.987686	0.998056	1.00113	0.99799	0.978803	0.919603																													2.106	2.11859	2.05466	1.97755	1.8846	1.75843
-12		0.882257	0.905788	0.924118	0.926601	0.943183	0.955042	0.96611	0.976421	0.978995	0.988571	0.991217	0.988196	0.958016	0.867471																													2.13619	2.14946	2.08757	2.00906	1.93423	1.83434
-13		0.878285	0.900267	0.917887	0.920791	0.937053	0.948515	0.95947	0.967401	0.970491	0.978999	0.981863	0.977139	0.928729																														2.16118	2.17832	2.15275	2.10968	2.00055	1.95798
-14		0.873156	0.894649	0.911384	0.914507	0.931758	0.942647	0.95289	0.959127	0.962679	0.968072	0.972014	0.965215																															2.18247	2.19291	2.17884	2.13353	2.04777	2.00475
-15		0.86667	0.892451	0.909322	0.910959	0.926783	0.937458	0.945935	0.951957	0.955676	0.959133	0.962069	0.953478																															2.20732	2.20949	2.20659	2.1495	2.07668
-16		0.863757	0.88708	0.903539	0.907673	0.922884	0.933234	0.94123	0.946699	0.950788	0.950791	0.949817	0.938062																														2.18313	2.23217	2.21893	2.23979
-17		0.856442	0.879775	0.896047	0.901275	0.91609	0.926215	0.933712	0.938411	0.942865	0.942981	0.937062	0.923806																													2.11786	2.18186	2.24225	2.22633	2.32462
-18		0.851467	0.873654	0.889743	0.893661	0.909141	0.919664	0.928658	0.933077	0.937902	0.937343	0.931566	0.918815																										2.04487	2.0419	2.06099	2.10899	2.15715	2.21137	2.18441
-19		0.850435	0.869901	0.885028	0.888516	0.904453	0.914765	0.924081	0.928185	0.932709	0.934287	0.929902	0.923164																										2.00394	2.0054	2.03698	2.07377	2.11175	2.15841	2.12428	2.15357
-20		0.847334	0.867485	0.882581	0.886043	0.900214	0.910983	0.922485	0.927229	0.931869	0.937802	0.941428	0.942839	0.960076																								1.99606	1.96416	1.96678	1.99245	2.02104	2.05078	2.09523	2.05256	2.09979
-21		0.848561	0.867559	0.884597	0.886042	0.897755	0.91086	0.92573	0.938185	0.942927	0.960382	0.966605	0.967303	0.983228																								1.92725	1.90723	1.91074	1.9306	1.95582	1.97344	2.01527	1.93187
-22		0.858141	0.870706	0.887133	0.887803	0.899319	0.912622	0.932588	0.956849	0.961854	0.975155	0.983282	0.98734	0.994778	1.00418	1.05703																						1.84254	1.84549	1.84909	1.86014	1.87601	1.88898	1.90729
-23		0.869329	0.879492	0.894868	0.893602	0.907534	0.923293	0.949325	0.977215	0.981458	0.991083	0.999087	1.00167	1.01035	1.02263	1.05883																						1.75605	1.77039	1.77336	1.78748	1.79122	1.7888	1.77393
-24		0.881611	0.893749	0.909143	0.904539	0.919346	0.934492	0.973446	0.995087	0.999577	1.00847	1.0143	1.01813	1.02152	1.03578	1.05378																						1.67052	1.68676	1.69011	1.69821	1.69726	1.6819	1.65106	1.64675
-25		0.893285	0.904889	0.919421	0.916125	0.930903	0.945052	0.989453	1.01397	1.01847	1.02294	1.02839	1.03237	1.03554	1.0451	1.05197																					1.55642	1.59523	1.60574	1.60791	1.60965	1.60225	1.57741	1.53468	1.53132	1.48871
-26		0.894923	0.914645	0.932064	0.932462	0.947078	0.967355	1.00951	1.02838	1.03276	1.03816	1.04171	1.04566	1.04951	1.05798	1.06499																				1.47245	1.48018	1.51568	1.52596	1.52723	1.52619	1.51345	1.48184	1.43265	1.43478	1.36502	1.18217	0.681767	0.517251
-27		0.899566	0.921752	0.942067	0.947611	0.97008	1.00291	1.02852	1.04219	1.04627	1.05269	1.05604	1.06121	1.06131	1.06812	1.07465																				1.41225	1.42299	1.45194	1.45675	1.45687	1.44965	1.43136	1.38796	1.32304	1.32131	1.2259	1.0219	0.734676	0.559738
-28		0.910904	0.934695	0.959136	0.959915	0.991805	1.01672	1.03579	1.05105	1.05497	1.06292	1.06703	1.07384	1.07456	1.07771	1.08533	1.11867																			1.37064	1.37362	1.39304	1.39231	1.39312	1.37891	1.34937	1.30449	1.23491	1.23908	1.13903	0.953089	0.753409	0.60345
-29		0.925427	0.953676	0.984103	0.981884	1.01465	1.03541	1.04994	1.0619	1.06651	1.07614	1.07756	1.08399	1.08801	1.09142	1.09961	1.15339	1.22233																	1.30416	1.33873	1.33873	1.34389	1.33741	1.33799	1.32148	1.28302	1.23725	1.16893	1.16753	1.07376	0.901111	0.743064	0.625868
-30		0.935535	0.966138	0.994821	0.998756	1.04181	1.05524	1.06507	1.0774	1.08208	1.09199	1.09731	1.10529	1.1066	1.10587	1.11535	1.14068	1.20201															1.20324	1.23128	1.27697	1.30696	1.30731	1.2995	1.28471	1.28542	1.26823	1.22798	1.18393	1.12373	1.11708	1.02275	0.881765	0.72568	0.620998
-31		0.961828	0.988764	1.02042	1.01866	1.06045	1.06924	1.07619	1.08804	1.0938	1.10426	1.11163	1.1202	1.12647	1.12226	1.13417	1.14636	1.18073															1.22609	1.23524	1.26291	1.27913	1.27403	1.25611	1.23888	1.23904	1.21994	1.18746	1.14965	1.09354	1.08565	0.985839	0.859412	0.719317	0.628846
-32		0.975969	1.00289	1.05437	1.05361	1.06558	1.07843	1.08787	1.09881	1.10277	1.1129	1.1151	1.12551	1.13414	1.13192	1.1436	1.15279	1.1648	1.21897	1.20711												1.18448	1.24334	1.24495	1.25591	1.25568	1.24637	1.21963	1.19955	1.20036	1.18041	1.15138	1.11741	1.06952	1.0653	0.973209	0.832719	0.712234	0.643768
-33		1.00768	1.02226	1.06163	1.05582	1.06943	1.08315	1.09613	1.10735	1.1112	1.11865	1.12504	1.13569	1.13756	1.13435	1.14677	1.15453	1.1555	1.17116	1.20418											1.17879	1.23341	1.24575	1.2445	1.24571	1.23581	1.21887	1.18519	1.16421	1.16563	1.1478	1.1224	1.09056	1.05206	1.04731	0.975614	0.816863	0.711046	0.653105
-34		1.0247	1.04708	1.07073	1.06351	1.07608	1.09196	1.10367	1.11656	1.12219	1.13309	1.13899	1.14908	1.15172	1.14766	1.15966	1.16194	1.16267	1.16675	1.19179									1.20234	1.23127	1.23374	1.23925	1.24089	1.23987	1.23222	1.21049	1.19027	1.16566	1.14668	1.14833	1.12239	1.09782	1.06834	1.02902	1.0277	0.963843	0.833301	0.725087	0.667914
-35		1.0284	1.05591	1.07691	1.06882	1.08356	1.09923	1.11274	1.12667	1.13	1.14292	1.15114	1.16336	1.16576	1.1598	1.17096	1.17443	1.17762	1.18833	1.18937	1.21741		1.43445	1.33722	1.30869	1.25476	1.248	1.24494	1.248	1.24456	1.24055	1.2358	1.22873	1.22214	1.21723	1.1928	1.17476	1.15481	1.13671	1.14186	1.11364	1.08248	1.05407	1.00983	1.00776	0.945552	0.842328	0.749518	0.692377
-36		1.04506	1.07169	1.09197	1.0884	1.09711	1.11267	1.12383	1.13456	1.14221	1.15282	1.1618	1.17365	1.18268	1.17695	1.18857	1.19062	1.19271	1.2025	1.20066	1.21418	1.26602	1.33794	1.26491	1.26316	1.26117	1.26255	1.26148	1.25845	1.25364	1.24868	1.23364	1.22586	1.21672	1.20812	1.18815	1.16983	1.15099	1.12853	1.13568	1.10633	1.06899	1.0408	0.991504	0.991016	0.935667	0.847401	0.767779	0.716961
-37		1.06748	1.08854	1.1089	1.10505	1.11174	1.12726	1.13462	1.14552	1.15193	1.16164	1.1706	1.18341	1.19056	1.19331	1.20509	1.20794	1.21102	1.22116	1.21975	1.23471	1.2557	1.26052	1.26897	1.27009	1.26872	1.27081	1.27137	1.25985	1.25222	1.24636	1.23807	1.22197	1.21164	1.20834	1.18504	1.16651	1.14759	1.12623	1.13314	1.10308	1.06255	1.03481	0.986556	0.983705	0.933071	0.855436	0.790715	0.745568
-38		1.0856	1.10441	1.12298	1.11931	1.12868	1.14228	1.1463	1.15741	1.16266	1.17392	1.18362	1.19743	1.20084	1.19948	1.21292	1.21928	1.22417	1.23631	1.23836	1.2478	1.25962	1.26956	1.27497	1.27764	1.27595	1.27024	1.26963	1.25657	1.24436	1.23909	1.22293	1.21439	1.20855	1.2017	1.18159	1.16643	1.14987	1.12719	1.13287	1.10281	1.06471	1.03782	0.98937	0.981263	0.925606	0.866237	0.816547	0.773894
-39		1.09848	1.11531	1.13322	1.13241	1.13978	1.15337	1.15871	1.16818	1.17667	1.18868	1.1964	1.20926	1.21207	1.20956	1.21929	1.22974	1.2371	1.24706	1.24987	1.25899	1.26913	1.27681	1.27744	1.28091	1.2762	1.27019	1.26713	1.2496	1.24046	1.23471	1.2193	1.20691	1.20256	1.19642	1.17409	1.16078	1.14755	1.12668	1.13229	1.10315	1.06926	1.04103	0.99285	0.983836	0.923096	0.871677	0.81937	0.775811
-40		1.10911	1.12353	1.14514	1.1431	1.15427	1.16565	1.17589	1.18524	1.19225	1.20491	1.21423	1.22626	1.22599	1.22127	1.23035	1.23523	1.24598	1.25647	1.25777	1.26662	1.27483	1.28007	1.27414	1.2792	1.27455	1.26712	1.26195	1.24738	1.23997	1.23309	1.21726	1.20259	1.19813	1.18934	1.17223	1.16371	1.15135	1.13333	1.1377	1.10727	1.07166	1.04078	0.991162	0.984737	0.929097	0.875821	0.81731	0.780851
-41		1.11345	1.13444	1.16036	1.14992	1.16507	1.18028	1.18748	1.19898	1.20365	1.22274	1.23465	1.24678	1.2446	1.2362	1.24252	1.24257	1.2434	1.25465	1.25714	1.26478	1.27148	1.27376	1.27031	1.27473	1.26643	1.25588	1.25056	1.2367	1.22092	1.2217	1.20966	1.19735	1.1928	1.19168	1.17965	1.17345	1.16147	1.14449	1.14906	1.11928	1.0741	1.04083	0.982618	0.979177	0.924305	0.877639	0.826009	0.792716
-42		1.13804	1.14703	1.17158	1.16993	1.17138	1.18758	1.19445	1.20356	1.20922	1.22498	1.2445	1.25878	1.25354	1.24246	1.24764	1.24303	1.24655	1.25465	1.25116	1.25633	1.26244	1.26329	1.26343	1.26838	1.25656	1.23724	1.23336	1.22223	1.2117	1.21306	1.20575	1.19551	1.19502	1.19743	1.18903	1.18758	1.17361	1.1514	1.15617	1.12455	1.08072	1.04549	0.979751	0.97172	0.92228	0.877871	0.832941	0.805838
-43		1.14173	1.15633	1.17608	1.17613	1.18417	1.20041	1.20515	1.20761	1.21257	1.22051	1.23461	1.2469	1.2464	1.23647	1.24661	1.24506	1.24875	1.25735	1.25694	1.25692	1.26538	1.26012	1.25426	1.25749	1.24312	1.22891	1.23077	1.21758	1.20869	1.21294	1.20366	1.20044	1.20105	1.21458	1.20196	1.19954	1.18596	1.15747	1.16031	1.12372	1.07896	1.03612	0.97271	0.964158	0.931575	0.887646	0.850014	0.82189
-44		1.14789	1.1599	1.17837	1.18284	1.19162	1.20873	1.20816	1.20985	1.21518	1.21508	1.23108	1.24428	1.24351	1.23289	1.24322	1.24133	1.24501	1.2524	1.25075	1.2598	1.26625	1.25792	1.24748	1.25054	1.23753	1.2264	1.22991	1.22154	1.21428	1.21854	1.2127	1.21145	1.21727	1.22062	1.21028	1.20685	1.19092	1.16046	1.16102	1.11809	1.07214	1.03624	0.993815	0.982004	0.953226	0.908357	0.87103	0.84653
-45		1.1479	1.15905	1.17909	1.18637	1.19202	1.2129	1.21028	1.21116	1.21744	1.21476	1.22422	1.23669	1.24445	1.23039	1.23828	1.23663	1.24177	1.24393	1.24589	1.24784	1.2541	1.24599	1.23996	1.24142	1.23057	1.22433	1.22795	1.22485	1.22286	1.22228	1.2177	1.21428	1.22167	1.22131	1.20967	1.20866	1.17835	1.13813	1.14193	1.10706	1.07045	1.04592	1.00963	1.00591	0.979841	0.936127	0.903263	0.887773
-46		1.14929	1.157	1.17536	1.17948	1.19062	1.20806	1.20686	1.21137	1.21646	1.21806	1.22213	1.23556	1.24027	1.23164	1.23923	1.23552	1.22845	1.23868	1.23677	1.23549	1.24021	1.23458	1.22648	1.23085	1.225	1.22309	1.22869	1.22861	1.2269	1.22909	1.22505	1.22107	1.22067	1.2232	1.21212	1.19489	1.16195	1.15836	1.16023	1.1128	1.07425	1.05639	1.02372	1.02396	1.00068	0.978341	0.959912	0.944813
-47		1.15011	1.15356	1.17087	1.17777	1.18979	1.20564	1.20815	1.20714	1.20701	1.21714	1.22376	1.23331	1.23545	1.228	1.23543	1.23554	1.22534	1.23222	1.22995	1.23068	1.23581	1.23246	1.22294	1.23121	1.23029	1.22544	1.22804	1.22626	1.22838	1.2316	1.2283	1.22129	1.221	1.21767	1.19646	1.17718	1.17639	1.15295	1.15895	1.09938	1.07992	1.0707	1.05122	1.04901	1.02802	1.01228	0.997868	0.988257
-48		1.14843	1.15199	1.16842	1.17167	1.1765	1.19376	1.193	1.19331	1.19386	1.21087	1.22319	1.23314	1.23729	1.22799	1.2345	1.23079	1.22784	1.23625	1.2367	1.2367	1.24091	1.23068	1.22627	1.23167	1.23115	1.22637	1.23	1.2295	1.23545	1.2347	1.23212	1.22193	1.22184	1.21332	1.19033	1.18277	1.15715	1.13415	1.13892	1.10867	1.08414	1.07806	1.06043	1.06233	1.04756	1.03276	1.02359	1.01655
-49		1.15414	1.15473	1.17146	1.17101	1.17533	1.18624	1.18363	1.18523	1.18406	1.20764	1.21824	1.22894	1.23856	1.22918	1.2351	1.22934	1.23333	1.24327	1.2458	1.24077	1.24423	1.23354	1.2283	1.23183	1.21963	1.22297	1.22891	1.23017	1.23353	1.23432	1.23213	1.22221	1.21542	1.21081	1.19223	1.18853	1.17404	1.15528	1.15741	1.13313	1.12001	1.109	1.10065	1.09598	1.07931	1.05859	1.0543	1.05091
-50		1.14806	1.15404	1.16774	1.16488	1.17054	1.17928	1.1795	1.18363	1.18896	1.20279	1.21466	1.22686	1.2347	1.2299	1.235	1.22995	1.23196	1.24389	1.25336	1.24735	1.2517	1.24389	1.23531	1.23825	1.22415	1.21871	1.22447	1.22266	1.22554	1.22771	1.22397	1.21426	1.21242	1.20675	1.20097	1.19504	1.19129	1.18213	1.18757	1.17506	1.15376	1.14621	1.13026	1.13101	1.11885	1.09847	1.09158	1.08638
-51		1.14008	1.14722	1.15716	1.1622	1.16333	1.17238	1.1758	1.1835	1.19132	1.20689	1.21531	1.22703	1.23378	1.22732	1.23126	1.22794	1.23136	1.2438	1.25302	1.25398	1.2621	1.25104	1.24051	1.24326	1.22658	1.22035	1.22357	1.21834	1.2208	1.22109	1.21693	1.20934	1.21113	1.21126	1.20926	1.20699	1.20463	1.19729	1.20459	1.1991	1.18608	1.17993	1.16103	1.15893	1.14743	1.12925	1.11757	1.11263
-52		1.12896	1.13487	1.15059	1.14817	1.15203	1.16446	1.17492	1.18874	1.19894	1.21435	1.22126	1.22873	1.22946	1.21833	1.22256	1.21952	1.22707	1.2363	1.24076	1.24359	1.25686	1.24785	1.24231	1.24616	1.2325	1.22214	1.22289	1.2171	1.21747	1.21629	1.21429	1.21211	1.21448	1.22303	1.22479	1.22701	1.22931	1.22252	1.23221	1.22571	1.21146	1.2039	1.18928	1.18201	1.17059	1.15365	1.13723	1.13286
-53		1.12123	1.12582	1.13915	1.158	1.16491	1.18131	1.17887	1.18338	1.18935	1.19902	1.20899	1.21484	1.21206	1.2106	1.20999	1.20974	1.21228	1.22335	1.22092	1.22066	1.23147	1.22848	1.22593	1.22966	1.21954	1.21319	1.21819	1.21727	1.21611	1.21757	1.21635	1.22061	1.22494	1.23349	1.23581	1.24164	1.23808	1.23662	1.24884	1.24546	1.22801	1.22249	1.21465	1.21027	1.20772	1.17962	1.16411	1.17059
-54		1.11294	1.11541	1.12726	1.1214	1.1314	1.13941	1.1471	1.15795	1.16306	1.18388	1.18589	1.19188	1.1878	1.18612	1.19149	1.18892	1.19912	1.20496	1.20378	1.20249	1.21209	1.21551	1.21254	1.21292	1.21321	1.2107	1.21482	1.21549	1.22201	1.22775	1.22741	1.22351	1.22976	1.24047	1.24376	1.24972	1.25235	1.25327	1.26613	1.25975	1.24697	1.23203	1.22387	1.22342	1.21378	1.20437	1.19587	1.19963
-55		1.1021	1.09702	1.10415	1.12548	1.13234	1.14136	1.14593	1.15351	1.1521	1.16894	1.1632	1.16801	1.16887	1.17444	1.18235	1.18041	1.17916	1.18411	1.18799	1.19607	1.20467	1.21016	1.21345	1.21544	1.21306	1.21042	1.21578	1.22254	1.2335	1.24273	1.23912	1.23844	1.24453	1.25104	1.25549	1.26066	1.2649	1.26941	1.27933	1.27881	1.27233	1.27061	1.26095	1.25164	1.24778	1.23352	1.22173	1.22318
-56		1.10243	1.08969	1.09583	1.0937	1.11039	1.11717	1.14218	1.1312	1.1283	1.11329	1.13857	1.1519	1.16853	1.17065		1.17495	1.16702	1.16992	1.16717	1.16977	1.17849	1.18511	1.20174	1.20818	1.22278	1.22377	1.23308	1.23817	1.24672	1.25518	1.26045	1.25769	1.2607	1.26347	1.26831	1.27102	1.2798	1.28163	1.28561	1.28449	1.28454	1.28333	1.28389	1.27974	1.27785	1.26579	1.25675	1.25399
-57		1.06093	1.03394	1.03981	1.04692	1.03812	1.04406							1.18067	1.17778	1.18464	1.18386	1.1999	1.20871	1.18514	1.18887	1.19089	1.19661	1.1952	1.2009	1.21234	1.22814	1.2359	1.24755	1.26312	1.26516	1.27491	1.27209	1.27514	1.27708	1.27851	1.28082	1.29045	1.29502	1.29811	1.29655	1.3003	1.30017	1.30533	1.30048	1.29747	1.28588	1.28002	1.28025
-58		1.00141	1.00442	1.0109																				1.21633	1.22096	1.2208	1.23548	1.24496	1.24695	1.25814	1.26604	1.27345	1.27322	1.27547	1.2852	1.28858	1.29307	1.30237	1.31032	1.31264	1.30435	1.29962	1.29945	1.30324	1.31149	1.3091	1.30114	1.30006	1.29949
-59																								1.21091	1.21176	1.21659	1.22435	1.23496	1.2445	1.25872	1.26431	1.27152	1.27593	1.27647	1.28802	1.3027	1.30555	1.30488	1.30666	1.30952	1.3146	1.30092	1.29851	1.29702	1.30604	1.30649	1.30608	1.30697	1.31062
-60																										1.2091	1.25258	1.25769	1.24624	1.2482	1.25333	1.25242	1.243	1.24003	1.24688	1.25831	1.25891	1.28097	1.28068	1.27702	1.29168	1.28793	1.28056	1.28695	1.30214	1.30345	1.30199	1.30896	1.31216
-61																																				1.23852	1.24036	1.23651	1.25189	1.24567	1.24016						1.25849
-62
-63
-64
-65
-66
-67
-68
-69																																	1.44739	1.40313	1.38463			1.16694
-70																								1.22088	1.22048		1.18611	1.18639
-71
-72
-73
-74
-75
-76
-77
-78
[truncated: 206 more columns]

## Sheet: MU (95%-CI upper)
GEV location parameter 95%-CI upper bound [m]	lon	0	1	2	3	4	5	6	7	8	9	10	11	12	13	14	15	16	17	18	19	20	21	22	23	24	25	26	27	28	29	30	31	32	33	34	35	36	37	38	39	40	41	42	43	44	45	46	47
lat
78		1.16142	1.18189	1.18711	1.19105	1.1931	1.20328	1.21262	1.2187	1.21836	1.2315	1.2471	1.26701	1.25378	1.2386											1.06602
77		1.21751	1.2306	1.23362	1.2414	1.24871	1.25619	1.26335	1.27088	1.26972	1.27795	1.28173	1.29472	1.29993	1.27724	1.2855														0.82151	0.800324	0.803657	0.826536	0.821523	0.813159	0.805304	0.804078				0.834072	0.806792	0.806038	0.802251	0.76673	0.762642	0.767857	0.797575	0.800899
76		1.25642	1.2653	1.26891	1.27117	1.27834	1.28319	1.29263	1.30493	1.30574	1.31337	1.31665	1.31984	1.31872	1.31753	1.31785	1.30426	1.24641	1.19406	1.18	1.13339	1.07454	1.00544	0.926319	0.910377	0.815952	0.770312	0.742195	0.744707	0.746158	0.759154	0.778296	0.795359	0.813574	0.816377	0.83242	0.836314	0.835979	0.830255	0.824975	0.82412	0.823668	0.824144	0.822534	0.827199	0.834011	0.839533	0.843865	0.842327
75		1.28603	1.29738	1.30098	1.3031	1.31167	1.31769	1.326	1.33358	1.33499	1.33902	1.33604	1.33496	1.33161	1.32961	1.32082	1.30181	1.26581	1.23567	1.20765	1.11599	1.03699	0.974004	0.916063	0.914992	0.870645	0.834017	0.817769	0.813038	0.811983	0.817755	0.832546	0.843724	0.859403	0.859596	0.868207	0.878858	0.881445	0.881338	0.876586	0.871535	0.853833	0.853085	0.853324	0.858159	0.875012	0.882381	0.888561	0.891343
74		1.31295	1.3246	1.32895	1.33353	1.34384	1.34885	1.35512	1.36482	1.36662	1.37319	1.37807	1.38108	1.38364	1.38641	1.38495	1.38277	1.37202	1.34529	1.3312	1.28153	1.20202	1.15032	1.09966	1.09866	1.06257	1.02712	1.00572	0.988998	0.982543	0.982561	0.971352	0.972953	0.977249	0.966892	0.96344	0.968674	0.958573	0.947798	0.949474	0.947905	0.922611	0.916986	0.914234	0.912772	0.924371	0.934319	0.940679	0.942082
73		1.33132	1.33982	1.34501	1.35038	1.36364	1.37369	1.38445	1.39671	1.40077	1.41499	1.4257	1.43562	1.44692	1.45259	1.45853	1.45914	1.45001	1.43876	1.43162	1.40914	1.38043	1.34604	1.31441	1.31526	1.27573	1.23646	1.21921	1.18399	1.17305	1.16372	1.14059	1.1336	1.12989	1.11281	1.09767	1.08849	1.07208	1.04231	1.04208	1.02724	1.00567	1.00195	0.984591	0.977781	0.975278	0.973472	0.96616	0.970562
72		1.35185	1.36304	1.37286	1.37562	1.38935	1.40463	1.42175	1.4368	1.43897	1.45556	1.47506	1.49166	1.50977	1.51451	1.52932	1.54554	1.56464	1.58918	1.5794	1.58645	1.58914	1.58903	1.57642	1.58301	1.55679	1.51635	1.48822	1.4414	1.42724	1.39171	1.35534	1.34908	1.33582	1.32938	1.30248	1.28244	1.24793	1.20452	1.20066	1.17231	1.15601	1.1472	1.13309	1.12963	1.11373	1.09121	1.06832	1.04864
71		1.37516	1.3857	1.40184	1.40405	1.4203	1.4401	1.45667	1.47767	1.48084	1.50363	1.5243	1.54572	1.56627	1.56684	1.5898	1.61309	1.64169	1.73218	1.72099	1.80549	1.85622	1.86529	1.88848	1.89745		1.81586	1.79282			1.71692	1.68899	1.65244	1.61559	1.62748	1.58722	1.54459	1.49029	1.44183	1.43863	1.39921	1.36664	1.35518	1.32838	1.32827	1.28875	1.24647	1.20205	1.1668
70		1.37751	1.40395	1.42529	1.43272	1.45335	1.47576	1.4988	1.52433	1.52715	1.55381	1.57946	1.60489	1.62739	1.62145	1.6518	1.67309	1.68843	1.80079	1.77596													1.95718	1.98896	2.02887	1.97673	1.93931	1.89192	1.82366	1.81991	1.75589	1.70088	1.64149	1.57389	1.5528	1.48599	1.41445	1.36237	1.3392
69		1.36988	1.39798	1.42626	1.43516	1.46254	1.49544	1.52604	1.55923	1.56004	1.59707	1.63117	1.66208	1.68263	1.66807	1.70733	1.75687																						2.4035	2.40729	2.34238	2.26881	2.16735	2.01111	1.99331	1.8681	1.72714	1.46081	1.19109
68		1.36658	1.40112	1.43357	1.43995	1.47162	1.50857	1.5408	1.58241	1.57982	1.62924	1.68487	1.75501	1.7897	1.74409																												2.94354	2.53957	2.49935	2.25779			1.67598
67		1.37131	1.4106	1.45125	1.45036	1.49134	1.53327	1.57785	1.62551	1.64186	1.7064	1.81832	1.92289	1.95707	1.84251																													3.30842	3.30302			2.85537
66		1.367	1.41379	1.46521	1.47146	1.52485	1.58266	1.64627	1.70413	1.72115	1.79661	1.85608	1.94903
65		1.38654	1.43312	1.48521	1.49227	1.55333	1.61897	1.68173	1.75288	1.76769	1.82511	1.89203	2.02014
64		1.41743	1.46345	1.51212	1.50096	1.5496	1.6124	1.67288	1.71855	1.76639	1.76708
63		1.45962	1.49835	1.53208	1.51732	1.53186	1.59137	1.649
62		1.52615	1.52669	1.51528	1.52079	1.51469	1.58887
61		1.56576	1.47701	1.41772	1.40852	1.34676
60		1.41345	1.33317	1.2512	1.25713	1.18397	1.19315
59		1.37544	1.20848	1.08604	1.08666	1.00456
58		1.41769	1.16839	0.969147	0.958046	0.856817	0.806213	0.788946
57		1.58633	1.26749	1.03236	1.04169	0.902386	0.85614	0.840907	0.910986	1.10606
56		1.89604	1.50422	1.1982	1.21118	1.01349	0.894647	1.02171	1.2751	1.5222
55		2.35878	1.83794	1.46019	1.44544	1.18834	0.99437	1.21339	1.68272	1.90005
54		3.20632	2.42104	1.80735	1.81635	1.54295	1.49346	1.71842	2.19428	2.37379
53			3.10068	1.55079	1.55319	1.45669	1.83912
52				1.7782	1.81456
51
50		3.63409
49
48
47
46
45
44
43
42
41
40
39
38
37
36
35
34
33
32
31
30
29
28
27
26
25
24
23
22
21
20
19
18
17
16
15
14
13
12
11
10
9
8
7
6				1.01322	1.01495	1.01904
5		0.987416	1.0138	1.0279	1.02609	1.02976	1.04592
4		0.98713	1.00729	1.02554	1.02519	1.03277	1.04463	1.1016	1.11764	1.11823
3		0.978096	1.0021	1.02349	1.02153	1.02946	1.04488	1.07757	1.09744	1.09777	1.0461
2		0.970597	0.995791	1.01923	1.01646	1.029	1.04652	1.07682	1.09216	1.09305	1.04384																																					1.53933	1.46185
1		0.963359	0.990609	1.01492	1.01217	1.03031	1.04761	1.06995	1.08031	1.08103	1.02639																																				1.66225	1.59395	1.51225
0		0.95758	0.986642	1.01134	1.01169	1.03008	1.04548	1.06255	1.07697	1.07843	0.987811																																			1.76802	1.70943	1.6385	1.55733
-1		0.952777	0.981409	1.00674	1.00944	1.02642	1.04097	1.0692	1.06705	1.06792																																			1.86662	1.81544	1.75126	1.67904	1.59866
-2		0.944598	0.977509	1.00194	1.00631	1.02802	1.04191	1.06324	1.0599	1.06046	1.05871																																	1.90298	1.91228	1.85505	1.78975	1.71567	1.63437
-3		0.939197	0.973295	0.997044	1.00224	1.02507	1.03804	1.05036	1.05525	1.05631	1.05729																																1.97503	1.93871	1.94679	1.88681	1.82552	1.74945	1.66646
-4		0.931819	0.964153	0.988228	0.99333	1.01654	1.02952	1.04292	1.05214	1.05311	1.05749	1.06165																														2.0607	2.00737	1.96693	1.97521	1.91504	1.852	1.77912	1.69298
-5		0.926229	0.958677	0.982583	0.988471	1.01075	1.02377	1.03587	1.04586	1.04704	1.05488	1.05779	1.05448																													2.0764	2.03713	1.99442	2.00264	1.94142	1.87652	1.80192	1.71305
-6		0.919196	0.955267	0.977017	0.982785	1.004	1.01563	1.0292	1.04183	1.0431	1.05022	1.05037	1.04809																													2.09735	2.0586	2.02009	2.02851	1.96727	1.9	1.82177	1.72894
-7		0.917626	0.948781	0.969079	0.973616	0.994386	1.00679	1.02112	1.03532	1.03684	1.04567	1.0451	1.0416																													2.10353	2.07632	2.04324	2.0511	1.99028	1.92372	1.84304	1.74196
-8		0.9105	0.94609	0.962067	0.966449	0.984829	0.99775	1.01308	1.02693	1.02883	1.03926	1.0396	1.03594	1.02639																												2.122	2.09364	2.06336	2.07146	2.01203	1.94763	1.87326	1.75403
-9		0.904679	0.934836	0.953946	0.959761	0.979362	0.991861	1.00485	1.01806	1.02057	1.03172	1.03212	1.02896	1.0177																												2.11643	2.10333	2.08288	2.09146	2.0336	1.96961	1.89198	1.75665
-10		0.899205	0.928546	0.946676	0.95239	0.971718	0.983452	0.996382	1.0091	1.01155	1.02195	1.02474	1.02117	1.00727																												2.10187	2.10543	2.09961	2.10335	2.04554	1.97664	1.89706	1.77053
-11		0.898059	0.922106	0.940619	0.945836	0.963521	0.975246	0.987817	1.00039	1.00273	1.01411	1.01697	1.01358	0.995607	0.934336																													2.13329	2.14638	2.0813	2.00325	1.91171	1.78364
-12		0.89531	0.91955	0.937809	0.941639	0.958878	0.970767	0.981362	0.990801	0.99316	1.00315	1.00717	1.00433	0.974068	0.880688																													2.16428	2.1804	2.11728	2.03487	1.9602	1.859
-13		0.891249	0.914307	0.931944	0.935256	0.951924	0.963059	0.973287	0.980225	0.983077	0.991541	0.996224	0.991416	0.944276																														2.19035	2.21034	2.18451	2.1405	2.02682	1.98321
-14		0.886011	0.90728	0.923871	0.927828	0.945243	0.95608	0.965021	0.970544	0.974134	0.980063	0.9851	0.978086																															2.21247	2.22274	2.20861	2.16387	2.07407	2.03077
-15		0.880061	0.906046	0.92277	0.924512	0.940305	0.950857	0.958698	0.964893	0.968487	0.971051	0.97456	0.965876																															2.23695	2.23926	2.23668	2.17713	2.10009
-16		0.877353	0.90164	0.918005	0.922273	0.936429	0.946528	0.953757	0.958879	0.962739	0.96266	0.962003	0.950722																														2.20993	2.26066	2.24882	2.27086
-17		0.870382	0.893873	0.910449	0.915596	0.930298	0.940129	0.946859	0.950585	0.954824	0.955173	0.948814	0.934934																													2.14678	2.2101	2.27206	2.25543	2.35358
-18		0.866234	0.888327	0.904651	0.908156	0.923063	0.933257	0.94204	0.94582	0.950294	0.950422	0.944647	0.932024																										2.07278	2.06971	2.08931	2.13921	2.18673	2.24327	2.21652
-19		0.867494	0.885912	0.901346	0.903148	0.919215	0.929353	0.937575	0.941663	0.945872	0.947629	0.944078	0.93734																										2.03232	2.0351	2.06671	2.1049	2.14131	2.18974	2.15506	2.1841
-20		0.865638	0.885216	0.900661	0.902702	0.916326	0.926792	0.936902	0.941876	0.9463	0.952517	0.957036	0.958851	0.978167																								2.02426	1.99235	1.99495	2.02201	2.05278	2.08083	2.12733	2.08341	2.13047
-21		0.868576	0.886197	0.903504	0.904524	0.914974	0.928017	0.941923	0.953604	0.958171	0.975017	0.981657	0.982555	1.00189																								1.95508	1.93627	1.94011	1.96186	1.98941	2.0045	2.0449	1.96159
-22		0.880971	0.891542	0.908402	0.908522	0.918215	0.931221	0.951621	0.975317	0.979825	0.991616	0.999361	1.0035	1.01202	1.02205	1.0757																						1.87059	1.87568	1.88031	1.89258	1.91062	1.92036	1.93662
-23		0.894192	0.901865	0.917071	0.914976	0.927023	0.94262	0.968405	0.995633	0.999802	1.00835	1.0156	1.01852	1.02659	1.03949	1.07687																						1.784	1.80025	1.80451	1.82049	1.82191	1.81805	1.80041
-24		0.909784	0.918932	0.934274	0.927389	0.941368	0.955268	0.992944	1.0133	1.01811	1.0261	1.03117	1.03524	1.03793	1.05144	1.07046																						1.69581	1.7164	1.72067	1.73086	1.72543	1.70776	1.678	1.67236
-25		0.920328	0.931718	0.946237	0.942322	0.954632	0.969042	1.01213	1.03453	1.03858	1.0412	1.0473	1.05198	1.05369	1.06265	1.06985																					1.57796	1.61929	1.63397	1.636	1.64059	1.63105	1.60478	1.55986	1.55869	1.51881
-26		0.924208	0.942497	0.960657	0.96073	0.973752	0.993859	1.0342	1.05187	1.05586	1.05935	1.06121	1.06514	1.06924	1.07663	1.08364																				1.49363	1.50155	1.5379	1.55235	1.55314	1.55518	1.54133	1.50911	1.45955	1.46057	1.39097	1.20734	0.70403	0.542046
-27		0.928222	0.950873	0.971302	0.976195	0.997695	1.03023	1.05304	1.06555	1.06954	1.07646	1.07676	1.08127	1.08094	1.08779	1.09391																				1.43519	1.4452	1.47392	1.4802	1.4806	1.4763	1.45989	1.41496	1.34811	1.3471	1.25263	1.0463	0.760625	0.583621
-28		0.93791	0.963642	0.98818	0.989157	1.0198	1.04439	1.06156	1.07514	1.0788	1.08668	1.08938	1.09549	1.09347	1.09544	1.10289	1.1393																			1.39317	1.39587	1.41521	1.41533	1.41552	1.40318	1.37528	1.33092	1.25923	1.26268	1.16515	0.97947	0.778841	0.628866
-29		0.952648	0.980274	1.011	1.00812	1.04038	1.06187	1.07502	1.08596	1.09072	1.10132	1.10116	1.10695	1.10879	1.112	1.12014	1.17729	1.24365																	1.32617	1.36131	1.36072	1.36801	1.3641	1.36364	1.34994	1.31067	1.26594	1.1945	1.19189	1.09867	0.924569	0.765846	0.650085
-30		0.964268	0.992807	1.02244	1.0238	1.06627	1.08056	1.08908	1.10093	1.10545	1.1161	1.12174	1.12975	1.12981	1.12754	1.13707	1.16318	1.22424															1.22797	1.25653	1.29995	1.33279	1.33074	1.32666	1.31461	1.31549	1.29909	1.25794	1.21355	1.15051	1.14325	1.04961	0.904498	0.746375	0.642453
-31		0.988684	1.01564	1.04811	1.04477	1.08535	1.0945	1.09914	1.11261	1.118	1.12734	1.13658	1.14562	1.1515	1.14509	1.15665	1.16954	1.20103															1.24991	1.25965	1.28835	1.30601	1.30099	1.28459	1.26753	1.2692	1.25067	1.21641	1.17847	1.12321	1.11501	1.01434	0.888779	0.745847	0.654252
-32		1.00352	1.03039	1.08382	1.08207	1.09228	1.10655	1.11323	1.12203	1.12542	1.13809	1.13955	1.15007	1.15961	1.15697	1.16948	1.17714	1.18436	1.24049	1.22645												1.20705	1.2719	1.27511	1.28494	1.2861	1.27624	1.24971	1.22832	1.23061	1.21099	1.18091	1.14676	1.10025	1.09541	1.00157	0.860564	0.742097	0.670807
-33		1.03683	1.05252	1.09359	1.08769	1.09872	1.11271	1.1219	1.1319	1.13607	1.14242	1.1493	1.15906	1.16405	1.1591	1.17294	1.18089	1.17837	1.19433	1.22775											1.20098	1.2639	1.27976	1.27962	1.27652	1.26526	1.24919	1.21553	1.19279	1.19425	1.18125	1.15385	1.12309	1.08325	1.07548	1.0023	0.845083	0.741695	0.682605
-34		1.0565	1.07891	1.10493	1.09867	1.10795	1.12344	1.13245	1.14356	1.14962	1.15808	1.16297	1.17291	1.17664	1.1755	1.18841	1.1906	1.18875	1.19311	1.22042									1.23092	1.26325	1.2661	1.27499	1.27728	1.27698	1.26754	1.24108	1.22096	1.19361	1.17308	1.17488	1.15305	1.13191	1.10243	1.0614	1.05634	0.991133	0.865353	0.755704	0.69932
-35		1.06085	1.08917	1.11111	1.10628	1.11675	1.13398	1.14505	1.15598	1.16081	1.17028	1.17744	1.19041	1.19406	1.18854	1.20102	1.20439	1.20585	1.21735	1.21731	1.24963		1.46853	1.373	1.33922	1.28537	1.27616	1.27413	1.27676	1.27792	1.27305	1.27029	1.26696	1.26129	1.25631	1.23084	1.21255	1.18725	1.1643	1.16917	1.14068	1.11407	1.08774	1.04258	1.04053	0.977388	0.874387	0.783865	0.725609
-36		1.07746	1.10465	1.12526	1.12257	1.13083	1.14758	1.15723	1.16611	1.17445	1.18404	1.1921	1.20504	1.21222	1.20846	1.22031	1.22378	1.22561	1.2356	1.23044	1.24231	1.30094	1.3719	1.29373	1.29087	1.29029	1.29165	1.29058	1.28765	1.28437	1.27775	1.26614	1.26292	1.25486	1.2465	1.22868	1.21045	1.18682	1.16025	1.16682	1.13431	1.10213	1.07525	1.02624	1.0258	0.971272	0.88166	0.801773	0.750785
-37		1.09999	1.12255	1.14288	1.13763	1.14338	1.16026	1.16716	1.17731	1.18504	1.19473	1.2037	1.21712	1.22364	1.22494	1.23645	1.24187	1.2474	1.25885	1.25358	1.26605	1.28871	1.29197	1.29985	1.30053	1.30158	1.30583	1.305	1.28976	1.28755	1.28031	1.27266	1.25834	1.24861	1.24537	1.22273	1.20504	1.18418	1.16215	1.16786	1.13412	1.09536	1.06921	1.02182	1.0204	0.968574	0.887862	0.82431	0.779007
-38		1.12065	1.13805	1.15768	1.15224	1.1606	1.17487	1.1777	1.18895	1.19634	1.2062	1.21639	1.23002	1.23387	1.23294	1.24568	1.25469	1.26074	1.27472	1.27487	1.28117	1.29276	1.3019	1.30915	1.31286	1.3129	1.30993	1.30861	1.28881	1.28049	1.2747	1.25844	1.24838	1.24263	1.2381	1.21738	1.20362	1.1856	1.16313	1.1709	1.13858	1.09844	1.07422	1.02579	1.01612	0.958565	0.899578	0.851868	0.808716
-39		1.1371	1.15059	1.16883	1.16555	1.17125	1.18747	1.191	1.20115	1.21011	1.22065	1.22989	1.24182	1.24696	1.24588	1.25575	1.26589	1.2749	1.28673	1.2889	1.29603	1.30692	1.31494	1.31655	1.3213	1.31575	1.30891	1.3066	1.27946	1.27591	1.27145	1.25394	1.2399	1.23719	1.23015	1.20851	1.19673	1.18466	1.16497	1.17016	1.14178	1.10529	1.079	1.02925	1.01798	0.954248	0.907042	0.858385	0.815418
-40		1.15138	1.16177	1.18566	1.18065	1.19093	1.20496	1.2127	1.22055	1.22746	1.23826	1.24867	1.26121	1.26372	1.25804	1.26865	1.27172	1.28221	1.29474	1.29688	1.3077	1.31651	1.32064	1.31681	1.32241	1.31902	1.30639	1.30298	1.28168	1.27541	1.27175	1.25471	1.23862	1.23542	1.22322	1.20542	1.19709	1.18594	1.169	1.1742	1.14674	1.10917	1.07852	1.0279	1.02	0.96416	0.912237	0.85997	0.8225
-41		1.15646	1.17416	1.20214	1.19361	1.20945	1.22678	1.22842	1.23757	1.24304	1.25677	1.27019	1.28424	1.28246	1.27237	1.27875	1.27936	1.28046	1.29245	1.29728	1.30494	1.31305	1.31615	1.31384	1.32099	1.31141	1.29897	1.29429	1.27529	1.25956	1.26217	1.25161	1.23536	1.23165	1.23022	1.214	1.20862	1.19861	1.18186	1.18766	1.15862	1.11267	1.0793	1.02132	1.01742	0.964106	0.91837	0.869905	0.835713
-42		1.17984	1.18562	1.2097	1.21341	1.21764	1.2333	1.23999	1.24366	1.25142	1.26343	1.28188	1.30027	1.29275	1.28063	1.28706	1.27723	1.28194	1.29138	1.29208	1.29608	1.30283	1.30628	1.30547	1.31225	1.30111	1.27788	1.27589	1.26322	1.25081	1.25421	1.24869	1.23697	1.23775	1.23973	1.22813	1.22875	1.21463	1.19089	1.1967	1.16438	1.12194	1.08699	1.0193	1.01	0.963139	0.921825	0.878561	0.853342
-43		1.18717	1.19888	1.21818	1.21751	1.22679	1.24414	1.24879	1.24613	1.25322	1.25757	1.27048	1.28471	1.28318	1.27273	1.28513	1.27921	1.28037	1.28986	1.29362	1.2942	1.30242	1.30068	1.29477	1.29929	1.28285	1.2669	1.27072	1.25776	1.24876	1.25501	1.24746	1.24279	1.24519	1.26023	1.24605	1.24476	1.22994	1.20003	1.20429	1.16622	1.12482	1.08053	1.01527	1.00349	0.972842	0.929725	0.893433	0.868658
-44		1.19361	1.20185	1.22121	1.22598	1.23678	1.2537	1.25313	1.25045	1.25465	1.25232	1.26498	1.28079	1.28224	1.2711	1.2823	1.27788	1.27846	1.28433	1.28743	1.29637	1.30355	1.2985	1.28628	1.29023	1.2731	1.26086	1.2677	1.26129	1.25356	1.25921	1.25517	1.25198	1.25985	1.2649	1.25421	1.254	1.23747	1.20626	1.20832	1.16422	1.11951	1.0817	1.03556	1.01941	0.992151	0.947584	0.911723	0.891231
-45		1.19193	1.20118	1.22141	1.228	1.23696	1.2591	1.25686	1.25647	1.26202	1.25483	1.26203	1.27671	1.28337	1.26887	1.27776	1.27443	1.27617	1.28221	1.28388	1.28662	1.29349	1.28535	1.27811	1.28033	1.26737	1.26435	1.26992	1.26695	1.26414	1.2645	1.25961	1.2539	1.26335	1.26209	1.25166	1.25149	1.22478	1.18403	1.18752	1.15241	1.117	1.0927	1.05155	1.04223	1.01793	0.973371	0.942666	0.92781
-46		1.19267	1.20036	1.21831	1.22135	1.23217	1.24958	1.2492	1.25347	1.25951	1.2571	1.26035	1.2759	1.27785	1.26747	1.27691	1.27393	1.26591	1.27593	1.27559	1.27566	1.28132	1.27097	1.2596	1.26491	1.26521	1.26593	1.27391	1.27102	1.26883	1.27026	1.2644	1.26103	1.26233	1.26588	1.25622	1.23832	1.20435	1.20085	1.20507	1.1566	1.11634	1.10015	1.06391	1.06118	1.03808	1.01346	0.996267	0.983398
-47		1.18964	1.19377	1.21262	1.21515	1.22857	1.24498	1.24619	1.24651	1.24892	1.25917	1.2647	1.27442	1.2738	1.26568	1.27323	1.27294	1.26729	1.27268	1.27128	1.27307	1.27881	1.27275	1.26415	1.27325	1.2682	1.26602	1.27013	1.26518	1.26559	1.26746	1.2644	1.2578	1.25899	1.25592	1.23657	1.21667	1.2163	1.19209	1.20148	1.13943	1.11703	1.10857	1.08738	1.08301	1.06159	1.04302	1.03429	1.02635
-48		1.1848	1.19192	1.20955	1.21286	1.21638	1.23404	1.23279	1.23668	1.23875	1.25391	1.26423	1.27515	1.27592	1.26576	1.27484	1.27064	1.26942	1.27701	1.27925	1.27956	1.28455	1.27302	1.27072	1.27735	1.26801	1.25876	1.26327	1.26508	1.27141	1.27074	1.2672	1.25674	1.25737	1.24977	1.22844	1.22065	1.19236	1.16822	1.17433	1.13842	1.1137	1.10815	1.09203	1.09491	1.0816	1.06476	1.05854	1.05317
-49		1.19114	1.19276	1.21094	1.20925	1.2159	1.22911	1.22986	1.2312	1.23134	1.25305	1.25832	1.27126	1.27606	1.26721	1.27452	1.2693	1.27512	1.28563	1.28915	1.2816	1.28467	1.27106	1.26951	1.27395	1.25969	1.25673	1.26339	1.2658	1.27011	1.27259	1.2672	1.25628	1.25222	1.24977	1.23209	1.22609	1.20872	1.18857	1.19275	1.16623	1.15337	1.14473	1.13573	1.12661	1.11206	1.0931	1.09345	1.09276
-50		1.18965	1.19458	1.20951	1.2044	1.20955	1.2184	1.22147	1.22568	1.23407	1.25254	1.26012	1.27188	1.27662	1.27127	1.27694	1.2744	1.27879	1.2903	1.29571	1.28602	1.29091	1.27941	1.27197	1.27649	1.26282	1.25582	1.26013	1.25986	1.26121	1.26175	1.25832	1.2504	1.24908	1.24445	1.2409	1.23578	1.22707	1.22018	1.22666	1.21707	1.19813	1.19011	1.17208	1.16868	1.16055	1.13827	1.13286	1.1301
-51		1.18253	1.19047	1.2022	1.20254	1.20194	1.20914	1.21594	1.22312	1.2324	1.2507	1.26001	1.2742	1.27858	1.26967	1.27396	1.27306	1.27981	1.29088	1.29723	1.2927	1.30085	1.28694	1.2783	1.2826	1.26261	1.25497	1.25686	1.25185	1.25463	1.25511	1.251	1.2482	1.25131	1.25233	1.2501	1.24941	1.24431	1.23812	1.24775	1.24914	1.23568	1.23109	1.21181	1.2043	1.19419	1.17056	1.15892	1.15435
-52		1.17183	1.17925	1.19459	1.18861	1.18723	1.20018	1.21723	1.23021	1.24065	1.25356	1.26016	1.26995	1.27169	1.26139	1.26637	1.26136	1.26841	1.28125	1.28254	1.28328	1.29375	1.28347	1.28029	1.28414	1.26785	1.2558	1.25615	1.25167	1.25627	1.25677	1.25685	1.25327	1.25667	1.26411	1.26645	1.26868	1.27497	1.27073	1.28043	1.27672	1.26111	1.25516	1.2388	1.22587	1.21494	1.19484	1.17823	1.17407
-53		1.16514	1.17091	1.18484	1.20096	1.20185	1.21712	1.22034	1.22659	1.23182	1.23787	1.24407	1.25004	1.2489	1.24688	1.24648	1.24682	1.24854	1.25937	1.25735	1.25841	1.26909	1.2679	1.26463	1.26938	1.25696	1.24846	1.25372	1.2547	1.25328	1.25824	1.25543	1.25828	1.26337	1.27326	1.27466	1.27871	1.27601	1.27843	1.29109	1.28911	1.27186	1.26615	1.25581	1.25068	1.24618	1.2181	1.2059	1.21307
-54		1.15487	1.15805	1.17106	1.16427	1.16478	1.17279	1.18732	1.20078	1.20521	1.2193	1.21658	1.2251	1.22529	1.22585	1.2316	1.23208	1.23865	1.24239	1.24231	1.24125	1.25068	1.25648	1.25169	1.25482	1.24918	1.24031	1.24433	1.24796	1.25659	1.26337	1.26457	1.26088	1.26728	1.27901	1.27913	1.28336	1.28671	1.28817	1.30091	1.29826	1.28153	1.26184	1.25963	1.2612	1.25023	1.24036	1.2359	1.23799
-55		1.14916	1.14486	1.15226	1.17221	1.17727	1.18684	1.19433	1.20376	1.20145	1.20969	1.20968	1.21251	1.20803	1.21864	1.22406	1.2221	1.22236	1.22773	1.23	1.24132	1.25231	1.25958	1.26093	1.26386	1.2551	1.24338	1.24746	1.25469	1.26874	1.27764	1.27702	1.27934	1.28489	1.2909	1.29094	1.29655	1.30411	1.31023	1.31991	1.31793	1.31112	1.30813	1.297	1.29213	1.28712	1.27436	1.26425	1.26348
-56		1.15104	1.14528	1.15085	1.14322	1.1571	1.16514	1.18783	1.18432	1.18194	1.17649	1.21439	1.22297	1.22922	1.22897		1.23909	1.22549	1.22908	1.24187	1.23683	1.24597	1.24848	1.26355	1.2692	1.27042	1.26197	1.27011	1.27324	1.28578	1.29332	1.29806	1.29733	1.30128	1.30436	1.30763	1.30944	1.32132	1.32945	1.33379	1.33102	1.33067	1.32857	1.32684	1.32136	1.31916	1.30857	1.30189	1.30161
-57		1.12954	1.09192	1.09665	1.09724	1.11197	1.12317							1.23707	1.23075	1.24169	1.25674	1.27036	1.28351	1.26513	1.27788	1.28369	1.28589	1.28115	1.28718	1.27214	1.27197	1.27932	1.28805	1.30211	1.30329	1.31408	1.3121	1.31571	1.31474	1.31846	1.3222	1.33507	1.34319	1.34566	1.34466	1.34619	1.34715	1.34912	1.34454	1.34384	1.33301	1.32919	1.33003
-58		1.06957	1.04372	1.05537																				1.29399	1.29968	1.28633	1.27711	1.28673	1.28643	1.30052	1.3079	1.31701	1.31848	1.31955	1.32618	1.3344	1.33795	1.34773	1.35311	1.35476	1.34943	1.34493	1.34428	1.34794	1.35947	1.35683	1.35031	1.34892	1.34761
-59																								1.30486	1.30544	1.29003	1.27722	1.28496	1.29081	1.30887	1.3137	1.3216	1.33134	1.32839	1.33632	1.35146	1.35236	1.3571	1.35639	1.35847	1.35867	1.35135	1.35012	1.34879	1.35662	1.35785	1.35517	1.35425	1.35681
-60																										1.39591	1.3381	1.33636	1.29623	1.30082	1.30327	1.30842	1.30392	1.30354	1.32663	1.33374	1.3312	1.34795	1.34958	1.33637	1.35147	1.34725	1.3429	1.35556	1.37201	1.37546	1.37735	1.37253	1.37352
-61																																				1.35509	1.35825	1.31622	1.33506	1.30704	1.35035						1.41379
-62
-63
-64
-65
-66
-67
-68
-69																																	1.49947	1.45576	1.43426			1.20818
-70																								1.2564	1.25685		1.22433	1.22374
-71
-72
-73
-74
-75
-76
-77
-78
[truncated: 206 more columns]

## Sheet: MU (smoothed)
smoothed GEV location parameter [m]	lon	0	1	2	3	4	5	6	7	8	9	10	11	12	13	14	15	16	17	18	19	20	21	22	23	24	25	26	27	28	29	30	31	32	33	34	35	36	37	38	39	40	41	42	43	44	45	46	47
lat
78		1.22701	1.22899	1.23274	1.23799	1.24441	1.25162	1.25916	1.26654	1.27327	1.27885	1.28271	1.28423	1.28284	1.27803											0.999234
77		1.23336	1.2354	1.23927	1.24472	1.25141	1.25892	1.26679	1.27454	1.28165	1.28761	1.29184	1.29377	1.2928	1.28844	1.28024														0.920525	0.906068	0.895461	0.888192	0.883615	0.881035	0.879789	0.879217				0.871223	0.866539	0.861026	0.854816	0.848039	0.840851	0.833353	0.825605	0.817619
76		1.24518	1.24735	1.2515	1.25736	1.26457	1.27269	1.28127	1.28977	1.29765	1.3044	1.30943	1.31219	1.31211	1.30867	1.30144	1.29002	1.27424	1.25424	1.23037	1.20316	1.17346	1.14226	1.11059	1.07948	1.04974	1.02227	0.997819	0.976909	0.959828	0.9467	0.93727	0.931011	0.927254	0.925285	0.924443	0.924059	0.923478	0.922074	0.919476	0.915543	0.91036	0.904062	0.896771	0.888631	0.879799	0.870415	0.860615	0.850519
75		1.2612	1.26359	1.26818	1.27467	1.28269	1.29177	1.30141	1.31104	1.32012	1.3281	1.33439	1.33844	1.33972	1.33772	1.33203	1.32232	1.30842	1.29044	1.26868	1.24361	1.21606	1.18703	1.15754	1.12856	1.10089	1.07542	1.05291	1.0339	1.01869	1.00732	0.999456	0.994558	0.991925	0.990822	0.990583	0.990553	0.990106	0.988701	0.985957	0.981653	0.975738	0.96828	0.959357	0.94911	0.93773	0.925433	0.912483	0.899152
74		1.28	1.2827	1.28789	1.29526	1.30439	1.31477	1.32584	1.33703	1.34773	1.35738	1.36538	1.37119	1.37428	1.37421	1.3706	1.36319	1.35184	1.33662	1.31777	1.29573	1.27124	1.24525	1.21871	1.19256	1.16758	1.14466	1.12457	1.10787	1.09489	1.08564	1.07972	1.07655	1.07539	1.07548	1.07613	1.07674	1.0767	1.07552	1.07278	1.06813	1.06138	1.05249	1.04145	1.02838	1.01354	0.99729	0.980077	0.962381
73		1.30018	1.30327	1.30923	1.31769	1.32822	1.34024	1.35313	1.36625	1.37897	1.39068	1.40079	1.40872	1.41397	1.41614	1.41497	1.41025	1.4019	1.38995	1.37459	1.35621	1.33548	1.31321	1.29025	1.26746	1.24566	1.22579	1.20855	1.19453	1.18419	1.1775	1.174	1.17305	1.17382	1.17554	1.17753	1.17921	1.18004	1.17949	1.17709	1.17233	1.16486	1.15445	1.14098	1.12454	1.10546	1.08429	1.06178	1.03868
72		1.32043	1.32399	1.33086	1.34063	1.3528	1.36674	1.38175	1.39713	1.41219	1.42628	1.43877	1.44906	1.45665	1.46122	1.46261	1.46073	1.45554	1.44706	1.4354	1.42095	1.40429	1.38608	1.36708	1.34804	1.32979	1.31344	1.29948	1.2885	1.28121	1.2776	1.27704	1.27883	1.28207	1.28595	1.28981	1.29314	1.29544	1.29617	1.29468	1.29028	1.28242	1.27068	1.25476	1.23466	1.21079	1.18399	1.15538	1.12605
71		1.33952	1.34361	1.3515	1.36272	1.37672	1.39278	1.41015	1.42803	1.44565	1.46234	1.47738	1.49013	1.5001	1.50703	1.51091	1.51175	1.50957	1.50445	1.49636	1.48573	1.47309	1.45901	1.44412	1.42907		1.40224	1.39196			1.38034	1.3831	1.38806	1.39416	1.40065	1.40687	1.41244	1.41691	1.41967	1.4198	1.41639	1.40873	1.39615	1.37805	1.35434	1.3255	1.29273	1.25761	1.22164
70		1.35634	1.361	1.36997	1.38271	1.39862	1.41692	1.43677	1.45729	1.47761	1.497	1.51468	1.52993	1.54223	1.5514	1.55757	1.56087	1.5614	1.5593	1.55452													1.49523	1.50426	1.51346	1.52231	1.53052	1.5377	1.54315	1.54553	1.54376	1.53703	1.5244	1.50479	1.47792	1.44434	1.40577	1.36429	1.32181
69		1.37005	1.37525	1.38526	1.39948	1.41727	1.4378	1.46014	1.48331	1.50638	1.52853	1.54887	1.5666	1.58116	1.59244	1.60075	1.60637																						1.65987	1.66459	1.66479	1.65969	1.64807	1.62798	1.59882	1.56126	1.51767	1.47072	1.42247
68		1.38008	1.38575	1.39666	1.4122	1.4317	1.45431	1.47901	1.50474	1.53048	1.55535	1.57835	1.59856	1.61537	1.62876																												1.75994	1.74042	1.71008	1.66975			1.52014
67		1.38611	1.39212	1.40372	1.42029	1.4412	1.46559	1.49239	1.52046	1.5487	1.57615	1.60173	1.62442	1.64357	1.65938																													1.83693	1.80637			1.66554
66		1.38804	1.39421	1.40616	1.42334	1.44523	1.47096	1.49948	1.52956	1.56005	1.58989	1.61794	1.64317
65		1.38607	1.39214	1.404	1.42123	1.44349	1.47004	1.4998	1.53156	1.56408	1.59624	1.62688	1.65507
64		1.38076	1.38644	1.39766	1.41431	1.43631	1.46311	1.49371	1.52687	1.56138	1.59597
63		1.37327	1.37819	1.38823	1.40369	1.42485	1.45148	1.48266
62		1.36549	1.36932	1.37762	1.39133	1.41119	1.43741
61		1.36036	1.36276	1.36883	1.38024	1.39836
60		1.362	1.36275	1.36614	1.3747	1.39053	1.41498
59		1.37553	1.37431	1.3745	1.37955	1.3923
58		1.40502	1.40161	1.39818	1.39906	1.40775	1.4268	1.45674
57		1.45211	1.44649	1.43934	1.43583	1.44	1.45498	1.48179	1.51913	1.56374
56		1.51493	1.50731	1.49672	1.48908	1.48886	1.49965	1.5228	1.5568	1.59817
55		1.58819	1.57912	1.56587	1.55492	1.55102	1.55792	1.57704	1.60671	1.64322
54		1.66435	1.65495	1.6403	1.62743	1.62106	1.62477	1.63956	1.66397	1.69471
53			1.72807	1.71369	1.70047	1.69292	1.69412
52				1.78356	1.7712
51
50		1.92602
49
48
47
46
45
44
43
42
41
40
39
38
37
36
35
34
33
32
31
30
29
28
27
26
25
24
23
22
21
20
19
18
17
16
15
14
13
12
11
10
9
8
7
6				1.07455	1.08051	1.08831
5		1.04706	1.04934	1.05375	1.06018	1.06851	1.0785
4		1.02901	1.03149	1.03625	1.04309	1.05182	1.06222	1.07397	1.08673	1.1004
3		1.01417	1.0168	1.02184	1.02898	1.038	1.04864	1.0606	1.07357	1.0875	1.10255
2		1.00213	1.00488	1.01011	1.01746	1.02667	1.03744	1.04946	1.06251	1.07656	1.09185																																					1.52182	1.46982
1		0.992393	0.995231	1.00059	1.00808	1.01739	1.02818	1.04019	1.05321	1.0673	1.08273																																				1.61424	1.56576	1.51185
0		0.984427	0.987318	0.99276	1.00032	1.00966	1.02043	1.03236	1.04531	1.05938	1.07489																																			1.70302	1.65924	1.60902	1.55304
-1		0.977701	0.980622	0.986104	0.993692	1.00301	1.01372	1.02555	1.0384	1.05244																																			1.78601	1.74801	1.70269	1.65053	1.59227
-2		0.971743	0.974674	0.980161	0.987736	0.997005	1.00761	1.01931	1.03204	1.04602	1.06159																																	1.86134	1.83005	1.79075	1.74366	1.68934	1.62857
-3		0.966172	0.969093	0.974552	0.982073	0.991253	1.00173	1.01328	1.02589	1.03977	1.0553																																1.92773	1.90366	1.87132	1.83047	1.78138	1.72464	1.66111
-4		0.960705	0.963596	0.968995	0.976423	0.98548	0.995807	1.00721	1.01968	1.03344	1.0489	1.06649																														1.98411	1.96771	1.94285	1.90923	1.86661	1.81524	1.75579	1.68918
-5		0.955157	0.958003	0.963313	0.970616	0.97952	0.989676	1.00091	1.01322	1.02686	1.04222	1.0598	1.08006																													2.02114	2.00429	1.97847	1.94338	1.89874	1.84481	1.78231	1.71223
-6		0.949417	0.952205	0.957401	0.96455	0.973273	0.98324	0.994287	1.00644	1.01993	1.03519	1.05275	1.07315																													2.05458	2.03713	2.01022	1.97346	1.92655	1.86976	1.80382	1.72983
-7		0.943436	0.946151	0.951215	0.958189	0.966713	0.976474	0.987325	0.999298	1.01264	1.0278	1.04534	1.06586																													2.08414	2.06596	2.03782	1.99922	1.9498	1.8898	1.82001	1.74164
-8		0.937209	0.93985	0.944772	0.951563	0.959876	0.969422	0.980066	0.991857	1.00505	1.02012	1.03764	1.05826	1.08253																												2.10954	2.09054	2.06103	2.02039	1.96819	1.90464	1.83057	1.74733
-9		0.930791	0.933352	0.938135	0.944742	0.952846	0.962175	0.972612	0.984225	0.997284	1.01228	1.0298	1.05053	1.07509																												2.13045	2.11054	2.07953	2.03664	1.98136	1.9139	1.83513	1.74656
-10		0.924277	0.926759	0.931404	0.937831	0.945731	0.954852	0.965096	0.97655	0.989503	1.00446	1.02202	1.04288	1.0677																												2.14646	2.12555	2.09288	2.04752	1.98886	1.9171	1.83323	1.73896
-11		0.917779	0.920185	0.9247	0.930959	0.93867	0.947602	0.957678	0.969006	0.981895	0.996861	1.01452	1.03557	1.06065	1.09024																													2.10047	2.05239	1.99003	1.91362	1.8243	1.72403
-12		0.911411	0.913754	0.918155	0.924265	0.931814	0.940588	0.950531	0.961774	0.974655	0.989704	1.00755	1.02887	1.05431	1.08432																													2.10143	2.05033	1.98396	1.9026	1.80757	1.70115
-13		0.905304	0.907596	0.911906	0.9179	0.925324	0.933982	0.943837	0.955046	0.967976	0.983175	1.00129	1.02301	1.04892																														2.09486	2.04037	1.96962	1.88297	1.78204	1.66952
-14		0.89962	0.901878	0.906126	0.912042	0.919386	0.927977	0.937797	0.949024	0.962048	0.977439	0.995863	1.018																															2.07995	2.0216	1.94599	1.85372	1.74686	1.62856
-15		0.894557	0.896799	0.901017	0.906898	0.914212	0.922792	0.93263	0.943921	0.957068	0.972648	0.991342	1.01381																															2.05614	1.99346	1.91259	1.81448	1.70198
-16		0.890339	0.892579	0.896798	0.902691	0.910031	0.918659	0.928572	0.939968	0.95325	0.968991	0.98787	1.01054																														2.07186	2.02313	1.95582	1.86957
-17		0.887221	0.889472	0.893722	0.899671	0.907096	0.915835	0.925881	0.93742	0.950841	0.966701	0.985661	1.00836																													2.06835	2.03343	1.98085	1.90898	1.8178
-18		0.885489	0.887764	0.892072	0.89812	0.905685	0.914599	0.924837	0.936557	0.950117	0.966045	0.984971	1.00751																										2.05258	2.05521	2.04646	2.02418	1.98598	1.92958	1.85352
-19		0.88542	0.887733	0.892126	0.898313	0.906071	0.915219	0.925702	0.937634	0.951328	0.967263	0.986026	1.0082																										2.00797	2.0082	1.99681	1.97155	1.93002	1.8701	1.79064	1.6924
-20		0.887241	0.889607	0.894113	0.900478	0.908476	0.91791	0.928685	0.940853	0.95466	0.970531	0.988993	1.01059	1.0357																								1.94908	1.95638	1.95387	1.93957	1.91121	1.86643	1.80336	1.72117	1.62109
-21		0.891117	0.893546	0.898189	0.904763	0.913038	0.922797	0.933894	0.946303	0.960183	0.975898	0.993916	1.01475	1.03881																								1.8941	1.89848	1.89302	1.87572	1.8443	1.79656	1.73082	1.6466
-22		0.897111	0.89961	0.904406	0.911213	0.91979	0.929888	0.941304	0.953921	0.967801	0.983248	1.00069	1.02061	1.04345	1.06941	1.09843																						1.83405	1.83534	1.82687	1.80662	1.77242	1.72221	1.65455
-23		0.905159	0.907742	0.912709	0.919764	0.928649	0.939073	0.950765	0.963515	0.977301	0.992377	1.00914	1.02806	1.04958	1.074	1.10136																						1.77018	1.76831	1.7569	1.73396	1.69741	1.64542	1.57685
-24		0.915097	0.917781	0.922935	0.930244	0.939421	0.950125	0.962021	0.974807	0.988405	1.00302	1.01903	1.03689	1.05706	1.07989	1.10547																						1.70397	1.69901	1.68484	1.65953	1.62116	1.56814	1.49966	1.41608
-25		0.926691	0.929487	0.934841	0.942402	0.951837	0.962753	0.974756	0.987476	1.0008	1.01489	1.03011	1.04689	1.06571	1.08692	1.1107																					1.63784	1.63705	1.6292	1.61253	1.58522	1.54552	1.49212	1.42443	1.34297	1.24953
-26		0.939702	0.942616	0.948166	0.955957	0.965601	0.976647	0.98864	1.00119	1.01416	1.02769	1.0421	1.05783	1.07532	1.09496	1.11693																				1.57356	1.57494	1.57113	1.56064	1.54177	1.51283	1.47227	1.41899	1.35261	1.27374	1.18406	1.08691	0.98733	0.891283
-27		0.95392	0.956935	0.962651	0.970618	0.980397	0.99147	1.00334	1.01562	1.02819	1.04114	1.05477	1.06948	1.0857	1.1038	1.12402																				1.51606	1.51438	1.50783	1.49497	1.47422	1.44402	1.403	1.35027	1.28562	1.20976	1.1243	1.03249	0.939239	0.850224
-28		0.969141	0.972228	0.97805	0.986105	0.995911	1.00689	1.01854	1.0305	1.04263	1.05501	1.0679	1.08165	1.09666	1.11331	1.13183	1.15221																			1.46182	1.45745	1.44847	1.43356	1.41127	1.38017	1.33909	1.28731	1.22479	1.1523	1.07144	0.985382	0.898768	0.816792
-29		0.985138	0.988257	0.994113	1.00216	1.01188	1.02267	1.03402	1.04561	1.05729	1.06912	1.0813	1.09416	1.10805	1.12332	1.14023	1.15879	1.17866																	1.41506	1.41186	1.40519	1.39412	1.37748	1.35398	1.32235	1.28158	1.23112	1.17105	1.1022	1.02614	0.945906	0.865838	0.790612
-30		1.00167	1.00477	1.01058	1.01852	1.02805	1.03856	1.04957	1.06076	1.07199	1.0833	1.09483	1.10687	1.11972	1.1337	1.14907	1.16585	1.1838															1.37578	1.37511	1.37237	1.36703	1.35837	1.3455	1.32744	1.30306	1.27124	1.23112	1.1823	1.12492	1.05983	0.988571	0.91403	0.84017	0.771215
-31		1.0185	1.02155	1.02723	1.03496	1.04421	1.05437	1.065	1.07579	1.0866	1.09741	1.10835	1.11964	1.13154	1.14433	1.15826	1.17336	1.18948															1.34288	1.33997	1.33516	1.3279	1.31747	1.30307	1.28386	1.25888	1.22717	1.18797	1.141	1.08645	1.02514	0.958562	0.889419	0.821342	0.758127
-32		1.03537	1.03833	1.04383	1.05128	1.06016	1.06995	1.0802	1.09061	1.10101	1.11137	1.12178	1.13239	1.14343	1.15514	1.16774	1.1813	1.19573	1.21082	1.2262												1.31822	1.315	1.31024	1.30363	1.29465	1.28266	1.26697	1.24687	1.22155	1.19014	1.15205	1.10703	1.05533	0.99774	0.935642	0.87154	0.808787	0.750784
-33		1.05209	1.0549	1.06017	1.06729	1.0758	1.08522	1.09512	1.10518	1.11521	1.12517	1.1351	1.14512	1.15539	1.16613	1.17754	1.1897	1.20258	1.21604	1.22978											1.30032	1.29687	1.29207	1.28575	1.2776	1.26714	1.25384	1.23712	1.21637	1.19089	1.15995	1.12303	1.07997	1.03105	0.977015	0.919154	0.85974	0.801854	0.748546
-34		1.06844	1.07113	1.07613	1.08293	1.09109	1.10016	1.10972	1.11946	1.12918	1.1388	1.14831	1.15781	1.16741	1.17729	1.18765	1.19857	1.21005	1.22201	1.23421									1.29042	1.28826	1.2847	1.27987	1.27374	1.26611	1.25668	1.24503	1.23071	1.21322	1.19205	1.16658	1.13617	1.10041	1.05924	1.01293	0.962235	0.908331	0.853273	0.799828	0.750736
-35		1.08433	1.08689	1.09166	1.09816	1.106	1.11474	1.124	1.13345	1.14288	1.15219	1.16135	1.17039	1.17941	1.18855	1.19799	1.20781	1.21803	1.22861	1.23933	1.24988		1.26839	1.27506	1.27976	1.28256	1.28362	1.28304	1.28092	1.27743	1.27267	1.26671	1.25948	1.25081	1.24039	1.22785	1.2128	1.19481	1.1734	1.14807	1.11823	1.08359	1.04417	1.00028	0.952654	0.902388	0.851335	0.801941	0.756642
-36		1.09971	1.10215	1.10672	1.11295	1.12049	1.12893	1.13789	1.14706	1.15623	1.16526	1.17409	1.18274	1.19124	1.19972	1.20835	1.21719	1.22628	1.23558	1.24489	1.25395	1.26231	1.26937	1.27452	1.27778	1.27922	1.27896	1.27713	1.27388	1.26935	1.26364	1.25679	1.24872	1.23928	1.22817	1.21503	1.19952	1.18125	1.15979	1.13469	1.10546	1.07189	1.03407	0.992383	0.947553	0.900595	0.853178	0.807457	0.765574
-37		1.11446	1.1168	1.12118	1.12718	1.13445	1.14262	1.1513	1.16021	1.16911	1.17787	1.1864	1.19465	1.20267	1.21055	1.21844	1.2264	1.23446	1.24257	1.25056	1.25818	1.26504	1.27061	1.27448	1.27657	1.2769	1.27561	1.27283	1.2687	1.26338	1.25697	1.24949	1.24086	1.23092	1.21939	1.20593	1.19021	1.17187	1.15051	1.12575	1.09714	1.06459	1.02827	0.988581	0.946271	0.902294	0.858158	0.815754	0.776951
-38		1.12841	1.13066	1.13489	1.14069	1.14773	1.15564	1.16407	1.17272	1.18137	1.18985	1.19806	1.20593	1.21346	1.22075	1.22793	1.23507	1.24217	1.24919	1.25595	1.26225	1.26773	1.27199	1.27471	1.27578	1.2752	1.27309	1.26957	1.2648	1.25895	1.25209	1.24423	1.23531	1.22515	1.21347	1.19993	1.18422	1.16599	1.14487	1.12052	1.09259	1.06103	1.02609	0.988239	0.948212	0.906923	0.865752	0.826347	0.790335
-39		1.14135	1.14354	1.14764	1.15328	1.16012	1.1678	1.17598	1.18438	1.19277	1.20097	1.20885	1.21632	1.22336	1.23006	1.23654	1.24288	1.24907	1.25507	1.26072	1.26582	1.27007	1.27317	1.27487	1.27506	1.27372	1.27096	1.26692	1.26175	1.2556	1.24855	1.24058	1.23161	1.22147	1.20987	1.19647	1.18096	1.16299	1.14223	1.11837	1.09114	1.06056	1.02694	0.990802	0.952891	0.91407	0.875601	0.838927	0.805479
-40		1.15308	1.15521	1.15921	1.16471	1.17137	1.17885	1.18679	1.19493	1.20304	1.21095	1.21849	1.22555	1.23209	1.2382	1.24399	1.24954	1.25487	1.25992	1.26455	1.26858	1.27176	1.27385	1.27466	1.2741	1.27216	1.26893	1.26457	1.25922	1.25301	1.24601	1.23817	1.22939	1.21949	1.20817	1.19508	1.17992	1.16233	1.14202	1.11872	1.09223	1.06264	1.03032	0.995843	0.959964	0.923489	0.887554	0.853437	0.822403
-41		1.16337	1.16546	1.16938	1.17474	1.18124	1.18851	1.19621	1.20408	1.21189	1.21948	1.22667	1.23333	1.23939	1.24492	1.25005	1.25486	1.25937	1.26355	1.26726	1.27034	1.2726	1.27383	1.27389	1.27272	1.27033	1.26682	1.26234	1.25701	1.25095	1.24421	1.23671	1.22832	1.21885	1.20798	1.19535	1.18064	1.16352	1.14374	1.12108	1.0954	1.06686	1.03589	1.0031	0.969246	0.935083	0.901622	0.869988	0.841285
-42		1.17204	1.17408	1.17791	1.18315	1.18947	1.19654	1.20398	1.21156	1.21906	1.22631	1.23315	1.23942	1.24503	1.25004	1.25458	1.25872	1.26251	1.26591	1.26881	1.27107	1.27254	1.27305	1.27251	1.2709	1.26822	1.26459	1.26017	1.25506	1.24934	1.24303	1.23602	1.22817	1.21924	1.20893	1.19684	1.18267	1.1661	1.14693	1.12501	1.10027	1.07292	1.04344	1.01245	0.980706	0.948903	0.917927	0.888762	0.862364
-43		1.17887	1.18085	1.18459	1.18972	1.19588	1.20274	1.20993	1.21721	1.2244	1.23131	1.23781	1.24372	1.24894	1.25351	1.25756	1.26114	1.26431	1.26705	1.26927	1.27085	1.27168	1.27161	1.27062	1.2687	1.26589	1.26233	1.25814	1.25339	1.24814	1.24237	1.23594	1.2287	1.22039	1.21068	1.19919	1.18562	1.16969	1.15125	1.13022	1.1066	1.08064	1.05286	1.02387	0.994395	0.965055	0.936616	0.909943	0.885852
-44		1.18372	1.18566	1.18931	1.19432	1.20034	1.20701	1.21397	1.22099	1.22789	1.23451	1.24071	1.24631	1.25121	1.25543	1.25908	1.26221	1.26488	1.26709	1.26876	1.26981	1.27013	1.26964	1.26833	1.26626	1.26348	1.26012	1.25629	1.25202	1.24731	1.24213	1.23633	1.22971	1.22203	1.21294	1.20209	1.1892	1.17403	1.15648	1.13656	1.11429	1.08998	1.06416	1.0374	1.01036	0.983588	0.957753	0.933607	0.911842
-45		1.18657	1.18845	1.19202	1.19692	1.2028	1.2093	1.21608	1.2229	1.22959	1.23599	1.24196	1.24734	1.25201	1.25597	1.25931	1.2621	1.26439	1.26619	1.26744	1.26809	1.26805	1.26728	1.26582	1.26374	1.26111	1.25805	1.25464	1.25089	1.24677	1.2422	1.23702	1.23104	1.22399	1.21556	1.2054	1.19329	1.17905	1.16261	1.14403	1.12336	1.10096	1.07732	1.05298	1.02851	1.00441	0.981232	0.959645	0.94022
-46		1.18747	1.18931	1.19278	1.19756	1.2033	1.20967	1.21631	1.22301	1.22958	1.23587	1.24171	1.24696	1.25149	1.25529	1.25844	1.261	1.26303	1.26456	1.26554	1.26592	1.26566	1.26475	1.26324	1.26125	1.25885	1.25614	1.25319	1.24997	1.24645	1.24249	1.23795	1.23261	1.22623	1.21851	1.20916	1.19798	1.18486	1.16978	1.15277	1.13393	1.11362	1.09233	1.07052	1.04869	1.02727	1.00676	0.987717	0.970606
-47		1.18655	1.18833	1.19171	1.19637	1.202	1.20826	1.21481	1.22145	1.22799	1.23427	1.2401	1.24531	1.24979	1.25352	1.25659	1.25905	1.26096	1.26236	1.26321	1.26347	1.26313	1.26219	1.26074	1.25891	1.25677	1.25442	1.25191	1.24923	1.2463	1.24298	1.23908	1.23443	1.22878	1.22188	1.21348	1.20343	1.19165	1.17812	1.1629	1.14606	1.128	1.10914	1.08989	1.07066	1.05185	1.03391	1.01729	1.0024
-48		1.18395	1.18568	1.18897	1.19353	1.19905	1.20524	1.21176	1.2184	1.22499	1.23134	1.23724	1.24251	1.24703	1.25079	1.25387	1.25635	1.25828	1.25969	1.26055	1.26083	1.26053	1.25967	1.25836	1.25673	1.25488	1.25289	1.25084	1.24869	1.24636	1.24368	1.24048	1.23658	1.23179	1.22586	1.21859	1.20986	1.1996	1.1878	1.17452	1.15984	1.14409	1.12764	1.11086	1.09412	1.07776	1.0622	1.04784	1.03501
-49		1.1798	1.18149	1.18472	1.1892	1.19466	1.20081	1.20735	1.21407	1.22076	1.22723	1.23325	1.23863	1.24326	1.24713	1.25032	1.25291	1.25497	1.25653	1.25753	1.25795	1.25781	1.25714	1.25607	1.25471	1.25317	1.25158	1.25001	1.2484	1.24667	1.24468	1.24224	1.2392	1.23538	1.23058	1.22463	1.21741	1.20884	1.19891	1.18768	1.1752	1.16174	1.14762	1.13317	1.11872	1.10461	1.0912	1.07887	1.0679
-50		1.17423	1.1759	1.17909	1.18353	1.18898	1.19516	1.20178	1.20861	1.21544	1.22206	1.22823	1.23376	1.23854	1.24257	1.24593	1.24872	1.251	1.25279	1.25406	1.25475	1.25491	1.25455	1.25382	1.25282	1.25168	1.25053	1.24946	1.24842	1.24734	1.24608	1.24448	1.24239	1.23967	1.23613	1.23162	1.22602	1.21925	1.21127	1.20211	1.1918	1.18053	1.1686	1.1563	1.14395	1.13187	1.12038	1.10986	1.10055
-51		1.16739	1.16905	1.17224	1.1767	1.18218	1.18844	1.19518	1.20216	1.20916	1.21593	1.22225	1.22794	1.2329	1.23713	1.24073	1.24377	1.24634	1.24845	1.25006	1.25115	1.25173	1.25182	1.25155	1.25104	1.2504	1.24979	1.24929	1.24889	1.24852	1.24805	1.24735	1.24628	1.24472	1.24252	1.2395	1.23554	1.23056	1.22449	1.21732	1.20907	1.19987	1.18997	1.17965	1.16922	1.15896	1.1492	1.14027	1.13244
-52		1.1595	1.16117	1.16438	1.16889	1.17445	1.18082	1.18771	1.19485	1.20199	1.20892	1.2154	1.22127	1.22644	1.23093	1.23481	1.23816	1.24107	1.24356	1.24558	1.24715	1.24826	1.24893	1.24927	1.24938	1.24937	1.24941	1.24959	1.2499	1.25031	1.25069	1.25093	1.25091	1.25052	1.24963	1.24806	1.24568	1.24239	1.23812	1.23282	1.22646	1.21916	1.21113	1.20264	1.19395	1.18536	1.17716	1.16968	1.16317
-53		1.15086	1.15254	1.15578	1.16036	1.16602	1.17251	1.17952	1.1868	1.19409	1.20117	1.20783	1.21392	1.21936	1.22416	1.22838	1.23211	1.23541	1.23832	1.24082	1.24292	1.24465	1.24601	1.24706	1.24791	1.24866	1.24946	1.25041	1.25154	1.25278	1.25404	1.25522	1.25622	1.25694	1.25726	1.25702	1.25609	1.25435	1.2517	1.24809	1.24346	1.23788	1.23157	1.22476	1.2177	1.21065	1.20387	1.19771	1.1924
-54		1.14181	1.14349	1.14674	1.15137	1.15711	1.16371	1.17087	1.17829	1.18573	1.19299	1.19985	1.20621	1.21197	1.21715	1.22179	1.22594	1.22969	1.23306	1.23609	1.23879	1.24119	1.2433	1.24514	1.24681	1.2484	1.25004	1.25184	1.25381	1.25592	1.25806	1.26013	1.26207	1.26379	1.26519	1.26612	1.26645	1.26606	1.26485	1.26274	1.25965	1.25564	1.2509	1.24564	1.24008	1.23444	1.22899	1.22402	1.21976
-55		1.13275	1.13441	1.13768	1.14235	1.14818	1.15489	1.16217	1.16973	1.17731	1.18475	1.19186	1.19852	1.20467	1.21027	1.21536	1.21999	1.22421	1.22811	1.2317	1.23504	1.23815	1.24103	1.2437	1.24623	1.24869	1.25119	1.25385	1.25666	1.2596	1.26257	1.26547	1.26824	1.27083	1.27314	1.27505	1.27646	1.27723	1.27725	1.27642	1.27469	1.27211	1.26881	1.26497	1.26078	1.25644	1.25219	1.24829	1.24496
-56		1.12413	1.12577	1.12903	1.13373	1.13961	1.14639	1.15377	1.16145	1.16919	1.1768	1.18418	1.19118	1.19772	1.20376	1.20934	1.21447	1.21922	1.22366	1.22785	1.23183	1.23564	1.23928	1.24278	1.24616	1.24949	1.25284	1.25632	1.25992	1.26362	1.26732	1.27095	1.27444	1.27775	1.28082	1.28354	1.28582	1.28754	1.28858	1.28884	1.28829	1.28696	1.28495	1.28242	1.27949	1.27635	1.27319	1.27025	1.26774
-57		1.11638	1.118	1.12126	1.12597	1.13186	1.13864	1.14606						1.19124	1.19771	1.20376	1.20941	1.21473	1.21976	1.22455	1.22917	1.23367	1.23806	1.24234	1.24652	1.25064	1.25478	1.259	1.2633	1.26766	1.272	1.27624	1.28033	1.28425	1.28793	1.29131	1.29429	1.29676	1.29862	1.29978	1.30022	1.29996	1.2991	1.29772	1.29595	1.29389	1.29173	1.28966	1.28788
-58		1.11001	1.11163	1.11486																				1.24218	1.24712	1.25198	1.25681	1.26168	1.26658	1.27149	1.27635	1.2811	1.28569	1.2901	1.29428	1.29817	1.30169	1.30475	1.30725	1.30915	1.31041	1.31107	1.31118	1.31082	1.31007	1.30899	1.30773	1.30646	1.30533
-59																								1.24212	1.24774	1.25328	1.25875	1.26418	1.26959	1.27496	1.28026	1.28543	1.29042	1.29521	1.29978	1.30407	1.30798	1.31148	1.31449	1.31699	1.31895	1.32039	1.32133	1.32185	1.32197	1.32175	1.32129	1.32072	1.32019
-60																										1.25442	1.26046	1.2664	1.27225	1.27804	1.28371	1.28924	1.29456	1.29966	1.30453	1.30909	1.31329	1.31712	1.32054	1.32352	1.32607	1.32818	1.32984	1.33108	1.33194	1.33243	1.33265	1.3327	1.3327
-61																																				1.31352	1.31795	1.32202	1.32574	1.32911	1.33213						1.3421
-62
-63
-64
-65
-66
-67
-68
-69																																	1.3155	1.32232	1.32829			1.34294
-70																								1.23726	1.24615		1.26397	1.27299
-71
-72
-73
-74
-75
-76
-77
-78
[truncated: 206 more columns]

## Sheet: MU (95%-CI lower, smoothed)
smoothed GEV location parameter 95%-CI lower bound [m]	lon	0	1	2	3	4	5	6	7	8	9	10	11	12	13	14	15	16	17	18	19	20	21	22	23	24	25	26	27	28	29	30	31	32	33	34	35	36	37	38	39	40	41	42	43	44	45	46	47
lat
78		1.19805	1.19999	1.20366	1.20882	1.21513	1.22221	1.22963	1.23689	1.24349	1.24894	1.25267	1.25407	1.25254	1.24761											0.970441
77		1.20429	1.20628	1.21008	1.21543	1.22199	1.22936	1.23711	1.24472	1.25169	1.25751	1.26162	1.26341	1.2623	1.2578	1.24949														0.89162	0.876941	0.866075	0.858571	0.853877	0.851325	0.850246	0.849938				0.842317	0.83742	0.831615	0.825037	0.8178	0.810024	0.8018	0.79319	0.784207
76		1.21589	1.21801	1.22207	1.2278	1.23487	1.24284	1.25126	1.2596	1.26733	1.27392	1.27881	1.28142	1.28119	1.27761	1.27026	1.25877	1.24297	1.22302	1.19929	1.1723	1.14291	1.11207	1.08079	1.05003	1.02058	0.993331	0.969003	0.948124	0.930984	0.917734	0.908148	0.901754	0.897947	0.89604	0.895367	0.89522	0.894869	0.893609	0.89102	0.886958	0.881536	0.874909	0.867197	0.858532	0.849053	0.838889	0.828177	0.817044
75		1.23155	1.23388	1.23837	1.24472	1.25257	1.26148	1.27093	1.28039	1.28929	1.29708	1.3032	1.30709	1.3082	1.30605	1.30024	1.29045	1.27654	1.25862	1.23702	1.21219	1.18497	1.15634	1.12725	1.09866	1.07133	1.04615	1.02385	1.00498	0.989832	0.978459	0.970577	0.965666	0.963073	0.962083	0.962023	0.962203	0.961937	0.960626	0.957852	0.953384	0.947188	0.939341	0.929924	0.919072	0.906965	0.893813	0.879883	0.865453
74		1.24986	1.25249	1.25756	1.26477	1.27372	1.2839	1.29478	1.30576	1.31626	1.3257	1.33351	1.33912	1.34203	1.34179	1.33805	1.33056	1.3192	1.30405	1.28538	1.2636	1.23945	1.21387	1.18776	1.16204	1.13746	1.11491	1.09512	1.07867	1.06588	1.05677	1.05097	1.04791	1.04688	1.04713	1.04798	1.04878	1.04888	1.04774	1.04491	1.04004	1.03295	1.02359	1.01197	0.998204	0.982548	0.965348	0.947069	0.928194
73		1.26943	1.27245	1.27828	1.28659	1.29692	1.30873	1.32141	1.33431	1.3468	1.35829	1.36818	1.37588	1.38092	1.3829	1.38158	1.37678	1.36842	1.35656	1.34137	1.32327	1.30289	1.28103	1.25852	1.23621	1.21487	1.19543	1.17859	1.16492	1.15489	1.14847	1.14521	1.14447	1.14546	1.14739	1.14959	1.15143	1.15235	1.15179	1.14924	1.14419	1.13628	1.12532	1.11117	1.09394	1.07393	1.05172	1.02805	1.00367
72		1.28903	1.29251	1.29925	1.30885	1.32082	1.33455	1.34934	1.36449	1.3793	1.39315	1.4054	1.41544	1.42279	1.42715	1.42838	1.42641	1.42121	1.41283	1.40135	1.38717	1.37086	1.35308	1.33454	1.316	1.29826	1.2824	1.26891	1.25837	1.25148	1.24824	1.24802	1.25011	1.25361	1.25774	1.2618	1.26527	1.26761	1.26826	1.26655	1.26177	1.25339	1.241	1.22429	1.2033	1.17841	1.15046	1.12059	1.0899
71		1.30746	1.31148	1.31923	1.33028	1.34407	1.35991	1.37704	1.39467	1.41203	1.42846	1.44323	1.45573	1.46545	1.47216	1.47587	1.47661	1.47443	1.46939	1.46149	1.45113	1.43885	1.42519	1.41078	1.39623		1.37047	1.36071			1.35049	1.35365	1.35896	1.36537	1.37209	1.3785	1.38417	1.38863	1.39124	1.39108	1.38721	1.37893	1.3656	1.34662	1.32192	1.29196	1.25796	1.22151	1.18411
70		1.32364	1.32822	1.33705	1.34961	1.36529	1.38335	1.40294	1.42318	1.44323	1.46234	1.47973	1.49471	1.50676	1.51571	1.52172	1.52492	1.52545	1.52345	1.51886													1.46555	1.47489	1.48432	1.49332	1.50158	1.50869	1.51393	1.51593	1.51362	1.5062	1.49272	1.47215	1.4442	1.40944	1.36957	1.3267	1.28275
69		1.33673	1.34185	1.3517	1.36571	1.38325	1.40351	1.42556	1.44843	1.47118	1.49302	1.51306	1.53051	1.54482	1.5559	1.56406	1.5696																						1.62965	1.63394	1.63353	1.62765	1.61512	1.59399	1.56369	1.52489	1.47997	1.43161	1.38188
68		1.34617	1.35175	1.36249	1.37779	1.39701	1.4193	1.44366	1.46904	1.49443	1.51895	1.54162	1.56154	1.57811	1.59132																												1.72565	1.70504	1.67353	1.63195			1.47814
67		1.35167	1.35758	1.36898	1.38527	1.40585	1.42987	1.45627	1.48394	1.51178	1.53884	1.56408	1.58648	1.6054	1.62107																													1.80024	1.76849			1.62373
66		1.35316	1.35921	1.37094	1.3878	1.4093	1.4346	1.46265	1.49228	1.52231	1.55174	1.57943	1.60438
65		1.35087	1.35682	1.36841	1.38529	1.40711	1.43316	1.46239	1.49363	1.52565	1.55736	1.58763	1.61552
64		1.34541	1.35093	1.36186	1.37811	1.3996	1.42584	1.45585	1.48844	1.52241	1.55651
63		1.33792	1.34267	1.35238	1.36737	1.38797	1.41397	1.44449
62		1.3303	1.33393	1.34185	1.35503	1.37425	1.39976
61		1.3254	1.32759	1.33323	1.34405	1.36145
60		1.32724	1.32775	1.33068	1.33859	1.35362	1.37718
59		1.34082	1.33934	1.33904	1.3434	1.35531
58		1.37017	1.36649	1.36254	1.3627	1.37051	1.38856	1.41746
57		1.4169	1.411	1.40331	1.39907	1.40234	1.4163	1.44204	1.47834	1.52203
56		1.47917	1.47127	1.46015	1.45176	1.45063	1.46039	1.48248	1.51546	1.55593
55		1.55177	1.54244	1.52866	1.51699	1.51218	1.51807	1.53616	1.56485	1.60052
54		1.62723	1.61757	1.60245	1.58889	1.58165	1.5844	1.59823	1.62172	1.65167
53			1.69003	1.67522	1.66137	1.65303	1.65335
52				1.74454	1.73161
51
50		1.88675
49
48
47
46
45
44
43
42
41
40
39
38
37
36
35
34
33
32
31
30
29
28
27
26
25
24
23
22
21
20
19
18
17
16
15
14
13
12
11
10
9
8
7
6				1.06717	1.07307	1.08079
5		1.04004	1.04229	1.04665	1.05302	1.06126	1.07116
4		1.02223	1.02468	1.02939	1.03616	1.0448	1.05509	1.06673	1.07938	1.09296
3		1.00758	1.01019	1.01517	1.02223	1.03116	1.04169	1.05353	1.06639	1.08022	1.09518
2		0.995703	0.99843	1.0036	1.01088	1.01998	1.03063	1.04254	1.05547	1.06942	1.08462																																					1.51345	1.46151
1		0.986114	0.988922	0.994226	1.00163	1.01083	1.02151	1.03339	1.0463	1.06028	1.07562																																				1.6056	1.55721	1.50338
0		0.978278	0.981139	0.986522	0.993999	1.00323	1.01388	1.02569	1.03851	1.05247	1.06789																																			1.69404	1.65037	1.60026	1.54437
-1		0.971659	0.97455	0.979973	0.987476	0.996692	1.00727	1.01898	1.0317	1.04563																																			1.77664	1.73876	1.69356	1.64153	1.58339
-2		0.965774	0.968675	0.974103	0.981594	0.990759	1.00124	1.01281	1.02542	1.03928	1.05475																																	1.85157	1.82037	1.78119	1.73424	1.68006	1.61945
-3		0.960234	0.963125	0.968526	0.975965	0.985044	0.995402	1.00683	1.01932	1.03308	1.0485																																1.91755	1.89353	1.86129	1.82058	1.77164	1.71507	1.65172
-4		0.954759	0.95762	0.96296	0.970306	0.979263	0.989477	1.00076	1.01311	1.02676	1.0421	1.0596																														1.97353	1.95714	1.93235	1.89883	1.85635	1.80517	1.74592	1.67951
-5		0.949171	0.951985	0.957235	0.964455	0.973259	0.983305	0.99442	1.00662	1.02014	1.0354	1.05289	1.07306																													2.01018	1.99333	1.96758	1.9326	1.88811	1.83438	1.77211	1.70227
-6		0.943365	0.94612	0.951255	0.95832	0.966944	0.976802	0.987737	0.999778	1.01316	1.02833	1.0458	1.06612																													2.04324	2.02578	1.99893	1.96228	1.91554	1.85897	1.79328	1.71957
-7		0.937304	0.939986	0.944988	0.951877	0.960301	0.969956	0.980699	0.992568	1.00581	1.02088	1.03835	1.05879																													2.07242	2.05423	2.02613	1.98764	1.93839	1.87863	1.80912	1.73106
-8		0.930989	0.933597	0.938458	0.945164	0.95338	0.962823	0.973365	0.985059	0.998163	1.01315	1.0306	1.05116	1.07537																												2.09746	2.07843	2.04896	2.00842	1.95639	1.89309	1.81932	1.73642
-9		0.924478	0.927007	0.931731	0.938259	0.946272	0.955506	0.965851	0.977377	0.990357	1.00528	1.02274	1.04341	1.06791																												2.11801	2.09807	2.06708	2.0243	1.96919	1.90197	1.8235	1.7353
-10		0.917869	0.920322	0.924915	0.931271	0.939092	0.948131	0.958297	0.969678	0.982563	0.997452	1.01496	1.03576	1.06053																												2.13369	2.11274	2.08008	2.03481	1.97632	1.9048	1.82124	1.72734
-11		0.911274	0.913656	0.918128	0.924329	0.931978	0.940847	0.950862	0.962133	0.974966	0.989876	1.00748	1.02846	1.05349	1.08301																													2.08734	2.03933	1.97713	1.90097	1.81196	1.71205
-12		0.904802	0.907127	0.911497	0.917568	0.925074	0.933807	0.943711	0.954915	0.967753	0.982752	1.00054	1.0218	1.04718	1.07711																													2.08799	2.03695	1.97073	1.8896	1.79487	1.68881
-13		0.898577	0.900859	0.905152	0.911126	0.91853	0.927171	0.93701	0.948201	0.961102	0.97626	0.994321	1.01597	1.04181																														2.08113	2.0267	1.95607	1.86964	1.76899	1.6568
-14		0.892747	0.895003	0.89925	0.905167	0.912516	0.921115	0.930943	0.942171	0.955182	0.970541	0.988915	1.01098																															2.06597	2.00766	1.93216	1.84008	1.73347	1.61547
-15		0.887494	0.889743	0.893975	0.899879	0.907223	0.915837	0.925707	0.93702	0.950171	0.965733	0.984384	1.00679																															2.04195	1.97929	1.89851	1.80056	1.68827
-16		0.883029	0.885284	0.889534	0.895471	0.902867	0.911555	0.921526	0.932966	0.946271	0.962009	0.980856	1.00346																														2.05756	2.00877	1.94146	1.85527
-17		0.879597	0.881872	0.886169	0.892185	0.899691	0.908517	0.918646	0.930254	0.943721	0.959595	0.978538	1.00118																													2.05405	2.019	1.96635	1.89447	1.80333
-18		0.877477	0.879786	0.884157	0.890295	0.897967	0.906995	0.917343	0.929158	0.942788	0.958751	0.977679	1.00019																										2.03885	2.04121	2.03224	2.00979	1.97146	1.91499	1.83891
-19		0.876947	0.879303	0.883777	0.890076	0.897967	0.907257	0.91788	0.929935	0.943725	0.959721	0.978509	1.00067																										1.9942	1.99417	1.98256	1.95713	1.91547	1.85548	1.77598	1.67775
-20		0.878243	0.88066	0.885263	0.891762	0.899919	0.909524	0.920469	0.932791	0.946725	0.962686	0.9812	1.00281	1.0279																								1.93559	1.94261	1.93984	1.92533	1.8968	1.85191	1.78876	1.70653	1.60644
-21		0.881544	0.884032	0.888787	0.895516	0.903975	0.913934	0.92523	0.937825	0.951864	0.967705	0.985807	1.00668	1.03074																								1.88064	1.88475	1.87904	1.86153	1.82996	1.78211	1.7163	1.63205
-22		0.886932	0.889498	0.89442	0.9014	0.910185	0.92051	0.932154	0.944988	0.959061	0.974669	0.99223	1.01223	1.03509	1.06104	1.09001																						1.82065	1.82167	1.81297	1.79254	1.7582	1.70789	1.64017
-23		0.894369	0.897025	0.902128	0.909372	0.918485	0.929159	0.941107	0.954104	0.968117	0.983385	1.0003	1.01932	1.04091	1.06534	1.09266																						1.75686	1.75474	1.74312	1.72001	1.68334	1.63127	1.56266
-24		0.903712	0.906472	0.91177	0.919279	0.928699	0.939672	0.951848	0.964907	0.978759	0.993598	1.00979	1.02778	1.04804	1.0709	1.09647																						1.69074	1.68556	1.6712	1.64573	1.60726	1.55418	1.48566	1.40205
-25		0.914752	0.917624	0.923123	0.930888	0.940576	0.951774	0.964072	0.977086	0.990683	1.00502	1.02044	1.03739	1.05631	1.07758	1.10136																					1.62488	1.62389	1.61585	1.59901	1.57156	1.53178	1.47833	1.41062	1.32914	1.23568
-26		0.927261	0.930249	0.935942	0.943938	0.953836	0.965169	0.977467	0.99032	1.00358	1.01737	1.03201	1.04791	1.06553	1.08523	1.10722																				1.56075	1.56198	1.55801	1.54734	1.52833	1.49928	1.45865	1.40533	1.33895	1.26008	1.1704	1.07322	0.973594	0.877452
-27		0.941032	0.944119	0.949974	0.958143	0.968172	0.979533	0.991707	1.0043	1.01715	1.03037	1.04424	1.05913	1.07548	1.09367	1.11391																				1.50314	1.50134	1.49466	1.48166	1.4608	1.43051	1.38944	1.33668	1.27205	1.19621	1.11076	1.01895	0.925664	0.836568
-28		0.955854	0.959009	0.964965	0.973216	0.983268	0.994532	1.00648	1.01874	1.03116	1.0438	1.05692	1.07085	1.086	1.10274	1.12129	1.14164																			1.44872	1.44425	1.43517	1.42015	1.39777	1.36661	1.32549	1.27371	1.21122	1.13877	1.05795	0.971907	0.885278	0.803238
-29		0.971476	0.974662	0.980648	0.988883	0.99884	1.0099	1.02155	1.03343	1.04538	1.05746	1.06986	1.0829	1.09693	1.11229	1.12923	1.14776	1.16756																	1.40174	1.39847	1.39174	1.38059	1.36387	1.3403	1.30863	1.26785	1.21741	1.15739	1.08859	1.01259	0.932397	0.852334	0.777063
-30		0.987632	0.990801	0.996736	1.00486	1.01462	1.02539	1.03668	1.04815	1.05964	1.07119	1.08293	1.09513	1.1081	1.12216	1.13756	1.15431	1.17219															1.36217	1.36145	1.35866	1.35328	1.34457	1.33165	1.31353	1.28911	1.25728	1.21717	1.16838	1.11106	1.04604	0.974853	0.900368	0.826531	0.757551
-31		1.00407	1.00718	1.01298	1.02089	1.03035	1.04077	1.05167	1.06273	1.07379	1.08482	1.09595	1.10739	1.11939	1.13225	1.14619	1.16127	1.17732															1.3288	1.32583	1.32099	1.3137	1.30323	1.28881	1.26958	1.24459	1.21287	1.1737	1.12678	1.07229	1.01106	0.944564	0.875483	0.807437	0.74421
-32		1.02052	1.02352	1.02914	1.03675	1.04584	1.05588	1.0664	1.07707	1.08771	1.09828	1.10885	1.1196	1.13072	1.14248	1.15508	1.16861	1.18298	1.19796	1.2132												1.30367	1.30037	1.29556	1.28892	1.27993	1.26793	1.25225	1.23215	1.20684	1.17545	1.13739	1.09243	1.0408	0.983287	0.921266	0.857223	0.794499	0.736486
-33		1.03676	1.03963	1.04499	1.05227	1.06098	1.07064	1.08079	1.0911	1.10137	1.11153	1.12161	1.13174	1.14208	1.15284	1.16424	1.17636	1.18917	1.20253	1.21614											1.28528	1.28173	1.27685	1.27048	1.2623	1.25185	1.23857	1.22188	1.20117	1.17573	1.14481	1.10793	1.06493	1.01607	0.962108	0.904315	0.844948	0.787082	0.733758
-34		1.05262	1.05535	1.06045	1.06739	1.07574	1.08503	1.09484	1.10482	1.11475	1.12456	1.13422	1.14381	1.15346	1.16335	1.17369	1.18455	1.19595	1.2078	1.21988									1.275	1.27273	1.26907	1.26413	1.25792	1.25024	1.24079	1.22915	1.21487	1.19744	1.17632	1.1509	1.12053	1.08482	1.04369	0.997445	0.94681	0.892958	0.837931	0.78449	0.735369
-35		1.06799	1.07059	1.07545	1.08208	1.0901	1.09905	1.10853	1.1182	1.12784	1.13732	1.14662	1.15575	1.1648	1.17393	1.18333	1.19309	1.20323	1.21369	1.22429	1.23471		1.25295	1.2595	1.2641	1.26681	1.26778	1.26711	1.2649	1.26131	1.25645	1.25038	1.24307	1.23434	1.22391	1.21138	1.19637	1.17845	1.15713	1.13185	1.10206	1.06747	1.02809	0.984241	0.936661	0.886429	0.835389	0.78598	0.740633
-36		1.08282	1.08531	1.08996	1.09632	1.10403	1.11266	1.12183	1.13121	1.14056	1.14976	1.15871	1.16743	1.17596	1.18443	1.193	1.20177	1.21077	1.21995	1.22915	1.23808	1.24632	1.25325	1.25831	1.26147	1.26282	1.26249	1.26059	1.25726	1.25265	1.24685	1.23989	1.23175	1.22225	1.21112	1.19799	1.18253	1.16433	1.14295	1.11792	1.08874	1.05521	1.01743	0.975773	0.93097	0.884025	0.836599	0.790839	0.748886
-37		1.09702	1.09941	1.10387	1.11	1.11742	1.12577	1.13464	1.14374	1.15283	1.16173	1.17037	1.1787	1.18674	1.1946	1.20243	1.21031	1.21827	1.22626	1.23413	1.24164	1.24838	1.25384	1.25761	1.25961	1.25986	1.25851	1.25567	1.25149	1.2461	1.23962	1.23206	1.22336	1.21337	1.20182	1.18837	1.17268	1.1544	1.13311	1.10841	1.07986	1.04735	1.01106	0.971394	0.929096	0.885111	0.840941	0.79847	0.759569
-38		1.1104	1.1127	1.11701	1.12293	1.13012	1.1382	1.14681	1.15565	1.16447	1.1731	1.18142	1.18935	1.19691	1.20418	1.21131	1.21836	1.22536	1.23226	1.2389	1.24508	1.25044	1.25458	1.25721	1.25819	1.25755	1.25538	1.25183	1.24703	1.24112	1.23421	1.2263	1.21732	1.20712	1.19542	1.18188	1.16619	1.148	1.12694	1.10264	1.07475	1.04324	1.00833	0.970489	0.930461	0.889145	0.84791	0.808406	0.772266
-39		1.12278	1.12501	1.12919	1.13494	1.14192	1.14977	1.15813	1.16672	1.17528	1.18363	1.19162	1.19916	1.20623	1.21292	1.21936	1.22561	1.23171	1.23759	1.24311	1.24808	1.25222	1.2552	1.2568	1.2569	1.25551	1.25272	1.24866	1.24346	1.23728	1.2302	1.22218	1.21317	1.203	1.19138	1.17798	1.16247	1.14453	1.1238	1.09998	1.07278	1.04224	1.00865	0.972521	0.934598	0.89573	0.857168	0.820364	0.786758
-40		1.13397	1.13614	1.14022	1.14582	1.15261	1.16024	1.16837	1.1767	1.18499	1.19305	1.20072	1.20786	1.21444	1.22055	1.22631	1.2318	1.23704	1.24198	1.24647	1.25037	1.25343	1.2554	1.2561	1.25547	1.25348	1.25023	1.24586	1.24049	1.23427	1.22723	1.21936	1.21054	1.20062	1.18928	1.17618	1.16101	1.14343	1.12314	1.09986	1.0734	1.04384	1.01155	0.977081	0.941181	0.90464	0.868591	0.834318	0.803101
-41		1.14379	1.14591	1.14989	1.15534	1.16196	1.16938	1.17726	1.18531	1.19332	1.20108	1.20841	1.21517	1.22128	1.22683	1.23196	1.23672	1.24116	1.24523	1.24881	1.25176	1.25389	1.255	1.25497	1.25373	1.2513	1.24777	1.24328	1.23794	1.23187	1.2251	1.21756	1.20914	1.19963	1.18873	1.17608	1.16136	1.14424	1.12445	1.10181	1.07616	1.04765	1.01671	0.983924	0.950049	0.91581	0.882221	0.850413	0.821507
-42		1.15206	1.15412	1.158	1.16332	1.16975	1.17695	1.18457	1.19233	1.20003	1.20747	1.21446	1.22084	1.22652	1.23158	1.23613	1.24025	1.24398	1.24729	1.25007	1.25221	1.25356	1.25396	1.25334	1.25166	1.24895	1.24531	1.24088	1.23576	1.23002	1.22368	1.21662	1.20872	1.19975	1.18939	1.17727	1.16307	1.14649	1.12732	1.10541	1.08069	1.05338	1.02393	0.992956	0.961196	0.929316	0.898205	0.868857	0.842241
-43		1.15856	1.16057	1.16436	1.16955	1.17581	1.18279	1.19015	1.19761	1.20499	1.21209	1.21875	1.22478	1.23009	1.23472	1.2388	1.24238	1.24551	1.24818	1.2503	1.25178	1.2525	1.25235	1.25129	1.24933	1.2465	1.24293	1.23873	1.23398	1.2287	1.22289	1.21641	1.2091	1.20073	1.19096	1.17942	1.1658	1.14985	1.1314	1.11038	1.08678	1.06087	1.03313	1.00417	0.974683	0.945275	0.916705	0.889845	0.865527
-44		1.16319	1.16515	1.16885	1.17392	1.18001	1.18679	1.19389	1.20108	1.20816	1.21496	1.22132	1.22706	1.23207	1.23636	1.24004	1.24319	1.24584	1.24799	1.24958	1.25055	1.25081	1.25026	1.24892	1.24684	1.24406	1.2407	1.23686	1.23257	1.22785	1.22262	1.21676	1.21008	1.20232	1.19315	1.18223	1.16928	1.15407	1.13651	1.11659	1.09434	1.07008	1.04431	1.01759	0.990554	0.963728	0.93777	0.913439	0.891443
-45		1.1659	1.16781	1.17141	1.17635	1.1823	1.18889	1.19578	1.20275	1.2096	1.21617	1.22229	1.22781	1.23258	1.23662	1.24001	1.24282	1.2451	1.24686	1.24807	1.24867	1.2486	1.24781	1.24635	1.24429	1.24168	1.23864	1.23525	1.2315	1.22737	1.22276	1.21752	1.21147	1.20433	1.1958	1.18556	1.17338	1.15908	1.14262	1.12404	1.10339	1.08104	1.05745	1.03316	1.00871	0.984548	0.96126	0.939492	0.91984
-46		1.16673	1.16858	1.17208	1.1769	1.1827	1.18913	1.19586	1.20267	1.20937	1.2158	1.22178	1.22716	1.23179	1.23566	1.23886	1.24144	1.24347	1.24498	1.24594	1.24631	1.24606	1.24518	1.24372	1.24179	1.23944	1.23679	1.23387	1.23069	1.22716	1.22319	1.21859	1.21317	1.20669	1.19886	1.18941	1.17815	1.16497	1.14985	1.13284	1.11402	1.09375	1.07251	1.05074	1.02892	1.00746	0.986841	0.967622	0.950287
-47		1.16576	1.16755	1.17095	1.17564	1.18131	1.18762	1.19424	1.20095	1.20759	1.21397	1.21992	1.22524	1.22981	1.23361	1.23672	1.23919	1.24111	1.24251	1.24336	1.24365	1.24336	1.24249	1.24114	1.23941	1.23738	1.23513	1.2327	1.23008	1.22717	1.22383	1.21989	1.21515	1.20941	1.20239	1.19388	1.18373	1.17188	1.1583	1.14306	1.12623	1.1082	1.08938	1.07015	1.05093	1.03208	1.01403	0.997246	0.982134
-48		1.16309	1.16482	1.16814	1.17272	1.17828	1.18449	1.19105	1.19774	1.20439	1.21082	1.2168	1.22216	1.22675	1.23056	1.23367	1.23615	1.23808	1.23951	1.2404	1.24074	1.24053	1.23978	1.23862	1.23715	1.23546	1.23363	1.23171	1.22965	1.22735	1.22468	1.22144	1.21746	1.21255	1.2065	1.19911	1.19028	1.17993	1.16807	1.15475	1.14006	1.12432	1.10789	1.09112	1.07438	1.05797	1.04231	1.02779	1.01475
-49		1.15882	1.16052	1.16377	1.16828	1.17377	1.17994	1.1865	1.19323	1.19995	1.20647	1.21254	1.21798	1.22265	1.22654	1.22973	1.23231	1.23437	1.23595	1.23701	1.23752	1.23751	1.237	1.23611	1.23497	1.23365	1.23227	1.23086	1.22938	1.22773	1.22575	1.22328	1.22016	1.21622	1.21129	1.20521	1.19787	1.1892	1.17919	1.16789	1.15538	1.1419	1.12778	1.11333	1.09887	1.08471	1.07121	1.05873	1.04758
-50		1.15305	1.15474	1.15796	1.16244	1.16792	1.17412	1.18074	1.18758	1.19441	1.20103	1.20721	1.21275	1.21754	1.22156	1.2249	1.22765	1.22992	1.23174	1.23306	1.23387	1.23419	1.23403	1.23353	1.23279	1.23192	1.23104	1.23019	1.22932	1.22834	1.22712	1.2255	1.22333	1.22049	1.21682	1.21218	1.20644	1.19954	1.19145	1.1822	1.17181	1.16051	1.14856	1.13625	1.12389	1.11177	1.1002	1.08955	1.08008
-51		1.14593	1.14761	1.15084	1.15536	1.16089	1.16717	1.17391	1.18087	1.18784	1.19459	1.20088	1.20654	1.21146	1.21564	1.21918	1.22216	1.22469	1.22681	1.22848	1.22968	1.23043	1.23075	1.23075	1.23055	1.23025	1.22996	1.22974	1.22955	1.22932	1.22892	1.22821	1.22708	1.22541	1.22307	1.21991	1.21581	1.21067	1.20447	1.19718	1.18884	1.17958	1.16965	1.15931	1.14886	1.13857	1.12874	1.11971	1.11174
-52		1.13767	1.13937	1.14264	1.14721	1.15284	1.15923	1.16611	1.17322	1.18033	1.1872	1.19361	1.19941	1.20449	1.20887	1.21264	1.2159	1.21874	1.22119	1.22325	1.22491	1.2262	1.22711	1.22775	1.22822	1.22862	1.22904	1.22957	1.23016	1.23075	1.23123	1.23148	1.23142	1.23094	1.22992	1.2282	1.22567	1.22223	1.2178	1.21236	1.2059	1.19852	1.19045	1.18193	1.17323	1.16461	1.15635	1.14877	1.14214
-53		1.12858	1.13029	1.1336	1.13825	1.14399	1.15051	1.15752	1.16475	1.17198	1.17897	1.18553	1.19149	1.19679	1.20143	1.2055	1.20908	1.21226	1.21508	1.21757	1.21973	1.22161	1.22321	1.22459	1.22586	1.22708	1.22835	1.22973	1.2312	1.23268	1.23408	1.23531	1.23629	1.23694	1.23715	1.23677	1.23567	1.23376	1.23096	1.2272	1.22246	1.21681	1.21045	1.20361	1.19652	1.18943	1.1826	1.17635	1.17094
-54		1.11901	1.12072	1.12405	1.12875	1.13458	1.14122	1.14836	1.15572	1.16307	1.1702	1.17692	1.1831	1.18867	1.19363	1.19805	1.202	1.20556	1.20879	1.21174	1.21446	1.21698	1.21931	1.22151	1.22364	1.22577	1.22798	1.23029	1.23268	1.23509	1.23743	1.23959	1.24153	1.2432	1.24449	1.24528	1.24545	1.2449	1.24353	1.24127	1.23807	1.23399	1.2292	1.2239	1.2183	1.21262	1.20711	1.20208	1.19775
-55		1.10938	1.11108	1.11442	1.11918	1.12509	1.13183	1.1391	1.14657	1.15403	1.16129	1.1682	1.17464	1.18053	1.18587	1.19068	1.19503	1.19901	1.20269	1.20614	1.20943	1.21261	1.2157	1.21873	1.22176	1.22483	1.22798	1.23124	1.23456	1.23787	1.24108	1.24411	1.24691	1.24945	1.25166	1.25344	1.25468	1.25528	1.25514	1.25418	1.25234	1.24969	1.24634	1.24246	1.23823	1.23385	1.22955	1.2256	1.22223
-56		1.10018	1.10186	1.10519	1.10997	1.11593	1.12275	1.13013	1.1377	1.14526	1.15265	1.15977	1.16649	1.17273	1.17846	1.1837	1.18848	1.19292	1.19708	1.20105	1.20492	1.20875	1.21256	1.21641	1.2203	1.22428	1.22835	1.2325	1.23667	1.24081	1.2448	1.24859	1.25212	1.25539	1.25836	1.26094	1.26306	1.26461	1.26549	1.26563	1.26498	1.26358	1.26152	1.25894	1.25598	1.2528	1.24961	1.24665	1.24413
-57		1.0919	1.09357	1.09689	1.10167	1.10761	1.11444	1.12186						1.16548	1.17157	1.17723	1.18249	1.18744	1.19213	1.19665	1.2011	1.20555	1.21005	1.21462	1.21929	1.22407	1.22895	1.23389	1.23882	1.24366	1.24832	1.25274	1.25688	1.26075	1.26433	1.26755	1.27036	1.27268	1.2744	1.27545	1.2758	1.27548	1.27456	1.27314	1.27132	1.26923	1.26706	1.265	1.26325
-58		1.08508	1.08675	1.09003																				1.21332	1.21866	1.22413	1.2297	1.23529	1.24083	1.24624	1.25144	1.25637	1.261	1.26534	1.2694	1.27313	1.27648	1.27938	1.28177	1.28357	1.28476	1.28536	1.28542	1.28501	1.28421	1.28311	1.28185	1.28062	1.27958
-59																								1.21236	1.21829	1.22434	1.23048	1.23661	1.24264	1.24851	1.25413	1.25946	1.26447	1.26917	1.27359	1.27768	1.28142	1.28478	1.28769	1.29011	1.29202	1.2934	1.2943	1.29476	1.29484	1.29459	1.29414	1.29365	1.29324
-60																										1.22463	1.23126	1.23783	1.24425	1.25049	1.25646	1.26211	1.26743	1.27241	1.27707	1.28141	1.28543	1.28913	1.29245	1.29537	1.29788	1.29995	1.30156	1.30275	1.30355	1.30401	1.30424	1.30439	1.30454
-61																																				1.28475	1.28897	1.29291	1.29654	1.29984	1.30281						1.31255
-62
-63
-64
-65
-66
-67
-68
-69																																	1.28508	1.29165	1.29735			1.31108
-70																								1.20834	1.21718		1.23483	1.24371
-71
-72
-73
-74
-75
-76
-77
-78
[truncated: 206 more columns]

## Sheet: MU (95%-CI upper, smoothed)
smoothed GEV location parameter 95%-CI upper bound [m]	lon	0	1	2	3	4	5	6	7	8	9	10	11	12	13	14	15	16	17	18	19	20	21	22	23	24	25	26	27	28	29	30	31	32	33	34	35	36	37	38	39	40	41	42	43	44	45	46	47
lat
78		1.25597	1.25799	1.26181	1.26716	1.27369	1.28102	1.28868	1.29619	1.30305	1.30875	1.31274	1.3144	1.31313	1.30845											1.02803
77		1.26243	1.26451	1.26847	1.27402	1.28083	1.28847	1.29648	1.30437	1.31161	1.3177	1.32207	1.32414	1.32331	1.31907	1.31099														0.949431	0.935196	0.924847	0.917813	0.913353	0.910746	0.909332	0.908496				0.900129	0.895659	0.890436	0.884594	0.878279	0.871678	0.864905	0.85802	0.851031
76		1.27447	1.27669	1.28094	1.28692	1.29427	1.30255	1.31128	1.31993	1.32797	1.33487	1.34006	1.34297	1.34303	1.33973	1.33261	1.32127	1.30551	1.28546	1.26145	1.23402	1.20401	1.17244	1.1404	1.10894	1.0789	1.05121	1.02663	1.00569	0.988672	0.975667	0.966393	0.960268	0.95656	0.954529	0.953518	0.952898	0.952086	0.950539	0.947931	0.944129	0.939183	0.933214	0.926346	0.91873	0.910545	0.901942	0.893053	0.883995
75		1.29086	1.2933	1.298	1.30463	1.31281	1.32207	1.33188	1.3417	1.35096	1.35911	1.36558	1.3698	1.37124	1.36939	1.36382	1.35419	1.3403	1.32226	1.30035	1.27503	1.24715	1.21773	1.18783	1.15847	1.13045	1.10469	1.08197	1.06282	1.04756	1.03617	1.02834	1.02345	1.02078	1.01956	1.01914	1.0189	1.01827	1.01678	1.01406	1.00992	1.00429	0.997218	0.988789	0.979147	0.968494	0.957052	0.945082	0.932852
74		1.31015	1.31291	1.31822	1.32574	1.33505	1.34563	1.35691	1.3683	1.3792	1.38905	1.39726	1.40326	1.40653	1.40662	1.40315	1.39582	1.38448	1.36919	1.35017	1.32787	1.30303	1.27664	1.24966	1.22308	1.1977	1.17442	1.15402	1.13706	1.1239	1.1145	1.10847	1.1052	1.1039	1.10382	1.10428	1.1047	1.10452	1.1033	1.10064	1.09622	1.08982	1.08139	1.07092	1.05856	1.04454	1.02923	1.01309	0.996568
73		1.33093	1.33409	1.34017	1.3488	1.35952	1.37174	1.38485	1.3982	1.41114	1.42308	1.43341	1.44156	1.44702	1.44938	1.44836	1.44373	1.43538	1.42335	1.4078	1.38916	1.36808	1.34538	1.32197	1.29872	1.27646	1.25615	1.23852	1.22414	1.21348	1.20653	1.2028	1.20162	1.20219	1.20369	1.20548	1.20699	1.20772	1.20719	1.20494	1.20048	1.19343	1.18358	1.17079	1.15515	1.13699	1.11687	1.09551	1.07368
72		1.35183	1.35546	1.36246	1.3724	1.38477	1.39892	1.41417	1.42978	1.44507	1.45941	1.47215	1.48267	1.4905	1.49528	1.49684	1.49505	1.48986	1.4813	1.46944	1.45472	1.43771	1.41909	1.39961	1.38008	1.36133	1.34448	1.33004	1.31863	1.31093	1.30695	1.30607	1.30756	1.31052	1.31417	1.31783	1.32102	1.32328	1.32408	1.32281	1.31878	1.31145	1.30037	1.28522	1.26603	1.24318	1.21753	1.19017	1.16219
71		1.37158	1.37574	1.38377	1.39517	1.40937	1.42566	1.44327	1.4614	1.47927	1.49622	1.51152	1.52453	1.53475	1.54191	1.54596	1.54689	1.54472	1.5395	1.53122	1.52032	1.50733	1.49284	1.47747	1.4619		1.43401	1.42321			1.41018	1.41256	1.41716	1.42296	1.4292	1.43524	1.44071	1.44519	1.44809	1.44853	1.44558	1.43853	1.4267	1.40949	1.38677	1.35904	1.3275	1.29372	1.25918
70		1.38904	1.39378	1.40289	1.41582	1.43195	1.4505	1.47061	1.49139	1.512	1.53167	1.54963	1.56515	1.5777	1.58708	1.59342	1.59681	1.59734	1.59515	1.59018													1.52491	1.53363	1.5426	1.5513	1.55945	1.5667	1.57236	1.57512	1.57389	1.56786	1.55608	1.53744	1.51163	1.47924	1.44196	1.40189	1.36087
69		1.40336	1.40865	1.41881	1.43324	1.45128	1.47209	1.49472	1.5182	1.54157	1.56403	1.58469	1.6027	1.6175	1.62898	1.63743	1.64313																						1.69008	1.69524	1.69606	1.69173	1.68103	1.66198	1.63395	1.59762	1.55537	1.50984	1.46306
68		1.41398	1.41975	1.43083	1.44661	1.4664	1.48933	1.51436	1.54044	1.56653	1.59174	1.61508	1.63558	1.65262	1.66619																												1.79422	1.77579	1.74663	1.70755			1.56214
67		1.42055	1.42667	1.43847	1.45531	1.47656	1.50132	1.52851	1.55698	1.58562	1.61345	1.63939	1.66237	1.68173	1.69769																													1.87361	1.84426			1.70735
66		1.42292	1.42921	1.44139	1.45888	1.48115	1.50733	1.5363	1.56685	1.59778	1.62804	1.65645	1.68197
65		1.42126	1.42747	1.43958	1.45717	1.47988	1.50692	1.53721	1.56949	1.60251	1.63511	1.66614	1.69463
64		1.41612	1.42194	1.43346	1.45052	1.47302	1.50038	1.53156	1.5653	1.60036	1.63544
63		1.40861	1.41371	1.42408	1.44001	1.46174	1.489	1.52083
62		1.40068	1.4047	1.41338	1.42762	1.44813	1.47506
61		1.39531	1.39794	1.40443	1.41643	1.43528
60		1.39676	1.39776	1.4016	1.41082	1.42744	1.45277
59		1.41024	1.40927	1.40995	1.41569	1.4293
58		1.43987	1.43674	1.43381	1.43542	1.44499	1.46503	1.49601
57		1.48732	1.48198	1.47536	1.4726	1.47767	1.49367	1.52154	1.55991	1.60545
56		1.55068	1.54334	1.53329	1.5264	1.52709	1.5389	1.56313	1.59815	1.64041
55		1.62461	1.61581	1.60307	1.59286	1.58986	1.59777	1.61793	1.64857	1.68592
54		1.70148	1.69232	1.67815	1.66597	1.66046	1.66513	1.6809	1.70622	1.73774
53			1.76611	1.75217	1.73958	1.73282	1.73489
52				1.82258	1.81079
51
50		1.96529
49
48
47
46
45
44
43
42
41
40
39
38
37
36
35
34
33
32
31
30
29
28
27
26
25
24
23
22
21
20
19
18
17
16
15
14
13
12
11
10
9
8
7
6				1.08193	1.08796	1.09583
5		1.05409	1.05639	1.06084	1.06734	1.07575	1.08585
4		1.0358	1.0383	1.04311	1.05002	1.05885	1.06935	1.08121	1.09408	1.10784
3		1.02076	1.02342	1.02851	1.03572	1.04484	1.05559	1.06767	1.08075	1.09478	1.10991
2		1.00855	1.01134	1.01662	1.02405	1.03336	1.04424	1.05639	1.06955	1.0837	1.09907																																					1.5302	1.47812
1		0.998673	1.00154	1.00696	1.01453	1.02394	1.03485	1.04698	1.06012	1.07431	1.08984																																				1.62289	1.57432	1.52032
0		0.990576	0.993497	0.998997	1.00664	1.01609	1.02698	1.03903	1.05211	1.06629	1.08189																																			1.71199	1.66811	1.61779	1.5617
-1		0.983743	0.986693	0.992235	0.999909	1.00934	1.02016	1.03212	1.04509	1.05925																																			1.79537	1.75727	1.71182	1.65954	1.60115
-2		0.977712	0.980673	0.98622	0.993878	1.00325	1.01397	1.0258	1.03866	1.05276	1.06844																																	1.87112	1.83973	1.80031	1.75308	1.69861	1.6377
-3		0.972109	0.975061	0.980578	0.988181	0.997463	1.00805	1.01973	1.03247	1.04647	1.06211																																1.93792	1.91378	1.88135	1.84037	1.79112	1.7342	1.67049
-4		0.96665	0.969572	0.975029	0.98254	0.991698	1.00214	1.01366	1.02625	1.04013	1.0557	1.07339																														1.99469	1.97827	1.95335	1.91963	1.87686	1.82532	1.76567	1.69884
-5		0.961143	0.964021	0.969391	0.976777	0.985781	0.996048	1.00739	1.01983	1.03357	1.04904	1.06671	1.08706																													2.0321	2.01524	1.98937	1.95416	1.90936	1.85524	1.79251	1.72218
-6		0.955469	0.958289	0.963546	0.97078	0.979603	0.989679	1.00084	1.0131	1.02669	1.04205	1.0597	1.08017																													2.06592	2.04847	2.02151	1.98464	1.93757	1.88056	1.81437	1.7401
-7		0.949567	0.952316	0.957441	0.964501	0.973125	0.982993	0.993951	1.00603	1.01946	1.03472	1.05233	1.07292																													2.09586	2.0777	2.0495	2.0108	1.9612	1.90098	1.83091	1.75223
-8		0.943429	0.946102	0.951087	0.957961	0.966372	0.976021	0.986767	0.998654	1.01194	1.02708	1.04468	1.06536	1.08969																												2.12163	2.10266	2.0731	2.03236	1.97998	1.91619	1.84183	1.75825
-9		0.937104	0.939696	0.944538	0.951224	0.959419	0.968843	0.979373	0.991072	1.00421	1.01927	1.03686	1.05765	1.08226																												2.14288	2.12302	2.09197	2.04899	1.99354	1.92583	1.84675	1.75783
-10		0.930685	0.933195	0.937893	0.94439	0.952371	0.961572	0.971895	0.983422	0.996443	1.01146	1.02908	1.05	1.07488																												2.15922	2.13836	2.10568	2.06023	2.0014	1.92939	1.84521	1.75057
-11		0.924284	0.926715	0.931273	0.937588	0.945363	0.954358	0.964493	0.975878	0.988824	1.00385	1.02156	1.04267	1.06781	1.09747																													2.1136	2.06544	2.00292	1.92628	1.83665	1.736
-12		0.91802	0.92038	0.924812	0.930963	0.938555	0.94737	0.957351	0.968633	0.981556	0.996655	1.01456	1.03595	1.06145	1.09153																													2.11488	2.06371	1.9972	1.9156	1.82028	1.71349
-13		0.912031	0.914333	0.91866	0.924674	0.932118	0.940792	0.950663	0.961891	0.974849	0.990091	1.00826	1.03004	1.05604																														2.10859	2.05405	1.98316	1.89631	1.7951	1.68223
-14		0.906494	0.908752	0.913001	0.918917	0.926256	0.934839	0.94465	0.955877	0.968914	0.984336	1.00281	1.02502																															2.09392	2.03554	1.95982	1.86736	1.76025	1.64165
-15		0.90162	0.903855	0.908058	0.913917	0.921201	0.929746	0.939552	0.950822	0.963964	0.979563	0.998301	1.02084																															2.07032	2.00762	1.92667	1.8284	1.71569
-16		0.897649	0.899874	0.904062	0.90991	0.917195	0.925763	0.935619	0.94697	0.960228	0.975972	0.994883	1.01761																														2.08616	2.03749	1.97018	1.88387
-17		0.894845	0.897072	0.901274	0.907157	0.914501	0.923153	0.933116	0.944586	0.957962	0.973807	0.992785	1.01553																													2.08266	2.04786	1.99534	1.92349	1.83227
-18		0.8935	0.895742	0.899987	0.905945	0.913403	0.922203	0.932331	0.943955	0.957447	0.973338	0.992263	1.01484																										2.06632	2.06921	2.06067	2.03857	2.00049	1.94417	1.86814
-19		0.893892	0.896163	0.900475	0.90655	0.914175	0.923181	0.933524	0.945334	0.958931	0.974804	0.993544	1.01573																										2.02175	2.02224	2.01107	1.98598	1.94457	1.88472	1.8053	1.70706
-20		0.896238	0.898553	0.902964	0.909194	0.917032	0.926295	0.936901	0.948916	0.962596	0.978375	0.996785	1.01837	1.04351																								1.96257	1.97016	1.9679	1.95382	1.92562	1.88096	1.81796	1.73581	1.63575
-21		0.90069	0.903059	0.907591	0.91401	0.9221	0.93166	0.942558	0.954781	0.968501	0.984091	1.00203	1.02282	1.04687																								1.90757	1.91222	1.90701	1.88991	1.85864	1.81101	1.74533	1.66116
-22		0.90729	0.909722	0.914393	0.921026	0.929394	0.939267	0.950455	0.962854	0.97654	0.991827	1.00915	1.029	1.05181	1.07778	1.10684																						1.84746	1.849	1.84076	1.82071	1.78665	1.73652	1.66892
-23		0.915951	0.91846	0.923291	0.930157	0.938813	0.948987	0.960423	0.972925	0.986486	1.00137	1.01798	1.03679	1.05826	1.08267	1.11005																						1.7835	1.78187	1.77068	1.74791	1.71148	1.65957	1.59105
-24		0.926483	0.92909	0.934102	0.94121	0.950143	0.960578	0.972195	0.984706	0.998051	1.01245	1.02827	1.046	1.06609	1.08888	1.11448																						1.7172	1.71246	1.69849	1.67333	1.63506	1.58211	1.51366	1.4301
-25		0.938631	0.941351	0.94656	0.953916	0.963099	0.973734	0.98544	0.997866	1.01091	1.02476	1.03977	1.0564	1.07511	1.09627	1.12004																					1.65081	1.65021	1.64255	1.62605	1.59887	1.55927	1.50591	1.43824	1.35679	1.26338
-26		0.952145	0.954984	0.960392	0.967978	0.977367	0.988125	0.999813	1.01206	1.02474	1.03801	1.0522	1.06775	1.08512	1.10468	1.12664																				1.58638	1.58791	1.58426	1.57393	1.55521	1.52638	1.48589	1.43264	1.36627	1.2874	1.19772	1.10059	1.00106	0.905114
-27		0.966809	0.969753	0.975329	0.983096	0.992622	1.00341	1.01497	1.02695	1.03922	1.05191	1.06531	1.07983	1.09591	1.11394	1.13413																				1.52899	1.52742	1.521	1.50827	1.48764	1.45753	1.41657	1.36385	1.29919	1.22332	1.13784	1.04603	0.952813	0.86388
-28		0.98243	0.985449	0.991136	0.998996	1.00856	1.01926	1.03061	1.04226	1.0541	1.06622	1.07888	1.09244	1.10731	1.12388	1.14237	1.16277																			1.47493	1.47065	1.46177	1.44696	1.42476	1.39373	1.35268	1.3009	1.23835	1.16583	1.08493	0.998856	0.912258	0.830347
-29		0.998803	1.00186	1.00758	1.01544	1.02492	1.03544	1.0465	1.0578	1.0692	1.08077	1.09274	1.10541	1.11917	1.13436	1.15124	1.16982	1.18976																	1.42838	1.42524	1.41864	1.40765	1.39108	1.36765	1.33607	1.29531	1.24483	1.18472	1.1158	1.03968	0.959416	0.879343	0.804162
-30		1.01571	1.01875	1.02443	1.03218	1.04149	1.05173	1.06246	1.07337	1.08434	1.09541	1.10674	1.11861	1.13134	1.14525	1.16059	1.17739	1.1954															1.38938	1.38877	1.38607	1.38078	1.37217	1.35936	1.34134	1.317	1.28521	1.24508	1.19622	1.13878	1.07362	1.00229	0.927692	0.853809	0.78488
-31		1.03293	1.03592	1.04149	1.04904	1.05806	1.06797	1.07833	1.08886	1.09941	1.11	1.12075	1.1319	1.14369	1.15642	1.17032	1.18545	1.20164															1.35696	1.3541	1.34934	1.34211	1.3317	1.31733	1.29814	1.27318	1.24146	1.20224	1.15522	1.1006	1.03922	0.97256	0.903356	0.835246	0.772044
-32		1.05023	1.05313	1.05853	1.06581	1.07448	1.08402	1.09401	1.10416	1.11432	1.12447	1.13471	1.14519	1.15615	1.16781	1.1804	1.19399	1.20849	1.22368	1.23919												1.33277	1.32962	1.32492	1.31834	1.30938	1.29739	1.28169	1.26159	1.23625	1.20483	1.1667	1.12164	1.06986	1.01219	0.950018	0.885858	0.823075	0.765081
-33		1.06741	1.07018	1.07534	1.08231	1.09062	1.0998	1.10944	1.11925	1.12906	1.13882	1.14859	1.1585	1.1687	1.17941	1.19083	1.20304	1.21599	1.22955	1.24343											1.31536	1.312	1.30728	1.30102	1.29289	1.28243	1.26911	1.25236	1.23157	1.20606	1.17509	1.13813	1.09502	1.04603	0.991921	0.933993	0.874532	0.816626	0.763335
-34		1.08426	1.0869	1.09181	1.09847	1.10644	1.11528	1.1246	1.13411	1.14361	1.15304	1.16241	1.17181	1.18136	1.19123	1.20162	1.21259	1.22415	1.23621	1.24854									1.30584	1.30379	1.30033	1.2956	1.28956	1.28199	1.27258	1.26091	1.24655	1.22901	1.20777	1.18225	1.1518	1.11601	1.07478	1.02842	0.977661	0.923704	0.868616	0.815166	0.766103
-35		1.10067	1.10319	1.10787	1.11424	1.12189	1.13043	1.13946	1.14869	1.15791	1.16705	1.17608	1.18504	1.19402	1.20316	1.21264	1.22253	1.23284	1.24352	1.25437	1.26505		1.28384	1.29062	1.29542	1.29832	1.29947	1.29897	1.29694	1.29355	1.2889	1.28303	1.27589	1.26728	1.25688	1.24432	1.22922	1.21116	1.18968	1.16428	1.13439	1.09972	1.06025	1.01631	0.968646	0.918347	0.867282	0.817903	0.77265
-36		1.11658	1.11899	1.12346	1.12957	1.13694	1.14519	1.15394	1.16291	1.17189	1.18076	1.18947	1.19804	1.20652	1.21501	1.22369	1.23261	1.2418	1.2512	1.26063	1.26982	1.27831	1.28548	1.29074	1.2941	1.29561	1.29543	1.29368	1.29051	1.28606	1.28044	1.27368	1.2657	1.25631	1.24522	1.23207	1.21652	1.19817	1.17664	1.15147	1.12218	1.08856	1.05072	1.00899	0.964136	0.917165	0.869758	0.824074	0.782261
-37		1.13188	1.13418	1.13848	1.14436	1.15147	1.15946	1.16794	1.17666	1.18539	1.194	1.20241	1.21061	1.2186	1.2265	1.23444	1.24248	1.25065	1.25887	1.26698	1.27472	1.2817	1.28738	1.29136	1.29353	1.29394	1.29272	1.28999	1.28591	1.28067	1.27433	1.26692	1.25836	1.24847	1.23696	1.22349	1.20774	1.18934	1.16792	1.14309	1.11443	1.08184	1.04548	1.00577	0.963447	0.919477	0.875375	0.833038	0.794332
-38		1.14639	1.14861	1.15275	1.15843	1.16532	1.17307	1.1813	1.18977	1.19825	1.20659	1.21469	1.2225	1.23001	1.23732	1.24455	1.25177	1.25898	1.26612	1.273	1.27942	1.28501	1.28939	1.29221	1.29337	1.29286	1.29079	1.28732	1.28258	1.27677	1.26997	1.26217	1.2533	1.24317	1.23151	1.21798	1.20225	1.18398	1.16281	1.13841	1.11043	1.07883	1.04386	1.00599	0.965963	0.924702	0.883594	0.844287	0.808403
-39		1.15989	1.16203	1.16606	1.17158	1.17828	1.18581	1.19381	1.20202	1.21024	1.21829	1.22606	1.23346	1.24048	1.24719	1.25372	1.26013	1.26643	1.27255	1.27832	1.28355	1.28793	1.29115	1.29295	1.29321	1.29194	1.28921	1.28519	1.28003	1.27392	1.26691	1.25898	1.25005	1.23994	1.22836	1.21496	1.19944	1.18146	1.16067	1.13677	1.1095	1.07888	1.04524	1.00908	0.971184	0.932411	0.894034	0.85749	0.8242
-40		1.17214	1.17424	1.17817	1.18357	1.1901	1.19742	1.20519	1.21314	1.22107	1.22882	1.23623	1.24322	1.24972	1.25582	1.26165	1.26726	1.27269	1.27786	1.28262	1.28678	1.2901	1.29231	1.29321	1.29273	1.29084	1.28764	1.28329	1.27794	1.27175	1.26478	1.25698	1.24823	1.23836	1.22706	1.21399	1.19882	1.18123	1.1609	1.13758	1.11106	1.08144	1.04909	1.01461	0.978747	0.942337	0.906516	0.872556	0.841706
-41		1.18291	1.18496	1.18882	1.1941	1.20048	1.20761	1.21513	1.2228	1.23043	1.23785	1.24491	1.25147	1.25747	1.26297	1.26812	1.27298	1.27757	1.28186	1.2857	1.28892	1.2913	1.29265	1.29281	1.29172	1.28937	1.28587	1.2814	1.27607	1.27003	1.26333	1.25586	1.24751	1.23807	1.22723	1.21462	1.19992	1.18281	1.16302	1.14034	1.11464	1.08606	1.05507	1.02227	0.988444	0.954356	0.921023	0.889563	0.861064
-42		1.19197	1.19398	1.19775	1.20292	1.20915	1.21607	1.22335	1.23073	1.23804	1.24512	1.25181	1.25797	1.2635	1.26846	1.273	1.27716	1.28102	1.28451	1.28753	1.28992	1.29151	1.29213	1.29168	1.29013	1.28748	1.28387	1.27946	1.27436	1.26866	1.26239	1.25542	1.24761	1.23874	1.22846	1.21641	1.20227	1.18572	1.16654	1.14461	1.11984	1.09246	1.06295	1.03194	1.00022	0.96849	0.937648	0.908667	0.882488
-43		1.1991	1.20106	1.20476	1.20982	1.21589	1.22263	1.22967	1.23677	1.24376	1.25049	1.25683	1.26261	1.26774	1.27225	1.27627	1.27986	1.28307	1.28589	1.28821	1.28991	1.29084	1.29086	1.28993	1.28806	1.28527	1.28172	1.27754	1.27281	1.26759	1.26186	1.25548	1.24829	1.24005	1.2304	1.21896	1.20543	1.18953	1.1711	1.15006	1.12641	1.10042	1.07259	1.04357	1.01411	0.984836	0.956528	0.930041	0.906177
-44		1.20417	1.20608	1.2097	1.21466	1.2206	1.22716	1.23399	1.24084	1.24757	1.25401	1.26004	1.26551	1.27032	1.27446	1.27807	1.28119	1.28389	1.28615	1.2879	1.28903	1.28943	1.289	1.28773	1.28568	1.2829	1.27954	1.27572	1.27146	1.26678	1.26164	1.25589	1.24934	1.24174	1.23273	1.22195	1.20912	1.19399	1.17646	1.15653	1.13423	1.10988	1.084	1.0572	1.03016	1.00345	0.977738	0.953776	0.93224
-45		1.20715	1.20902	1.21256	1.21741	1.22323	1.22965	1.23631	1.243	1.24953	1.25577	1.26158	1.26683	1.27139	1.27527	1.27857	1.28134	1.28364	1.28548	1.28678	1.28748	1.28748	1.28673	1.28526	1.28317	1.28052	1.27745	1.27403	1.27028	1.26618	1.26164	1.25652	1.25061	1.24365	1.23531	1.22525	1.21321	1.19901	1.18261	1.16402	1.14332	1.12088	1.09719	1.0728	1.04832	1.02426	1.00121	0.979797	0.960601
-46		1.20814	1.20996	1.21341	1.21816	1.22386	1.23016	1.23672	1.2433	1.24975	1.25589	1.2616	1.26672	1.27114	1.27486	1.27797	1.28051	1.28254	1.28409	1.28509	1.28549	1.28523	1.28429	1.28274	1.28069	1.27824	1.27548	1.27249	1.26925	1.26572	1.2618	1.2573	1.25204	1.24576	1.23815	1.2289	1.21781	1.20475	1.1897	1.17271	1.15384	1.13349	1.11215	1.0903	1.06846	1.04708	1.02668	1.00781	0.990926
-47		1.20729	1.20906	1.21242	1.21706	1.22266	1.22887	1.23537	1.24193	1.24838	1.25454	1.26025	1.26535	1.26973	1.27339	1.27642	1.27886	1.28077	1.28217	1.28301	1.28325	1.28287	1.28185	1.28032	1.27838	1.27614	1.27369	1.27111	1.26838	1.26542	1.26211	1.25827	1.2537	1.24816	1.24138	1.23309	1.22313	1.21142	1.19794	1.18274	1.16589	1.1478	1.12891	1.10962	1.09039	1.07162	1.05379	1.03734	1.02266
-48		1.20478	1.20651	1.20979	1.21433	1.21984	1.22599	1.23248	1.23909	1.24561	1.25187	1.25768	1.26285	1.26728	1.27098	1.27404	1.2765	1.27842	1.27982	1.28065	1.28087	1.28048	1.27951	1.27807	1.27629	1.27427	1.27213	1.26996	1.26773	1.26535	1.26268	1.25952	1.25571	1.25102	1.24522	1.23807	1.22945	1.21927	1.20753	1.19429	1.17962	1.16386	1.1474	1.1306	1.11386	1.09756	1.0821	1.0679	1.05526
-49		1.20081	1.20249	1.20571	1.21017	1.21562	1.22176	1.2283	1.23499	1.24164	1.24806	1.254	1.25931	1.26388	1.2677	1.27088	1.27346	1.27552	1.27705	1.278	1.27833	1.27806	1.27724	1.27598	1.27442	1.27267	1.27088	1.26913	1.2674	1.26561	1.2636	1.2612	1.25824	1.25453	1.24987	1.24404	1.23694	1.22848	1.21864	1.20747	1.19503	1.18159	1.16747	1.15301	1.13857	1.12451	1.11119	1.09901	1.08822
-50		1.19551	1.19717	1.20035	1.20477	1.2102	1.21637	1.223	1.22983	1.23665	1.24323	1.24935	1.25484	1.25958	1.26359	1.26696	1.26975	1.27203	1.2738	1.275	1.27558	1.27558	1.27503	1.27406	1.27282	1.27141	1.27	1.26871	1.26751	1.26633	1.26504	1.26346	1.26145	1.25884	1.25544	1.25107	1.24561	1.23895	1.23109	1.22202	1.21178	1.20056	1.18864	1.17635	1.16401	1.15197	1.14057	1.13017	1.12102
-51		1.18905	1.19071	1.19388	1.19831	1.20377	1.21002	1.21678	1.22377	1.23076	1.23752	1.24381	1.24949	1.25444	1.25868	1.2623	1.26538	1.26796	1.27006	1.2716	1.27257	1.27297	1.27285	1.27231	1.27149	1.27053	1.26959	1.26882	1.2682	1.2677	1.26717	1.26647	1.26548	1.26403	1.26196	1.25909	1.25528	1.25044	1.2445	1.23746	1.22931	1.22017	1.2103	1.19999	1.18957	1.17935	1.16965	1.16083	1.15315
-52		1.18167	1.18333	1.18652	1.191	1.19654	1.2029	1.2098	1.21696	1.22411	1.23103	1.2375	1.24338	1.24858	1.2531	1.25704	1.26045	1.26341	1.2659	1.26788	1.26934	1.27028	1.27071	1.27074	1.2705	1.2701	1.26974	1.26957	1.26962	1.26985	1.27014	1.27036	1.27039	1.2701	1.26933	1.26791	1.26569	1.26256	1.25844	1.25328	1.24703	1.2398	1.23182	1.22334	1.21467	1.20611	1.19797	1.19058	1.1842
-53		1.17364	1.17531	1.17853	1.18309	1.18873	1.19522	1.20226	1.20956	1.21686	1.22394	1.2306	1.23672	1.24221	1.24708	1.2514	1.25522	1.25861	1.26156	1.26405	1.26609	1.26766	1.26877	1.26949	1.26992	1.2702	1.27053	1.27107	1.27186	1.27286	1.27398	1.27511	1.27613	1.27694	1.27738	1.27728	1.2765	1.27493	1.27244	1.26898	1.26446	1.25896	1.2527	1.24592	1.23888	1.23186	1.22514	1.21906	1.21386
-54		1.1653	1.16698	1.17022	1.17483	1.18058	1.1872	1.19438	1.20183	1.20929	1.21655	1.22344	1.22984	1.23568	1.24096	1.24573	1.25003	1.2539	1.25738	1.26045	1.26312	1.2654	1.26726	1.26875	1.26995	1.27099	1.27207	1.27336	1.27492	1.27672	1.27867	1.28066	1.28259	1.28438	1.28588	1.28695	1.28744	1.28722	1.28618	1.2842	1.28122	1.2773	1.27261	1.26738	1.26186	1.25626	1.25086	1.24596	1.24178
-55		1.15704	1.1587	1.16196	1.16665	1.1725	1.17924	1.18656	1.19415	1.20176	1.20921	1.21637	1.2231	1.22934	1.23508	1.24034	1.24516	1.24957	1.25362	1.25732	1.26068	1.2637	1.26635	1.26866	1.27068	1.27252	1.27438	1.27643	1.27875	1.28132	1.28404	1.28682	1.28957	1.29221	1.29462	1.29667	1.29823	1.29917	1.29935	1.29866	1.29704	1.29453	1.29129	1.28749	1.28334	1.27904	1.27483	1.27098	1.2677
-56		1.14922	1.15087	1.15414	1.15887	1.1648	1.17165	1.17909	1.18679	1.19455	1.20221	1.20965	1.21674	1.2234	1.22961	1.23539	1.24076	1.24575	1.25041	1.25476	1.25881	1.26258	1.26603	1.26917	1.27203	1.27469	1.27732	1.28012	1.28315	1.28641	1.28982	1.29329	1.29674	1.3001	1.30327	1.30613	1.30857	1.31046	1.31166	1.31205	1.31159	1.31033	1.30838	1.30589	1.303	1.29989	1.29677	1.29385	1.29135
-57		1.14226	1.14388	1.14715	1.15191	1.15788	1.16476	1.17225						1.21786	1.22452	1.23081	1.23675	1.24234	1.24763	1.25263	1.25738	1.26189	1.26613	1.2701	1.27378	1.27723	1.28061	1.2841	1.28778	1.29165	1.29566	1.29973	1.30377	1.30773	1.31153	1.31506	1.3182	1.32083	1.32284	1.32411	1.32464	1.32445	1.32363	1.3223	1.32057	1.31855	1.3164	1.31432	1.31251
-58		1.13657	1.13818	1.14144																				1.27112	1.27562	1.27985	1.28395	1.28807	1.29232	1.29673	1.30125	1.30582	1.31037	1.31483	1.31915	1.3232	1.32689	1.3301	1.33273	1.33472	1.33605	1.33677	1.33693	1.33662	1.33591	1.33487	1.33361	1.33229	1.33108
-59																								1.27198	1.27726	1.28227	1.28705	1.29177	1.29654	1.30142	1.30638	1.31139	1.31636	1.32124	1.32597	1.33044	1.33453	1.33817	1.34128	1.34385	1.34588	1.34736	1.34836	1.34892	1.3491	1.34891	1.34843	1.34779	1.34713
-60																										1.28428	1.28972	1.29501	1.30026	1.30559	1.31096	1.31635	1.32168	1.3269	1.33197	1.33675	1.34114	1.3451	1.34861	1.35164	1.35426	1.3564	1.3581	1.3594	1.36031	1.36085	1.36105	1.361	1.36085
-61																																				1.34228	1.3469	1.3511	1.35492	1.35835	1.36144						1.37164
-62
-63
-64
-65
-66
-67
-68
-69																																	1.34592	1.35298	1.35922			1.37475
-70																								1.26663	1.27548		1.29334	1.30244
-71
-72
-73
-74
-75
-76
-77
-78
[truncated: 206 more columns]

## Sheet: SIGMA
GEV scale parameter [m]	lon	0	1	2	3	4	5	6	7	8	9	10	11	12	13	14	15	16	17	18	19	20	21	22	23	24	25	26	27	28	29	30	31	32	33	34	35	36	37	38	39	40	41	42	43	44	45	46	47
lat
78		0.109402	0.11178	0.11039	0.110782	0.109127	0.108008	0.106229	0.102375	0.100619	0.103465	0.103874	0.104273	0.101866	0.097134											0.0761146
77		0.109857	0.110033	0.108506	0.109749	0.107781	0.1067	0.104884	0.104205	0.102596	0.10209	0.099581	0.100242	0.0991217	0.0985584	0.100706														0.0681564	0.0585598	0.0959402	0.108098	0.105189	0.106693	0.101767	0.0809887				0.0929486	0.103042	0.103562	0.100281	0.0876535	0.0896994	0.0933659	0.10138	0.104398
76		0.0998098	0.102365	0.102576	0.103658	0.104839	0.104451	0.10457	0.104604	0.104679	0.104893	0.104165	0.104278	0.103152	0.102714	0.100425	0.101904	0.100325	0.0982782	0.095632	0.0925881	0.0949552	0.056623	0.0497061	0.0495733	0.0828867	0.0750223	0.0759421	0.0736497	0.0735126	0.0697447	0.0769124	0.0783539	0.0809162	0.0838212	0.0856346	0.0820302	0.082802	0.0791242	0.0776328	0.0798932	0.0763434	0.0732926	0.0771193	0.0824851	0.0843548	0.0887394	0.0940434	0.0922395
75		0.0977538	0.098132	0.0984875	0.100785	0.105629	0.106758	0.108162	0.108589	0.109462	0.110004	0.107882	0.108282	0.109079	0.109348	0.108533	0.109493	0.113479	0.115348	0.1107	0.104777	0.0986155	0.0768225	0.0801747	0.0768153	0.085419	0.0854701	0.0862929	0.0867634	0.086369	0.0849882	0.0866935	0.0873308	0.0907913	0.0939328	0.0866746	0.0834293	0.0830849	0.085284	0.0830246	0.0796597	0.0760156	0.0742701	0.0804744	0.0867351	0.0926986	0.0934979	0.0958161	0.094873
74		0.0968369	0.101676	0.102814	0.107753	0.114077	0.116095	0.121617	0.125005	0.125055	0.126561	0.126186	0.125794	0.122217	0.121456	0.119583	0.118615	0.124775	0.133271	0.128387	0.124179	0.116683	0.117148	0.110555	0.109107	0.108326	0.1039	0.101418	0.0998881	0.096553	0.0993472	0.0961326	0.0966904	0.0920895	0.0894839	0.0886523	0.0870141	0.0800442	0.0829159	0.0812943	0.0877699	0.08509	0.0836391	0.0826133	0.0865777	0.0852794	0.0900002	0.0909765	0.0887881
73		0.108152	0.115566	0.118299	0.120741	0.119937	0.121302	0.123008	0.127565	0.128295	0.13356	0.135762	0.135584	0.137349	0.140095	0.139633	0.14194	0.138748	0.134526	0.136533	0.136889	0.132324	0.126928	0.123368	0.122581	0.120933	0.118396	0.119228	0.109968	0.103675	0.103908	0.0966771	0.0966202	0.0976649	0.0891119	0.0817613	0.0794408	0.0841989	0.0719639	0.0729944	0.0837045	0.0921387	0.0842385	0.0892155	0.0868086	0.0829277	0.0939127	0.09736	0.10059
72		0.118193	0.125337	0.126618	0.128655	0.129102	0.130073	0.131407	0.131933	0.131023	0.12735	0.130267	0.1295	0.137355	0.144881	0.144779	0.148636	0.15082	0.137991	0.13962	0.137937	0.140722	0.14431	0.132143	0.131179	0.13001	0.121666	0.119345	0.112604	0.107443	0.103501	0.0945764	0.0953458	0.0929546	0.0882461	0.0834647	0.0798402	0.080931	0.0770316	0.0772967	0.081202	0.0858779	0.0883675	0.088914	0.092932	0.0969086	0.102223	0.106763	0.109385
71		0.12112	0.128625	0.131393	0.131709	0.126992	0.126311	0.123251	0.123007	0.120479	0.118721	0.116569	0.114785	0.122602	0.132735	0.135856	0.143168	0.145048	0.135225	0.13341	0.129635	0.133545	0.135704	0.13351	0.132513		0.112332	0.115515			0.100968	0.0999961	0.0927226	0.0955586	0.0955522	0.0868395	0.0836392	0.0829307	0.0838053	0.085488	0.0880222	0.0924135	0.0958037	0.101315	0.101351	0.0997328	0.1086	0.111345	0.119822
70		0.118419	0.125272	0.123085	0.122347	0.116889	0.116052	0.118593	0.118691	0.11539	0.120032	0.118389	0.114512	0.114412	0.116486	0.118685	0.123873	0.118165	0.121376	0.121191													0.091908	0.0918607	0.0981296	0.100291	0.10253	0.10104	0.0977134	0.0974529	0.0994862	0.110363	0.115282	0.123557	0.119467	0.12042	0.117769	0.120998	0.122374
69		0.109535	0.11159	0.108662	0.116306	0.116743	0.115996	0.11052	0.114398	0.110266	0.111835	0.114012	0.111539	0.112837	0.108947	0.117947	0.150238																						0.105042	0.106426	0.116255	0.12108	0.135704	0.130995	0.129562	0.127873	0.132765	0.127222	0.128694
68		0.11456	0.116752	0.117965	0.125066	0.124451	0.122382	0.115587	0.11402	0.109649	0.110212	0.125281	0.134814	0.140152	0.152894																												0.132604	0.132888	0.108681	0.113617			0.132103
67		0.126404	0.130463	0.132115	0.133444	0.133133	0.131918	0.131475	0.129054	0.131921	0.136865	0.162178	0.167915	0.167312	0.147335																													0.132672	0.116826			0.131062
66		0.122289	0.124834	0.127731	0.130337	0.135761	0.137222	0.144389	0.151319	0.157003	0.164521	0.162451	0.164643
65		0.131422	0.130631	0.129612	0.130556	0.133676	0.138435	0.145171	0.154396	0.159871	0.164314	0.166056	0.170538
64		0.141662	0.14502	0.144431	0.140729	0.141335	0.147048	0.14978	0.145786	0.160542	0.151476
63		0.142708	0.148366	0.149417	0.148076	0.14199	0.152319	0.151378
62		0.138573	0.142881	0.139394	0.15195	0.152313	0.155994
61		0.119987	0.12174	0.11902	0.12203	0.132028
60		0.0829378	0.0990501	0.104902	0.114207	0.12066	0.132679
59		0.104723	0.10594	0.101082	0.111067	0.114524
58		0.095131	0.102209	0.102806	0.10063	0.0987557	0.0973237	0.108751
57		0.0863889	0.0984041	0.108607	0.119152	0.109629	0.10151	0.104919	0.128954	0.147824
56		0.100773	0.119293	0.125438	0.133557	0.140166	0.126764	0.151188	0.17502	0.21084
55		0.119167	0.117572	0.130329	0.128768	0.149287	0.153712	0.195775	0.19237	0.222832
54		0.141239	0.126745	0.106225	0.106055	0.136384	0.158432	0.175501	0.2013	0.241747
53			0.165478	0.124027	0.130323	0.145564	0.162138
52				0.14892	0.143859
51
50		0.0969869
49
48
47
46
45
44
43
42
41
40
39
38
37
36
35
34
33
32
31
30
29
28
27
26
25
24
23
22
21
20
19
18
17
16
15
14
13
12
11
10
9
8
7
6				0.0215756	0.0222175	0.0231353
5		0.0212415	0.0220709	0.0222896	0.0218585	0.0239334	0.0249617
4		0.0230243	0.0228079	0.0236013	0.0228848	0.0240111	0.0246388	0.0265355	0.0256043	0.0266576
3		0.024217	0.023194	0.0239777	0.0239117	0.0251836	0.0257238	0.0270868	0.0297824	0.0293661	0.0280981
2		0.02591	0.0246197	0.0255689	0.0255316	0.0265203	0.0274651	0.0283159	0.0304596	0.0304824	0.0306421																																					0.0273234	0.0279103
1		0.0269428	0.0267964	0.0262921	0.026507	0.0283503	0.0291933	0.0300464	0.0311719	0.0312897	0.0333169																																				0.0277211	0.0279019	0.0274792
0		0.0230129	0.0236597	0.0239305	0.025608	0.0248489	0.0254861	0.0278449	0.0297104	0.0295815	0.0314402																																			0.0317095	0.0297156	0.029213	0.0285158
-1		0.0199087	0.0177737	0.0191774	0.0214576	0.0230845	0.0232614	0.0242922	0.0260773	0.0260904																																			0.0346992	0.0335482	0.0319017	0.0302399	0.0301618
-2		0.0165341	0.0187241	0.019161	0.0195011	0.0193563	0.020088	0.0226887	0.0248103	0.0249628	0.0280897																																	0.0352806	0.0367538	0.0349087	0.0331188	0.032507	0.0313299
-3		0.0185161	0.0198145	0.0197873	0.018159	0.0171931	0.0175619	0.0181534	0.0216208	0.0216067	0.0235396																																0.038301	0.0361073	0.0378403	0.0355682	0.035497	0.0341046	0.0327991
-4		0.0185533	0.0189461	0.0195523	0.0195455	0.0205387	0.0203476	0.0192361	0.0214856	0.0213321	0.0229168	0.0259768																														0.0412923	0.0397683	0.0377299	0.0393065	0.0367541	0.0353921	0.0353382	0.0337206
-5		0.0198318	0.0209524	0.0221697	0.0218408	0.0233262	0.0230662	0.0225412	0.0225051	0.0222845	0.0243756	0.0236875	0.0239269																													0.0421359	0.0411066	0.0404124	0.0417144	0.0392311	0.0367924	0.0357751	0.0345285
-6		0.0211035	0.0220662	0.0227906	0.024284	0.0235984	0.023504	0.0223099	0.023765	0.0233114	0.0232161	0.0227164	0.023249																													0.0444089	0.0434558	0.0434833	0.0448736	0.0427073	0.0394539	0.0366925	0.0339866
-7		0.0209966	0.0219754	0.0224647	0.0233842	0.0245796	0.025004	0.023821	0.0260274	0.0255963	0.0257423	0.0269471	0.0270754																													0.0468561	0.0454419	0.0446437	0.046586	0.0444617	0.0434916	0.0387984	0.0351095
-8		0.0210476	0.0214531	0.0220755	0.0221234	0.0246874	0.0262132	0.0276198	0.0277166	0.0278087	0.0294819	0.0291482	0.0286305	0.0268339																												0.048483	0.0474667	0.0468383	0.0483555	0.046293	0.0452672	0.0418305	0.0380228
-9		0.020823	0.0224075	0.0234466	0.0250578	0.0263935	0.0274114	0.0276584	0.0291286	0.0290287	0.0294927	0.0270735	0.0264734	0.0284116																												0.0468281	0.0469927	0.0481608	0.0495228	0.0481671	0.0469303	0.0450719	0.0410123
-10		0.0218341	0.0233631	0.0236226	0.0254373	0.0288255	0.0288018	0.0281604	0.0290713	0.0290472	0.0291223	0.0265528	0.0262818	0.0280357																												0.0430992	0.0436639	0.0479847	0.0484049	0.0467234	0.0478998	0.0482584	0.0449511
-11		0.0224513	0.0242305	0.0240559	0.0258808	0.0267751	0.0264266	0.0276911	0.0273599	0.0269211	0.0292161	0.0285258	0.0281333	0.0291801	0.0270383																													0.0486805	0.0497673	0.0479504	0.0455487	0.0481952	0.045221
-12		0.0234439	0.0250796	0.0249	0.0275844	0.0287614	0.028761	0.0275033	0.0259425	0.0252644	0.0257988	0.029006	0.0294294	0.0278882	0.0243016																													0.0506452	0.0546381	0.0527234	0.0465688	0.047502	0.0451286
-13		0.0235285	0.0255429	0.0256607	0.0261598	0.0271515	0.0263805	0.0248905	0.0232751	0.0227116	0.0225287	0.0266328	0.0264644	0.0286925																														0.0516073	0.0552382	0.0552594	0.0549009	0.0482609	0.0462889
-14		0.0233659	0.0216798	0.0209742	0.0232097	0.024394	0.0242952	0.0217415	0.0197268	0.0198113	0.0212322	0.0237994	0.0233471																															0.0515334	0.0522909	0.0525299	0.0541375	0.0480364	0.0474012
-15		0.0222347	0.0236159	0.0233726	0.0231963	0.024551	0.0244557	0.0232964	0.0229576	0.0226869	0.0211123	0.0225766	0.0224025																															0.0527265	0.0530054	0.0536098	0.0485189	0.0423867
-16		0.0238695	0.0249798	0.0249834	0.0255422	0.0244131	0.0240701	0.0226155	0.0216998	0.0212266	0.0209947	0.0218594	0.0229631																														0.048214	0.051698	0.0529831	0.0560684
-17		0.0240591	0.0246725	0.0252263	0.0248924	0.0253091	0.0249375	0.0234334	0.0215207	0.0211778	0.0218555	0.0211735	0.0200788																													0.0522598	0.0502135	0.0519314	0.0512976	0.0536913
-18		0.0252849	0.0253827	0.0256732	0.0250943	0.0241634	0.0236884	0.0239514	0.0232958	0.0228066	0.0238915	0.0228215	0.0231991																										0.0506847	0.0502719	0.051539	0.0551711	0.0536816	0.0569923	0.0575962
-19		0.0291345	0.0275303	0.0278664	0.025218	0.0259001	0.0255405	0.0238159	0.023575	0.0231422	0.0243048	0.0254396	0.0251786																										0.0506831	0.053298	0.0538916	0.0577158	0.0549154	0.0571559	0.0563674	0.0560222
-20		0.0318018	0.030362	0.0306876	0.0285946	0.0277981	0.0269426	0.0249502	0.0252198	0.0249785	0.0261903	0.0279223	0.0287604	0.032783																								0.0510402	0.0504877	0.0504443	0.0542679	0.0591162	0.0558375	0.058563	0.0568382	0.056733
-21		0.0352823	0.0328968	0.0333622	0.0322827	0.0293065	0.0291338	0.0273694	0.0266434	0.026396	0.025582	0.0270937	0.0267181	0.0336039																								0.0496233	0.0518747	0.0528366	0.0572005	0.0621812	0.0575295	0.0542085	0.0549294
-22		0.0414495	0.0373472	0.0379014	0.0364742	0.0328627	0.0319955	0.031935	0.0313279	0.0308504	0.0288506	0.0283832	0.0288546	0.0304032	0.0326761	0.0338337																						0.0503489	0.0541447	0.0562244	0.0589248	0.0627639	0.0581548	0.0542384
-23		0.0448461	0.0403378	0.0400381	0.0385817	0.0349993	0.0345493	0.0330089	0.0311991	0.0310044	0.0296728	0.0296572	0.0304722	0.0298383	0.0308379	0.0328957																						0.0506567	0.053893	0.0562099	0.0593811	0.0556857	0.0534949	0.0489721
-24		0.0516934	0.0460452	0.0459631	0.0418866	0.0401813	0.0379181	0.0354988	0.0323604	0.0326924	0.0316327	0.0304378	0.0310849	0.0299243	0.0284578	0.0305748																						0.0462325	0.0538993	0.0554061	0.0592304	0.0509729	0.0463196	0.0504079	0.0460129
-25		0.0490361	0.0489497	0.0488803	0.0479714	0.0434284	0.0437825	0.0414871	0.0376225	0.036842	0.0329126	0.0337633	0.0351111	0.0333453	0.032134	0.03301																					0.0379666	0.0438242	0.0514509	0.051171	0.0560963	0.0529782	0.0499925	0.0450537	0.0478372	0.053199
-26		0.0512235	0.0497613	0.051806	0.0519781	0.0489671	0.0486562	0.0447199	0.0428497	0.0422477	0.0386309	0.0352171	0.0350186	0.0357393	0.0344622	0.034475																				0.038773	0.0385577	0.0390969	0.0477105	0.0469091	0.052691	0.0512562	0.0500214	0.0493083	0.0467077	0.0453854	0.0456202	0.0410358	0.0444683
-27		0.0491824	0.0511217	0.0515114	0.0516572	0.0506047	0.0501513	0.0448522	0.0423454	0.0419771	0.043193	0.0377669	0.0363806	0.0350003	0.0358165	0.0350703																				0.0417389	0.0398878	0.0389538	0.0431581	0.0436513	0.0482757	0.0519111	0.0492803	0.0443711	0.0448814	0.0450215	0.0421545	0.047396	0.0424039
-28		0.0471831	0.0502239	0.0509467	0.0519448	0.0509842	0.0504787	0.0473659	0.0438564	0.0430344	0.0422869	0.040299	0.0390605	0.033545	0.0315562	0.0314095	0.0382442																			0.0409647	0.0400444	0.0402255	0.0422625	0.041165	0.042779	0.0460177	0.0471198	0.0427152	0.0419427	0.045587	0.0459162	0.0456189	0.0455222
-29		0.0488741	0.0480035	0.0485295	0.0460697	0.0460355	0.0472826	0.0452965	0.043645	0.0438833	0.0450917	0.0422438	0.0407426	0.036834	0.0369861	0.036917	0.0427302	0.0391227																	0.0392703	0.0413855	0.0394545	0.0434563	0.0492448	0.0462834	0.0508723	0.0476625	0.0488189	0.0429048	0.0427289	0.0437598	0.0400551	0.0400074	0.0443611
-30		0.0530602	0.0487917	0.0502164	0.0448115	0.0438797	0.0456137	0.0433168	0.04195	0.0412651	0.0426496	0.0433978	0.0434045	0.0416797	0.0393504	0.0392861	0.0401913	0.040456															0.0455959	0.0464196	0.0399263	0.0470567	0.0421911	0.0501101	0.0549398	0.0546833	0.0548078	0.0501456	0.0489036	0.046512	0.0470727	0.0481713	0.0402208	0.0365905	0.0368072
-31		0.0501264	0.0496075	0.0511462	0.0462329	0.044558	0.0446495	0.0399125	0.0431146	0.0423171	0.0391898	0.0428081	0.0437076	0.0441868	0.0409596	0.0403333	0.0422473	0.0364778															0.0432165	0.0445429	0.0441983	0.0478998	0.048869	0.0522267	0.0521599	0.0553047	0.0530602	0.0487942	0.0501353	0.0539312	0.0525972	0.0502606	0.0523314	0.0484459	0.0469425
-32		0.0511206	0.0507444	0.0544375	0.0524559	0.0475325	0.049429	0.0440034	0.0400449	0.0383243	0.0436226	0.040023	0.0401809	0.0429237	0.042858	0.0446715	0.0435416	0.035039	0.0376237	0.0342973												0.0401699	0.0500088	0.0523527	0.0513195	0.0537462	0.0533865	0.0541908	0.0524591	0.0553964	0.0542595	0.0504861	0.0509701	0.055486	0.0546951	0.0509821	0.0486276	0.0556836	0.0500213
-33		0.0537588	0.0554959	0.0587961	0.0582602	0.0529187	0.0525062	0.0446693	0.0428315	0.0429511	0.0401583	0.0418964	0.0403137	0.0453721	0.0388511	0.0423676	0.0459518	0.0413498	0.0420091	0.0423872											0.0391278	0.0523111	0.0582861	0.0600377	0.0527292	0.0524411	0.0547134	0.0546579	0.0501118	0.0499194	0.060256	0.0558923	0.0579197	0.0565793	0.050865	0.0479819	0.0509428	0.0571609	0.0539696
-34		0.0576347	0.0577111	0.0623006	0.0630361	0.0574178	0.056242	0.0523148	0.0480184	0.0490992	0.0438747	0.0421525	0.0419334	0.0440168	0.0495854	0.0516399	0.0490854	0.0465411	0.0468233	0.0513201									0.0485532	0.0555167	0.0551309	0.059933	0.0633108	0.0652988	0.0614865	0.0524091	0.0531615	0.0495871	0.0470646	0.0473654	0.0536637	0.0619062	0.0616977	0.0594379	0.0513235	0.0491236	0.0583516	0.0557278	0.0563228
-35		0.0596302	0.0607562	0.0624002	0.068233	0.0599232	0.0628905	0.0594446	0.0541009	0.0567642	0.0497901	0.0469677	0.0487185	0.0506055	0.051034	0.053466	0.0535592	0.0492681	0.0516726	0.0498593	0.0557425		0.0595928	0.0648111	0.0556889	0.0558485	0.0501454	0.0516507	0.0501296	0.0577087	0.0539035	0.0575713	0.0661046	0.0673329	0.0673971	0.0626083	0.0626081	0.0561574	0.0490349	0.0489029	0.0487897	0.0577625	0.0617242	0.0602792	0.0601597	0.0581443	0.0578898	0.0637529	0.0608442
-36		0.0596316	0.0598686	0.0597242	0.0616693	0.0619029	0.0641388	0.0613952	0.057738	0.0594607	0.0579229	0.0556996	0.0578037	0.0542608	0.0570241	0.057176	0.0579923	0.0576015	0.0574377	0.0518844	0.0505417	0.0623969	0.060082	0.0507585	0.0486366	0.0512582	0.0510745	0.0514892	0.0512564	0.0523589	0.0489522	0.0548404	0.0651704	0.0673209	0.0673194	0.0689426	0.0687992	0.0592783	0.0532288	0.0540148	0.0495336	0.0613433	0.0635273	0.0639444	0.0640422	0.0656867	0.0637699	0.0632423	0.0625262
-37		0.0600818	0.0632156	0.0621122	0.0595319	0.0574108	0.0600768	0.0597917	0.0580128	0.0605343	0.0602151	0.0600658	0.0617586	0.0606674	0.0577205	0.0566888	0.0584861	0.063521	0.0652615	0.0581382	0.0553662	0.0583257	0.0565172	0.0552979	0.0545352	0.0568725	0.0618898	0.0597338	0.052821	0.0613144	0.0584122	0.0611618	0.0641884	0.0655465	0.0678869	0.0684525	0.0696317	0.0656216	0.0642815	0.0624812	0.0567108	0.0598557	0.0631417	0.0636123	0.0674038	0.0647116	0.0599601	0.0627489	0.0618471
-38		0.0650618	0.0612745	0.0634662	0.060314	0.0586386	0.0594581	0.0570988	0.0570777	0.0611311	0.0580245	0.0584294	0.0586551	0.0598128	0.0604457	0.0592748	0.0621182	0.060926	0.0655764	0.0638018	0.0594428	0.0586723	0.0578994	0.0615991	0.0635758	0.0663618	0.0723543	0.0714398	0.0562916	0.0618826	0.0617035	0.0622877	0.0602792	0.0603584	0.0661761	0.0659416	0.068303	0.0654265	0.0652084	0.0688928	0.066742	0.0627949	0.0679118	0.0673707	0.0629862	0.0591321	0.0606699	0.0652363	0.0639975
-39		0.0704361	0.0631977	0.0641597	0.0586867	0.0557628	0.0615599	0.0590283	0.060301	0.0606327	0.0574509	0.059661	0.058098	0.0625503	0.0652169	0.0654334	0.0648844	0.0669039	0.0695098	0.0675486	0.0654406	0.0676992	0.0696915	0.0718507	0.0742939	0.0719576	0.0703315	0.0727194	0.0515126	0.0620532	0.0644713	0.0613202	0.059425	0.0620364	0.0618221	0.0626442	0.0652516	0.0679226	0.069472	0.0682365	0.0712025	0.066713	0.0704672	0.0675931	0.0621396	0.0554511	0.0647484	0.0723265	0.0735311
-40		0.0774432	0.068998	0.072545	0.0663104	0.0648299	0.0702133	0.0664933	0.0644494	0.064093	0.0608622	0.0622191	0.0628896	0.0659652	0.0654382	0.0681576	0.0634685	0.064144	0.0679731	0.0697793	0.0733658	0.07503	0.073988	0.0782047	0.0792188	0.0817591	0.0718255	0.0754051	0.0607407	0.0642817	0.0698568	0.0683499	0.0654264	0.0672681	0.0604868	0.0580782	0.059403	0.0615795	0.0647471	0.0665343	0.0726588	0.0689869	0.0692316	0.0679219	0.0653436	0.0643757	0.067011	0.0795468	0.0775758
-41		0.0781368	0.0720171	0.0744217	0.0761773	0.0798533	0.0828313	0.0731846	0.0687172	0.067836	0.0615778	0.0634878	0.0671904	0.0656271	0.0611841	0.0610757	0.064513	0.061499	0.0637823	0.0692047	0.0693879	0.0731607	0.0761857	0.0797716	0.0852532	0.0826354	0.0791865	0.0797448	0.0688632	0.0681876	0.0722413	0.0769495	0.0688393	0.0702648	0.0688616	0.0601012	0.0616051	0.0661609	0.0678074	0.0700808	0.0723508	0.0708213	0.0699833	0.0713349	0.0706391	0.0735447	0.0759166	0.0818581	0.0797528
-42		0.0755759	0.0696249	0.0693401	0.0784089	0.0810174	0.0801802	0.0774829	0.0692305	0.0698712	0.0651968	0.0662822	0.0732416	0.0686706	0.0675423	0.0695548	0.0580843	0.0619967	0.0646993	0.0677185	0.0677804	0.068764	0.0739152	0.0745444	0.0789609	0.0814422	0.0738386	0.0761341	0.0738852	0.0695463	0.0735346	0.078023	0.0749136	0.0771986	0.0757841	0.0688929	0.0726632	0.073105	0.0719885	0.0733437	0.071489	0.0740136	0.0745385	0.0718029	0.0707358	0.0758315	0.0821579	0.0850525	0.0889561
-43		0.0818207	0.0774039	0.0770969	0.0749531	0.0764767	0.0783739	0.0764044	0.0649775	0.0635316	0.0592299	0.062619	0.0669473	0.0644226	0.0646462	0.068513	0.061325	0.0564732	0.0585364	0.0653376	0.0636795	0.0637117	0.0673696	0.0688954	0.0719368	0.0702366	0.0684099	0.0715553	0.0730802	0.0725641	0.0763315	0.0786947	0.0759496	0.079322	0.0822287	0.0786781	0.0800569	0.0795167	0.0777203	0.0798652	0.0755196	0.0810897	0.0782843	0.0749726	0.0704851	0.0745958	0.0777034	0.0804838	0.0872198
-44		0.0831697	0.0771502	0.0791165	0.0793911	0.081802	0.0804593	0.080543	0.0714355	0.0687316	0.0604043	0.0599474	0.0653931	0.0682773	0.0684477	0.0703453	0.0658418	0.0613073	0.057807	0.0664792	0.0673961	0.0685729	0.0735927	0.0689684	0.0703747	0.0614049	0.0604057	0.0670585	0.0722965	0.0701011	0.073121	0.0767143	0.0728165	0.0770982	0.0802283	0.0796229	0.0855399	0.085311	0.0840714	0.0865122	0.0844839	0.0858976	0.0820974	0.0742982	0.0665333	0.0696804	0.0711408	0.0751047	0.082936
-45		0.080587	0.0774399	0.0781833	0.0771285	0.0827017	0.0843376	0.0843109	0.0803718	0.0768191	0.071342	0.0668134	0.0706472	0.0694582	0.0682858	0.070171	0.068098	0.0626586	0.070533	0.0696645	0.0718336	0.0725997	0.0717221	0.0695985	0.0699034	0.0649142	0.0695618	0.0742261	0.076694	0.0746142	0.0759585	0.0754021	0.0715626	0.0760086	0.0739065	0.0757765	0.0776045	0.0844744	0.0841886	0.0834729	0.0837938	0.0855672	0.0856963	0.0755948	0.0639672	0.0675439	0.0669572	0.0709292	0.0729118
-46		0.0785892	0.0793899	0.0785241	0.0773772	0.0760813	0.0755726	0.0753647	0.0723749	0.0736036	0.0662868	0.0665094	0.0706102	0.0674002	0.0638052	0.0666686	0.0686207	0.0659466	0.0669686	0.0697037	0.0725066	0.073575	0.0632615	0.0573023	0.0581668	0.0717067	0.0761884	0.0811235	0.0758482	0.0753672	0.0736131	0.07178	0.072276	0.0752276	0.076605	0.0794375	0.0777838	0.0769299	0.077655	0.0819374	0.0801857	0.0774497	0.0805292	0.0739124	0.0678999	0.068062	0.0629107	0.0663667	0.0701666
-47		0.0717652	0.0736537	0.0766149	0.067749	0.0707375	0.0713844	0.0687475	0.0706428	0.0725467	0.0693832	0.0676978	0.069554	0.0692302	0.068388	0.0674141	0.0681232	0.0757487	0.0726617	0.0742746	0.0754581	0.0756943	0.070173	0.0736963	0.0757054	0.0673359	0.0721932	0.0746187	0.0696648	0.0665199	0.0644229	0.0653672	0.0637163	0.0667911	0.0684251	0.0696979	0.0695913	0.0707364	0.0701324	0.0769557	0.0734307	0.0687135	0.0700993	0.0669328	0.0623192	0.0606056	0.0557078	0.0659264	0.0690764
-48		0.0645219	0.0728971	0.0747809	0.0763848	0.0722256	0.0736402	0.0723566	0.0796914	0.0815927	0.0758454	0.0721156	0.076073	0.0703854	0.0685394	0.0746125	0.0735544	0.07534	0.0742327	0.0773691	0.0766008	0.0784781	0.0743959	0.0792886	0.0807343	0.0647465	0.0550668	0.056867	0.0630664	0.064721	0.0651857	0.0627472	0.0614634	0.0643257	0.0644354	0.067791	0.068618	0.0637015	0.0616885	0.0644519	0.0543542	0.0534721	0.05528	0.057744	0.0586296	0.0611482	0.0559587	0.0621865	0.0642989
-49		0.0668237	0.0691277	0.0721669	0.0699467	0.0749978	0.0796788	0.085404	0.0847392	0.0871424	0.0827614	0.0719851	0.0772315	0.0697086	0.070251	0.0729984	0.0733376	0.0772629	0.0787532	0.080088	0.0749101	0.0728869	0.0658799	0.0739728	0.0744906	0.0698851	0.0601918	0.0607471	0.0629625	0.0662341	0.0696863	0.0635402	0.0609456	0.0670446	0.070392	0.0702421	0.067143	0.062192	0.0605602	0.0646049	0.0595721	0.0587534	0.0631859	0.0641815	0.0529681	0.0566383	0.0577404	0.0673957	0.0727486
-50		0.071957	0.0732296	0.0762706	0.0718244	0.0707171	0.070711	0.0761669	0.0757959	0.0811397	0.0905188	0.0825401	0.0815377	0.0780039	0.0767915	0.0776464	0.0821195	0.0865075	0.0861723	0.0786549	0.0709917	0.0710861	0.065061	0.0678846	0.0703463	0.0699568	0.0660492	0.0633152	0.0665979	0.063705	0.0612113	0.0617881	0.0648077	0.0663716	0.0654796	0.0702829	0.0716023	0.0636422	0.0677222	0.0688776	0.0748044	0.0770488	0.0756198	0.0744663	0.0662815	0.0735652	0.0699593	0.0730613	0.076877
-51		0.0733584	0.0756433	0.0799024	0.0734957	0.0706272	0.0660612	0.0732817	0.0713179	0.0737373	0.0777574	0.0805532	0.0855556	0.0827948	0.0782165	0.0786851	0.0833905	0.0893972	0.087301	0.0817663	0.0704408	0.0700816	0.0643773	0.0684031	0.0713535	0.0628635	0.0617247	0.05825	0.0577923	0.0590238	0.0594558	0.0602584	0.0682971	0.0709822	0.0722163	0.0703163	0.0729888	0.0683366	0.0701171	0.0748025	0.0878273	0.0887761	0.0917912	0.0912906	0.0820689	0.0841004	0.0733847	0.0728336	0.0728394
-52		0.0761177	0.0778523	0.0774673	0.0728899	0.0627608	0.062635	0.0762328	0.0748021	0.0757707	0.0714429	0.070524	0.074883	0.0774848	0.0792142	0.0808033	0.076378	0.0745407	0.0826002	0.077122	0.072667	0.0668529	0.0616576	0.0686733	0.0683869	0.06395	0.0599689	0.0588937	0.0595495	0.0672149	0.0686579	0.071469	0.069869	0.0705185	0.0702536	0.0720379	0.0737673	0.0803309	0.0836017	0.0831836	0.0897201	0.0885386	0.0921865	0.0900038	0.079641	0.0800212	0.0732869	0.0712922	0.0718444
-53		0.0778893	0.0803999	0.0816816	0.0780303	0.065266	0.062389	0.0752074	0.0783332	0.0770611	0.0708031	0.0625954	0.0620475	0.0669509	0.066604	0.0676719	0.0691271	0.0658021	0.0658452	0.0665746	0.0691941	0.0680347	0.069775	0.0678322	0.0705727	0.0664318	0.0621286	0.0621645	0.0656116	0.0641535	0.0699987	0.0676239	0.0655092	0.0670188	0.0710694	0.0683773	0.064022	0.0663779	0.0751927	0.0751677	0.0772916	0.0741374	0.0759919	0.0737595	0.0729384	0.0688896	0.0671401	0.0713028	0.0738068
-54		0.0748194	0.0767429	0.0797775	0.0786301	0.0604227	0.0608912	0.0740935	0.078359	0.0769593	0.0610582	0.0528633	0.0567954	0.0656283	0.0709102	0.0724994	0.078451	0.07131	0.066959	0.0688405	0.0704638	0.0700516	0.0722572	0.06835	0.073368	0.063384	0.0525218	0.0517427	0.0576749	0.0615778	0.0633756	0.0644626	0.0612174	0.0633931	0.0682242	0.061691	0.0594811	0.0620772	0.0625378	0.0621564	0.0687376	0.0609	0.0517094	0.0599314	0.066247	0.0627353	0.0615615	0.0695268	0.067702
-55		0.0816756	0.0828084	0.0843456	0.0818923	0.0752833	0.0761965	0.0792974	0.0833989	0.0824168	0.065874	0.0701471	0.0679592	0.051914	0.0647093	0.0636929	0.0687012	0.0702884	0.0710976	0.0689742	0.0739144	0.0775581	0.0797924	0.0774437	0.0787289	0.0693818	0.0577478	0.0551315	0.0578255	0.0626111	0.06196	0.0646806	0.0663856	0.0648981	0.0665186	0.0620305	0.0636289	0.0712423	0.0733729	0.0729201	0.0709412	0.0704063	0.0683978	0.0650956	0.0724933	0.0703864	0.072637	0.0753478	0.0713003
-56		0.0741922	0.0800399	0.07957	0.0690291	0.0724615	0.0746286	0.0676795	0.0661946	0.0666775	0.0640523	0.0636373	0.062656	0.0587856	0.0630242	0.0729756	0.0774429	0.0776408	0.0794928	0.0953635	0.0856353	0.0859306	0.0812552	0.078295	0.0768629	0.0707201	0.0654849	0.0636959	0.0617737	0.0695964	0.068352	0.0664486	0.069932	0.0707752	0.0692819	0.070945	0.0694724	0.0757373	0.0856343	0.0857661	0.0825607	0.0826193	0.0814447	0.0785136	0.0757561	0.0751795	0.0781491	0.081724	0.0859028
-57		0.0784516	0.0651786	0.0641843	0.0606423	0.0698184	0.0740199	0.0986807						0.0440813	0.0472983	0.0507383	0.073151	0.0708589	0.0751757	0.0917478	0.0915528	0.0973615	0.099435	0.0961047	0.0968484	0.0763231	0.0704697	0.0701127	0.0658617	0.0703527	0.068718	0.0707654	0.0719509	0.0733573	0.067522	0.0720364	0.0756103	0.0813727	0.0877483	0.0861584	0.0862744	0.0829203	0.0857542	0.0800204	0.0806105	0.0851451	0.0856043	0.0883673	0.088594
-58		0.0487976	0.0313512	0.034449																				0.088594	0.0898856	0.0759574	0.0636277	0.0639047	0.0628665	0.068142	0.0683026	0.0713566	0.0755492	0.0740882	0.0692725	0.0800197	0.0784428	0.0784234	0.0763773	0.0751148	0.0791784	0.0783051	0.0780993	0.0761062	0.0833525	0.0828752	0.0848511	0.0878341	0.0852979
-59																								0.0898877	0.0893129	0.0837062	0.0656805	0.0633103	0.0666386	0.0744424	0.0735655	0.0767306	0.0865599	0.0795307	0.0792114	0.0797742	0.0755101	0.0839059	0.0769259	0.0754747	0.0685627	0.0750712	0.0781743	0.0792192	0.0827601	0.0844631	0.0794367	0.0775966	0.0761
-60																										0.133174	0.0829923	0.0757549	0.0591172	0.0682128	0.0642642	0.0631578	0.072612	0.0766589	0.0908918	0.0874725	0.0838078	0.0813091	0.0822601	0.0682299	0.0699136	0.0658382	0.0702734	0.0872393	0.0955427	0.0997544	0.0990048	0.0861849	0.082816
-61																																				0.0893498	0.0900393	0.0632522	0.066852	0.0454506	0.0737827						0.111384
-62
-63
-64
-65
-66
-67
-68
-69																																	0.0877292	0.0876805	0.0899773			0.0677423
-70																								0.0580684	0.0594864		0.0613769	0.0604085
-71
-72
-73
-74
-75
-76
-77
-78
[truncated: 206 more columns]

## Sheet: SIGMA (95%-CI lower)
GEV scale parameter 95%-CI lower bound [m]	lon	0	1	2	3	4	5	6	7	8	9	10	11	12	13	14	15	16	17	18	19	20	21	22	23	24	25	26	27	28	29	30	31	32	33	34	35	36	37	38	39	40	41	42	43	44	45	46	47
lat
78		0.0902717	0.0910934	0.0902354	0.0904973	0.0893146	0.0882936	0.0866871	0.0830599	0.0814768	0.0843368	0.0847178	0.0850017	0.0824462	0.0778292											0.0612579
77		0.090295	0.0909019	0.0897964	0.0907555	0.0890262	0.0880151	0.0864402	0.0856671	0.0842716	0.0835953	0.0815968	0.082172	0.0810163	0.0802384	0.0823578														0.0449169	0.0361197	0.0712856	0.0696953	0.0679764	0.068979	0.0651236	0.0482019				0.0612402	0.0704281	0.0707309	0.06932	0.0627823	0.0641509	0.067272	0.0744867	0.0758435
76		0.0827148	0.0851767	0.0853315	0.086295	0.0872544	0.086883	0.0867494	0.0867208	0.0867109	0.0869732	0.0863871	0.0865361	0.0854807	0.0848362	0.0829705	0.0840303	0.0826041	0.0811263	0.0770363	0.0711121	0.0729968	0.0393877	0.0326442	0.0351995	0.0648994	0.0599707	0.0608929	0.0597022	0.0591009	0.0560528	0.0612782	0.0616893	0.0640611	0.0662047	0.0669854	0.0641129	0.0643606	0.0615332	0.0607669	0.0629804	0.0600423	0.0571463	0.0601169	0.06464	0.0664383	0.0693873	0.073502	0.0722874
75		0.081519	0.0817862	0.0821066	0.0838836	0.0877187	0.088719	0.089865	0.0901605	0.0908446	0.0914411	0.0900982	0.090505	0.0912226	0.0914114	0.0906409	0.0913665	0.0946149	0.0965674	0.0922756	0.0873218	0.0823469	0.0634442	0.0658436	0.0629872	0.0704748	0.0702678	0.0707036	0.0707595	0.0697571	0.0686119	0.0704298	0.0701256	0.0730499	0.0756907	0.0692543	0.0664866	0.0658106	0.0679329	0.0660372	0.062649	0.0581988	0.0566453	0.0624386	0.0691882	0.0746377	0.0755632	0.0774015	0.0764247
74		0.0806432	0.0845672	0.0855741	0.0897943	0.095118	0.0967969	0.101458	0.104155	0.10426	0.10546	0.105055	0.10471	0.101824	0.101212	0.0995735	0.0991308	0.104473	0.111381	0.107138	0.103644	0.0970897	0.097713	0.091975	0.0907029	0.0901993	0.086305	0.0840765	0.0823742	0.0793314	0.0813891	0.0788618	0.079043	0.0749291	0.07238	0.0714586	0.0704354	0.0645786	0.0673447	0.0663106	0.071781	0.0697011	0.0677837	0.0667127	0.0698219	0.069108	0.0725745	0.0733728	0.0719312
73		0.0899021	0.0959633	0.0981919	0.100221	0.0995333	0.100765	0.10233	0.10645	0.107104	0.111335	0.113061	0.112912	0.114379	0.116659	0.116184	0.117863	0.115341	0.111762	0.113632	0.114145	0.110124	0.10548	0.102804	0.102045	0.100737	0.0982878	0.099329	0.0911883	0.0858137	0.0859427	0.0797873	0.0798314	0.0808676	0.0729915	0.0660715	0.0642234	0.0693231	0.0577735	0.0589041	0.0689302	0.0762297	0.0694693	0.0736515	0.0714156	0.068005	0.0773872	0.0801985	0.0831004
72		0.0984837	0.104345	0.105281	0.107051	0.107457	0.108245	0.109582	0.109986	0.109099	0.105844	0.108042	0.107295	0.113858	0.119953	0.119777	0.122784	0.124655	0.113925	0.115421	0.114296	0.116784	0.119887	0.1089	0.10798	0.107211	0.100038	0.0981002	0.0925582	0.0883003	0.0846329	0.0769771	0.0782368	0.0759734	0.071903	0.0679977	0.0655526	0.0664675	0.0629925	0.0631157	0.0667137	0.0708375	0.0727356	0.0730943	0.0761092	0.0796652	0.0839868	0.08786	0.0904374
71		0.10118	0.107308	0.109447	0.109526	0.105294	0.104566	0.10176	0.101753	0.099649	0.0981142	0.0963228	0.0947046	0.101153	0.109489	0.111521	0.117653	0.119217	0.111047	0.109128	0.10621	0.109896	0.112118	0.109517	0.1081		0.0910803	0.0937813			0.0836375	0.0811809	0.0757548	0.0782064	0.0783235	0.0695744	0.0673109	0.0670478	0.0687254	0.0704067	0.0727522	0.0760373	0.0789705	0.0834652	0.0832908	0.0820751	0.0885868	0.0904156	0.097554
70		0.0985765	0.104434	0.10242	0.101618	0.0963283	0.0952473	0.0972133	0.097645	0.0950831	0.0995131	0.098168	0.0948457	0.0947422	0.096218	0.0977843	0.101819	0.0957438	0.0985573	0.0991193													0.0755672	0.0752469	0.0796529	0.0812331	0.0837497	0.0833771	0.080622	0.0806567	0.0823892	0.0910059	0.0953937	0.102258	0.0985176	0.0998354	0.0959537	0.0964836	0.0974955
69		0.0900566	0.0920202	0.0890665	0.0958676	0.0963673	0.0954429	0.0909069	0.0941127	0.0904954	0.0926825	0.0949178	0.0926858	0.0936009	0.0901253	0.0977094	0.124724																						0.0860137	0.0875061	0.0955621	0.0994239	0.1121	0.108282	0.106893	0.105507	0.108788	0.102001	0.102058
68		0.0927275	0.0953094	0.096468	0.10341	0.102734	0.100918	0.0948056	0.0935243	0.0897403	0.0908992	0.104066	0.112124	0.116536	0.12761																												0.107798	0.107181	0.0840402	0.0887976			0.10494
67		0.103276	0.107034	0.108198	0.109146	0.108621	0.107513	0.107259	0.105624	0.107997	0.113008	0.134955	0.140242	0.139868	0.123311																													0.107757	0.0776262			0.087387
66		0.10039	0.102465	0.104967	0.107202	0.111784	0.112843	0.118966	0.124835	0.12968	0.13642	0.135039	0.136933
65		0.108439	0.107373	0.106491	0.107322	0.109917	0.113976	0.119508	0.12751	0.13213	0.136708	0.138625	0.142611
64		0.11719	0.119918	0.119492	0.116335	0.116586	0.121441	0.123524	0.120328	0.13255	0.12599
63		0.118079	0.1229	0.123748	0.12279	0.117491	0.125857	0.124606
62		0.114678	0.118342	0.115464	0.125265	0.125029	0.126567
61		0.0989811	0.100349	0.0984773	0.100474	0.107734
60		0.0660978	0.080339	0.0858602	0.0934276	0.099088	0.109008
59		0.0846923	0.0864499	0.0826522	0.0910927	0.0934947
58		0.0761676	0.082355	0.0840983	0.0825772	0.0801427	0.0793589	0.0892741
57		0.0680832	0.0759932	0.0869425	0.0970042	0.0892802	0.0824075	0.0854401	0.106393	0.121479
56		0.0797501	0.0942883	0.100151	0.106633	0.114242	0.10206	0.12302	0.142984	0.174288
55		0.0967034	0.0940329	0.103994	0.102381	0.121681	0.124287	0.161598	0.156999	0.18263
54		0.115267	0.101525	0.0826556	0.0825545	0.109841	0.127961	0.143132	0.165494	0.198418
53			0.131198	0.0945615	0.103578	0.11565	0.13117
52				0.11672	0.114416
51
50		0.0776585
49
48
47
46
45
44
43
42
41
40
39
38
37
36
35
34
33
32
31
30
29
28
27
26
25
24
23
22
21
20
19
18
17
16
15
14
13
12
11
10
9
8
7
6				0.0177497	0.0182617	0.0189037
5		0.0173876	0.0180006	0.0182356	0.0180553	0.0197754	0.0206267
4		0.019001	0.0186986	0.0193967	0.018889	0.019924	0.0204513	0.0220209	0.0212006	0.0220383
3		0.0199617	0.0189888	0.0196942	0.0196812	0.0208539	0.0213245	0.0223998	0.0246553	0.0242782	0.0231612
2		0.0212658	0.0201878	0.0210747	0.0211121	0.0220495	0.0229017	0.0235671	0.0253187	0.0253566	0.0252451																																					0.0223969	0.022924
1		0.0223287	0.022262	0.021817	0.0220165	0.0236182	0.0243842	0.025083	0.0260296	0.0261381	0.0273601																																				0.0226294	0.0230448	0.0227029
0		0.0189442	0.0196207	0.0199038	0.021342	0.0206026	0.0211412	0.0231259	0.0246896	0.0245785	0.0260538																																			0.025518	0.024423	0.0242337	0.0236485
-1		0.0162715	0.0144146	0.0158184	0.0177689	0.0192806	0.0193921	0.0202187	0.0216624	0.0216835																																			0.0280939	0.0270537	0.0261526	0.0251749	0.0251355
-2		0.0131482	0.0154926	0.0158455	0.0162568	0.0160475	0.0166535	0.0188684	0.0206245	0.0207513	0.0235159																																	0.0287962	0.0296954	0.0282213	0.0270132	0.0270417	0.0260632
-3		0.0148704	0.016182	0.016164	0.0148675	0.0141111	0.0143695	0.0149113	0.0179035	0.0179182	0.0196479																																0.0316816	0.0298024	0.0311115	0.0292843	0.028446	0.02802	0.0269152
-4		0.0147491	0.0152204	0.0157628	0.0157848	0.0166503	0.0164558	0.0156222	0.0177281	0.0175888	0.0190085	0.0215214																														0.0342314	0.0329374	0.03115	0.0324963	0.0303843	0.0290767	0.0287042	0.0274834
-5		0.016	0.0170842	0.0182126	0.0178657	0.019003	0.0187528	0.0181679	0.0183308	0.0181636	0.0201118	0.0194753	0.019661																													0.0348145	0.0340142	0.0334002	0.0345013	0.0324363	0.0303382	0.0290781	0.0281463
-6		0.01712	0.0180298	0.0186126	0.019987	0.0192357	0.0190808	0.0178295	0.0192609	0.0188799	0.0189018	0.0183892	0.0188224																													0.0366081	0.0358964	0.035963	0.0371531	0.0353989	0.0325073	0.0300277	0.0277351
-7		0.0171575	0.0179277	0.018278	0.0189646	0.0199443	0.020282	0.0190707	0.0211333	0.0207509	0.0209629	0.0219398	0.0221127																													0.0385509	0.0374329	0.0369188	0.0384915	0.036753	0.0358643	0.0318654	0.0287429
-8		0.0172184	0.0174868	0.0180544	0.0178384	0.0198083	0.0211768	0.0222995	0.0223271	0.0224213	0.024071	0.0236951	0.0232731	0.0215969																												0.0396438	0.0389291	0.0387302	0.0399534	0.0382406	0.0372544	0.0343102	0.0311586
-9		0.0170396	0.0183777	0.0192988	0.0204872	0.0214557	0.0223564	0.0220854	0.0234736	0.0234136	0.0238385	0.0214632	0.020971	0.0230601																												0.0381746	0.0383471	0.0396846	0.0408309	0.0397427	0.0384684	0.0369037	0.0336436
-10		0.017952	0.0192486	0.019434	0.0208296	0.0236046	0.0235996	0.0227504	0.0234639	0.0234885	0.0236747	0.0213494	0.0210681	0.0226506																												0.0349711	0.0354753	0.0392846	0.0398601	0.0385179	0.0391997	0.0394841	0.0369935
-11		0.0185341	0.0199317	0.0197571	0.0212712	0.0216979	0.0214069	0.0223653	0.0222865	0.021874	0.0239723	0.0232192	0.0229055	0.0234882	0.0223224																													0.0397572	0.0406512	0.0392891	0.0370954	0.0392527	0.0369698
-12		0.0192283	0.020715	0.0205399	0.022809	0.0237143	0.0236938	0.022471	0.0211648	0.020487	0.0208414	0.0237078	0.0241143	0.0223772	0.020091																													0.0415461	0.0444162	0.042982	0.0382059	0.0391098	0.0372119
-13		0.0193634	0.0210777	0.0212047	0.0214863	0.0223655	0.0216405	0.0203194	0.0190043	0.018471	0.0182752	0.022048	0.0219001	0.023753																														0.0419939	0.0445343	0.0447086	0.0447933	0.0397796	0.0381976
-14		0.0192353	0.0173741	0.0166404	0.0186943	0.0200091	0.01993	0.0176913	0.01573	0.0158165	0.0170917	0.0194275	0.0190244																															0.0413308	0.0423308	0.042649	0.0442313	0.0395959	0.0390404
-15		0.017622	0.0190677	0.0188713	0.0185817	0.0201909	0.0201653	0.0192109	0.0187293	0.0184886	0.0171029	0.0183573	0.0182048																															0.0428503	0.0431325	0.0436358	0.0393502	0.034675
-16		0.019309	0.0200772	0.0201358	0.0206968	0.0200274	0.0197925	0.0185686	0.0177355	0.0173249	0.0170808	0.0178028	0.0188099																														0.0394099	0.0423686	0.04298	0.0458631
-17		0.0192044	0.0198928	0.0203696	0.0200916	0.0206574	0.0204112	0.0190893	0.0174917	0.0172269	0.0179218	0.0173918	0.0164854																													0.0427707	0.0407567	0.0418082	0.0414618	0.0444941
-18		0.0200855	0.0203148	0.0205303	0.0201219	0.0193917	0.0190374	0.0195217	0.0191375	0.0187969	0.0197473	0.0184869	0.0188508																										0.0417413	0.0413148	0.0423548	0.0454067	0.0440401	0.0464518	0.0469757
-19		0.0232988	0.0220265	0.0222399	0.0200581	0.0209068	0.0205897	0.0192154	0.0189196	0.0186043	0.0199002	0.0207889	0.0204558																										0.0414039	0.0436541	0.0442148	0.0479569	0.0456671	0.0470257	0.0464834	0.0462105
-20		0.0256067	0.0243259	0.0245075	0.0229009	0.0223024	0.0214855	0.0199502	0.0200838	0.0199418	0.0212335	0.0227312	0.0235067	0.0269706																								0.0418593	0.0412818	0.041259	0.0448148	0.049216	0.0464053	0.048146	0.0470372	0.0470157
-21		0.0286662	0.0267146	0.0271007	0.0260971	0.0234052	0.0232503	0.0217698	0.0213287	0.0211647	0.0205525	0.0220703	0.0215164	0.0276017																								0.0401344	0.0422907	0.0432441	0.0471603	0.0515661	0.0477064	0.0446018	0.0455268
-22		0.0340341	0.0305975	0.0309623	0.0296081	0.0265138	0.0256921	0.0254094	0.0250639	0.024801	0.0233582	0.0230406	0.0235672	0.0247019	0.0270149	0.0278427																						0.0408808	0.0442243	0.04605	0.0484416	0.05155	0.0482706	0.0449026
-23		0.0366326	0.0331214	0.0328853	0.0316837	0.0286421	0.0282262	0.0265882	0.0249421	0.0247683	0.0238584	0.024259	0.0249772	0.0246438	0.0254286	0.0271057																						0.0413423	0.0440232	0.0459578	0.0485204	0.0454552	0.0439478	0.0403544
-24		0.0425808	0.038045	0.0379707	0.0346436	0.0331511	0.0312753	0.029218	0.026293	0.0264972	0.0258956	0.0249774	0.0255717	0.0246244	0.0233395	0.0251973																						0.0377406	0.0441721	0.0453627	0.0482898	0.0413593	0.0374143	0.04174	0.037445
-25		0.0403357	0.0403863	0.0402956	0.0396512	0.0358826	0.0361198	0.0342743	0.0309947	0.030364	0.0268543	0.0275989	0.028744	0.027576	0.0264964	0.0273463																					0.0302313	0.0356939	0.042214	0.04195	0.0457672	0.0433976	0.0409647	0.0361341	0.0382402	0.0430581
-26		0.0415477	0.0406811	0.0426228	0.043058	0.0405327	0.0402653	0.0367506	0.0353549	0.0349031	0.0317704	0.0288352	0.0286269	0.0294145	0.0285865	0.0285994																				0.0317912	0.0312155	0.031301	0.0389432	0.0382586	0.0430193	0.041827	0.0410617	0.0402119	0.0378144	0.0361683	0.0369052	0.0336792	0.0360145
-27		0.0395033	0.0414505	0.0418349	0.0424379	0.0418342	0.0414893	0.0370075	0.0348133	0.0344234	0.0355929	0.0311116	0.0298883	0.0284561	0.0295159	0.0289061																				0.034019	0.0322568	0.0312426	0.0352023	0.0356052	0.0392742	0.0423395	0.0403076	0.0351391	0.0354797	0.0350704	0.0327715	0.0387553	0.0340261
-28		0.0382175	0.0405702	0.0413498	0.042397	0.0420676	0.0416757	0.0392159	0.0361058	0.0352898	0.0344521	0.0330659	0.0320567	0.0270768	0.0254374	0.0254423	0.0317973																			0.0332086	0.0322372	0.0325799	0.034445	0.0334917	0.0340706	0.0368683	0.0379598	0.0336033	0.0333386	0.036246	0.0364071	0.0369167	0.0368594
-29		0.040091	0.0394795	0.0398989	0.0374278	0.0376615	0.038696	0.0372135	0.0359013	0.036091	0.0368711	0.0345421	0.0331745	0.0298459	0.030137	0.0301389	0.0349359	0.032413																	0.0314553	0.0335595	0.0315696	0.0351297	0.0405976	0.0376249	0.0413472	0.0377625	0.0385996	0.0331662	0.0336479	0.0345853	0.0312717	0.0317374	0.0362751
-30		0.0440329	0.0403746	0.0414322	0.036714	0.0359631	0.0374905	0.0355373	0.0342327	0.0335477	0.0347206	0.0354118	0.0354018	0.0341834	0.0323333	0.0322304	0.0326985	0.0333131															0.0374455	0.0380491	0.0314557	0.0381416	0.0337763	0.0411601	0.0452517	0.0448144	0.0445498	0.0395073	0.0381576	0.0366976	0.0376987	0.0388559	0.0321254	0.0288589	0.028733
-31		0.0418715	0.0411821	0.0425028	0.0376326	0.0364923	0.0363823	0.0321799	0.0349519	0.0342646	0.0313353	0.0344323	0.0351856	0.0359967	0.0335537	0.0330383	0.0348795	0.0297478															0.0350896	0.036234	0.0348464	0.0383931	0.0395099	0.0427009	0.0425397	0.0454073	0.0424662	0.0383717	0.0398969	0.0438679	0.0425075	0.0404239	0.0426153	0.0397253	0.0385433
-32		0.0425341	0.0420593	0.0451906	0.0434024	0.0387556	0.0401121	0.0355418	0.03213	0.0304396	0.0352189	0.0314316	0.0315943	0.0342108	0.0343523	0.0359879	0.0355704	0.0284845	0.030318	0.0278279												0.0323016	0.0401277	0.0418048	0.0411307	0.0432342	0.0431253	0.0439587	0.042682	0.045365	0.0438197	0.0400085	0.0406396	0.0452573	0.0448121	0.041556	0.0391237	0.0462546	0.0411622
-33		0.0445547	0.0458527	0.0486697	0.048102	0.04338	0.0427215	0.0359569	0.0345624	0.0345174	0.031957	0.0336492	0.0323203	0.0362655	0.029615	0.0329431	0.0369975	0.0337944	0.0343981	0.0346377											0.0315164	0.0418805	0.0467677	0.0480407	0.0419188	0.0422712	0.0444574	0.0443029	0.0399509	0.0397196	0.049255	0.0453445	0.0471005	0.0464618	0.0416874	0.0392195	0.0416298	0.0474082	0.0443122
-34		0.0474335	0.0474528	0.0513421	0.0516775	0.0470676	0.0458772	0.04293	0.0390189	0.0400355	0.0354891	0.0340119	0.033829	0.0354854	0.0402288	0.0421346	0.0391605	0.0377642	0.0379391	0.0418663									0.0387169	0.0446787	0.0439083	0.0477014	0.051213	0.0530656	0.0495893	0.0414983	0.0423371	0.0398491	0.0377584	0.0380156	0.0430641	0.0509797	0.050738	0.0492186	0.0420012	0.0402464	0.0481681	0.0457955	0.0459855
-35		0.0493528	0.0502144	0.0515448	0.0563636	0.0490892	0.0516085	0.049091	0.0447095	0.0468764	0.040847	0.0380995	0.0397179	0.04104	0.0411692	0.0432495	0.0433708	0.0393785	0.0417451	0.0403666	0.0444715		0.0476455	0.0529514	0.0457068	0.0459197	0.0406508	0.041806	0.0401832	0.0463063	0.0423784	0.0455288	0.0533263	0.0542011	0.0542985	0.0493883	0.0495307	0.0450464	0.0395419	0.0395665	0.0396132	0.0476729	0.0511152	0.0499979	0.0498857	0.0480812	0.0476262	0.0530639	0.0502936
-36		0.0492064	0.0492736	0.0488623	0.050639	0.0511262	0.0529907	0.0506256	0.047404	0.0490383	0.0480452	0.0458482	0.0476651	0.044517	0.046403	0.0464033	0.0464609	0.0462051	0.0458228	0.0412524	0.0407285	0.050595	0.0485971	0.0407944	0.0389803	0.0412994	0.041036	0.0414909	0.0410591	0.0414562	0.0383836	0.0434183	0.0529103	0.0547701	0.0545794	0.0552157	0.0550161	0.0469593	0.0422069	0.0434158	0.0400585	0.0510207	0.052756	0.0530709	0.0531793	0.0546291	0.0531816	0.0525177	0.0517942
-37		0.0497546	0.0526725	0.0513628	0.0491102	0.0470494	0.0492884	0.0492594	0.0475895	0.0497472	0.0494154	0.0490881	0.0507116	0.0497504	0.0470829	0.0459672	0.0464731	0.0510236	0.0522725	0.0460401	0.0441809	0.0466501	0.0455868	0.0444414	0.0437918	0.0451345	0.05	0.0482646	0.0422178	0.0492258	0.0466253	0.0495732	0.0521439	0.0533602	0.0561407	0.0563191	0.0571649	0.0536936	0.0525224	0.0512109	0.046723	0.0493472	0.0522478	0.0522635	0.0559085	0.0534469	0.0497098	0.0521981	0.0512178
-38		0.0540807	0.0505752	0.0524429	0.0497894	0.0484531	0.0488498	0.0468775	0.046782	0.050239	0.0472906	0.0473492	0.0476542	0.0486451	0.0490085	0.0480142	0.0497523	0.0478665	0.0521709	0.0511512	0.0476152	0.0467913	0.046367	0.0497604	0.051453	0.0536372	0.0592436	0.0586026	0.0447214	0.0492807	0.0493534	0.0501238	0.0487751	0.0488036	0.0545033	0.0546886	0.0565771	0.0541364	0.053688	0.0567004	0.0557141	0.0523443	0.0567156	0.0560695	0.0517284	0.048322	0.0499022	0.0541681	0.0529721
-39		0.0579311	0.0517004	0.0526639	0.0477277	0.0453551	0.0504565	0.0487798	0.0498188	0.0498513	0.0468749	0.0484396	0.0470317	0.0506875	0.0528407	0.0529197	0.0524102	0.0540253	0.0559616	0.0540621	0.0525198	0.054735	0.0569567	0.0588684	0.0609604	0.0585091	0.0572289	0.0596915	0.0401575	0.0496672	0.0517291	0.0493514	0.0480818	0.0502244	0.0507774	0.0514846	0.0536064	0.0561823	0.0572031	0.0560472	0.0590581	0.0554906	0.0586866	0.0563673	0.0511768	0.0449687	0.0534316	0.0602154	0.0612797
-40		0.064069	0.0566798	0.0593887	0.0539904	0.0528277	0.0574957	0.0545414	0.0530748	0.052788	0.050173	0.051031	0.0513498	0.0529815	0.0527367	0.0549078	0.0505144	0.0517228	0.0550472	0.0565179	0.059537	0.0611118	0.0605382	0.064194	0.0649891	0.0673135	0.058751	0.0619304	0.048681	0.0523306	0.0569147	0.0560016	0.0533884	0.0547846	0.0488379	0.0465299	0.0479374	0.0500185	0.0533393	0.0549426	0.0603383	0.0572288	0.0573534	0.0564881	0.0543734	0.0532322	0.0554286	0.0665122	0.0647224
-41		0.0643857	0.0592979	0.060658	0.0616989	0.0650822	0.0671814	0.0594394	0.055057	0.0540851	0.0504395	0.0519041	0.0550341	0.0527113	0.0482798	0.0480011	0.0518138	0.0482012	0.0504382	0.055269	0.0552818	0.0588026	0.0618952	0.0654401	0.0702776	0.0679756	0.0653454	0.0655119	0.0558153	0.0548978	0.0586208	0.0633768	0.056204	0.057409	0.0559977	0.048214	0.0494601	0.0539253	0.0559448	0.0578464	0.060066	0.0587448	0.0577568	0.0592568	0.0586787	0.0611184	0.0634508	0.0684351	0.0663244
-42		0.0620766	0.0572458	0.057179	0.0641588	0.0654209	0.0648157	0.0614124	0.0553419	0.0549504	0.0520262	0.0538469	0.0589924	0.0556847	0.0548317	0.0563538	0.0459098	0.0497889	0.0521409	0.0531401	0.0536937	0.0543715	0.058891	0.0601299	0.0642127	0.0667978	0.0603805	0.0619636	0.0604538	0.0562904	0.0598123	0.0640646	0.0613124	0.0632655	0.0619554	0.0558113	0.0590445	0.059771	0.0595098	0.0604253	0.0586447	0.0607606	0.0611973	0.0591762	0.0587333	0.0632058	0.0688532	0.0710583	0.0745464
-43		0.0671571	0.0638565	0.0638428	0.0616807	0.062621	0.0641228	0.0616637	0.0518474	0.0492333	0.0462813	0.050652	0.0544551	0.0518311	0.0523626	0.0555893	0.049714	0.0455162	0.0473958	0.0527762	0.0505051	0.0505617	0.052833	0.0545361	0.0572675	0.056384	0.0555389	0.0582076	0.0600848	0.0594002	0.0626683	0.0643275	0.0620365	0.0649224	0.0675734	0.0643972	0.0652875	0.0654224	0.0642679	0.0658436	0.0616734	0.0661059	0.0637487	0.0609362	0.0576088	0.0612651	0.0644855	0.066871	0.0727702
-44		0.0685411	0.06388	0.0656681	0.0657988	0.0673294	0.0658931	0.065939	0.0579722	0.0554953	0.0473151	0.0484445	0.0532245	0.0549765	0.0553473	0.0571303	0.0534166	0.050073	0.0467533	0.0541536	0.0554632	0.0563243	0.0601373	0.0557086	0.0567813	0.04855	0.0479832	0.0539744	0.0592639	0.0568964	0.0596301	0.0627999	0.0593553	0.0631965	0.0660273	0.0656294	0.0705642	0.0706288	0.0696625	0.0715452	0.0699978	0.0707878	0.0674773	0.0605503	0.0539572	0.056718	0.0582513	0.0620562	0.0688335
-45		0.0665234	0.0641306	0.0649776	0.0641873	0.068661	0.0697661	0.0694249	0.0655605	0.0618858	0.0581402	0.0540482	0.0572014	0.0562666	0.0549184	0.056555	0.0550898	0.0508796	0.0578749	0.0570701	0.0593088	0.0597582	0.0586354	0.0567824	0.0565239	0.0517726	0.0555154	0.0598773	0.0629103	0.0609374	0.0618841	0.061402	0.0582073	0.0623108	0.0603834	0.0619272	0.063604	0.0696304	0.0697103	0.0691011	0.0696995	0.0708698	0.0708792	0.0618602	0.0515155	0.0545976	0.0542809	0.0576378	0.0594402
-46		0.0644929	0.0655464	0.0648359	0.0641995	0.0628536	0.0622926	0.0614895	0.0581701	0.0590553	0.0530164	0.0534687	0.0570002	0.0545037	0.0512468	0.0535652	0.0555462	0.0527188	0.0541306	0.0564178	0.058986	0.0596004	0.0501158	0.0448049	0.0451704	0.0578153	0.0616957	0.0661872	0.0616923	0.0612456	0.0595729	0.0583892	0.0586715	0.0611249	0.0622194	0.0647894	0.0632175	0.0630478	0.0639958	0.0676739	0.0662433	0.0641192	0.0666936	0.0610547	0.0556863	0.0556562	0.0506345	0.0541638	0.057143
-47		0.0587557	0.0606451	0.0632251	0.0554726	0.0582032	0.0586176	0.0563266	0.05774	0.058442	0.0549361	0.0535355	0.0554208	0.0565119	0.0558096	0.054546	0.0556516	0.0618143	0.0590123	0.0602895	0.0610214	0.0608565	0.0558615	0.05944	0.0613052	0.0541499	0.0583841	0.0603033	0.0563388	0.0534759	0.0517699	0.0526618	0.0503801	0.0532006	0.0548977	0.0553099	0.0554151	0.0567219	0.0568582	0.0629079	0.0605624	0.0569746	0.0580965	0.0554136	0.0510286	0.0489948	0.0447449	0.0535623	0.0561087
-48		0.052119	0.0599034	0.0613676	0.0634047	0.0591417	0.0606439	0.0593867	0.0659562	0.0671788	0.0616451	0.0584676	0.0624576	0.0577759	0.0559709	0.0616193	0.0605538	0.061551	0.060773	0.0633604	0.0620977	0.0636911	0.0594207	0.0640647	0.0650291	0.0515401	0.0427742	0.044419	0.0504943	0.0523361	0.0527704	0.0503731	0.0489213	0.0518301	0.0510601	0.0538787	0.0550326	0.0511396	0.049935	0.0524235	0.0441207	0.0433209	0.0450745	0.0469868	0.047273	0.049148	0.0443537	0.0502405	0.0515946
-49		0.0545192	0.0566081	0.0593271	0.0574998	0.0621073	0.0662813	0.0708566	0.0702654	0.0722664	0.0683227	0.058971	0.0636635	0.0578488	0.0579272	0.0602347	0.0600794	0.063729	0.0652434	0.0662646	0.0613291	0.0589367	0.0520831	0.0596472	0.0597016	0.0556511	0.0480969	0.0484179	0.0505155	0.0538612	0.0568791	0.0513875	0.0486613	0.0542502	0.056625	0.0559004	0.0535338	0.0496499	0.0490768	0.0526037	0.0479708	0.0469047	0.0506691	0.0525945	0.0416238	0.0444541	0.0449271	0.0539904	0.0586206
-50		0.0576582	0.0598196	0.0627237	0.0588374	0.0578712	0.0577746	0.0624997	0.0620376	0.0664823	0.0746747	0.0680222	0.067063	0.0649376	0.063696	0.0641566	0.0678787	0.0715743	0.0715666	0.0652561	0.0581388	0.0577743	0.0527604	0.0556237	0.0575664	0.0568253	0.0532251	0.0508728	0.0540863	0.0515146	0.0495523	0.0499098	0.052041	0.053528	0.0515097	0.056192	0.0572328	0.0510072	0.0546513	0.0552311	0.0605316	0.0618756	0.0604098	0.0604664	0.0533797	0.0595374	0.0563699	0.0594298	0.0623932
-51		0.058671	0.060966	0.0649198	0.0603824	0.0580805	0.0537233	0.0602031	0.0581259	0.0601448	0.063318	0.0661034	0.0703496	0.0684644	0.0647942	0.0650665	0.0692717	0.0743211	0.0727286	0.0680259	0.0578432	0.0574325	0.0521715	0.0559403	0.0585077	0.0500268	0.0495239	0.0463219	0.045792	0.0471973	0.0475447	0.0481391	0.0546336	0.0569287	0.0577828	0.0560697	0.0583247	0.0545862	0.0557386	0.0597018	0.0710172	0.0723839	0.0749765	0.0746895	0.0672006	0.0686928	0.0594048	0.0589058	0.0585976
-52		0.0615299	0.0627764	0.0625959	0.0595143	0.0506672	0.0502597	0.0623555	0.0612358	0.0622761	0.0588528	0.0580353	0.0617167	0.063959	0.0655073	0.0670596	0.0630275	0.061176	0.0685197	0.0641539	0.060123	0.0548875	0.0492437	0.0560009	0.0556144	0.051724	0.0477647	0.0468461	0.0471107	0.0538574	0.0544889	0.0566787	0.0555102	0.0556542	0.0561729	0.058112	0.0600538	0.0649462	0.0675392	0.0669921	0.0727157	0.0719777	0.0752918	0.0739783	0.0652457	0.0653493	0.0592064	0.0567577	0.0570553
-53		0.0632912	0.0654607	0.0665748	0.0640351	0.0526688	0.0500179	0.0617917	0.0644888	0.0634652	0.0583901	0.0510002	0.0502218	0.0552019	0.0551513	0.0562188	0.0575071	0.0539052	0.0541811	0.0547592	0.0569741	0.0555786	0.0564238	0.0544369	0.0570318	0.0534731	0.0497448	0.0497408	0.0528261	0.0512992	0.0560261	0.0542628	0.0527024	0.0540027	0.0580728	0.0554952	0.0515936	0.0537534	0.0615052	0.0611882	0.0627186	0.0586769	0.0609516	0.0599713	0.0594952	0.055853	0.0536577	0.0564424	0.0588909
-54		0.0609531	0.0628436	0.0656854	0.0650052	0.0493407	0.050037	0.0613588	0.0646427	0.0634463	0.0492514	0.0426726	0.0459407	0.0535646	0.0584165	0.0600742	0.0652583	0.0590829	0.055136	0.0566712	0.0579642	0.057556	0.0587848	0.055086	0.0593397	0.0511101	0.0419714	0.0410838	0.0466015	0.049999	0.0514604	0.0518145	0.0479552	0.050356	0.0555311	0.0497819	0.0482472	0.0508286	0.0509157	0.0505412	0.0557021	0.0483058	0.0400895	0.0467651	0.0529997	0.0495704	0.0484692	0.0554836	0.0542954
-55		0.066066	0.0670249	0.0687209	0.0668557	0.0609096	0.0616245	0.0637987	0.067284	0.0667258	0.053054	0.0556735	0.054456	0.0392326	0.0490498	0.0495142	0.0558012	0.0572259	0.0579941	0.0558174	0.0595915	0.0624352	0.0638725	0.0621596	0.063128	0.0558125	0.0468918	0.0445053	0.0469908	0.0508475	0.050294	0.0517704	0.0521632	0.0508113	0.0528539	0.0499787	0.0516757	0.0587129	0.0601431	0.0597259	0.0582081	0.0577102	0.0562186	0.0530332	0.0589638	0.0571823	0.0588136	0.0607703	0.0572076
-56		0.0581492	0.0616355	0.0613951	0.0522567	0.0574367	0.0592392	0.0532317	0.0489416	0.0492303	0.0432921	0.040537	0.0417531	0.0400762	0.0417663		0.0522675	0.0588153	0.0605454	0.0707077	0.0645521	0.0646641	0.0612154	0.059307	0.0579972	0.0557278	0.0528906	0.0515351	0.0497906	0.0567572	0.0558808	0.053985	0.0568131	0.057265	0.0554032	0.0583069	0.057113	0.0625831	0.0701304	0.0700959	0.0673822	0.0675606	0.0667584	0.0649186	0.0624197	0.0619411	0.0643201	0.0668081	0.0701905
-57		0.0568551	0.0475067	0.0470012	0.0455174	0.0458183	0.0477592							0.0276924	0.0321311	0.0343392	0.0508866	0.0463187	0.048546	0.0651644	0.0620094	0.0668762	0.0721432	0.0702706	0.0710882	0.0579787	0.0560405	0.0558764	0.0524931	0.0575711	0.0561297	0.0577708	0.0586353	0.0600301	0.0549891	0.059051	0.0624558	0.0672074	0.0723534	0.0708556	0.0706786	0.0681618	0.0707643	0.066204	0.0666513	0.07058	0.0703121	0.0721045	0.0719616
-58		0.0281939	0.0180126	0.0196421																				0.0652797	0.0659716	0.0555088	0.050087	0.050387	0.0494892	0.0535592	0.0540783	0.0566837	0.0606576	0.0596041	0.0553815	0.0655532	0.0643002	0.0640027	0.0628182	0.0617057	0.0646074	0.0633451	0.063436	0.0612983	0.0678644	0.0673839	0.0685311	0.0717286	0.0691623
-59																								0.0609733	0.0603603	0.0605085	0.0477189	0.0464924	0.0506495	0.0574123	0.0568258	0.0596562	0.0682948	0.0617712	0.0629021	0.0636552	0.0597062	0.0669686	0.0600479	0.0587489	0.0534397	0.0576936	0.0606347	0.0619839	0.065985	0.0674865	0.0636226	0.0626439	0.0615411
-60																										0.0676009	0.0576367	0.0521003	0.0420796	0.0503512	0.0468745	0.0435024	0.0519521	0.0555053	0.0654251	0.0636007	0.0607074	0.0593029	0.0584855	0.0460509	0.0482218	0.043427	0.0470068	0.0640851	0.0723783	0.075868	0.0748474	0.0659085	0.0631623
-61																																				0.0552854	0.0551667	0.0373285	0.0390567	0.0204015	0.0376862						0.0645043
-62
-63
-64
-65
-66
-67
-68
-69																																	0.0712638	0.0706916	0.07396			0.054311
-70																								0.0460388	0.0472357		0.0483827	0.0477506
-71
-72
-73
-74
-75
-76
-77
-78
[truncated: 206 more columns]

## Sheet: SIGMA (95%-CI upper)
GEV scale parameter 95%-CI upper bound [m]	lon	0	1	2	3	4	5	6	7	8	9	10	11	12	13	14	15	16	17	18	19	20	21	22	23	24	25	26	27	28	29	30	31	32	33	34	35	36	37	38	39	40	41	42	43	44	45	46	47
lat
78		0.132585	0.137165	0.135045	0.135612	0.133333	0.132124	0.130177	0.126181	0.124259	0.126932	0.127362	0.127914	0.12586	0.121227											0.0945746
77		0.133657	0.13319	0.131114	0.132718	0.130487	0.129352	0.127263	0.126755	0.124906	0.124678	0.121529	0.122286	0.121273	0.121061	0.123143														0.10342	0.0949412	0.129122	0.167661	0.162772	0.165027	0.15903	0.136077				0.141075	0.150759	0.151633	0.145069	0.122377	0.125423	0.129581	0.137984	0.143702
76		0.120438	0.123023	0.123304	0.124515	0.125966	0.125572	0.126052	0.126176	0.12637	0.126506	0.1256	0.125658	0.124476	0.12436	0.121551	0.123578	0.121847	0.119056	0.118717	0.12055	0.123519	0.0814001	0.0756855	0.0698166	0.105859	0.0938515	0.0947105	0.0908556	0.0914386	0.086781	0.0965356	0.0995202	0.102206	0.106125	0.109476	0.104955	0.106528	0.101744	0.0991799	0.101348	0.0970703	0.0940008	0.0989303	0.105257	0.107103	0.113489	0.120326	0.117699
75		0.117222	0.117745	0.118137	0.121091	0.127196	0.128466	0.130185	0.130785	0.131896	0.132336	0.129177	0.129551	0.13043	0.130805	0.129957	0.131215	0.136103	0.137781	0.132803	0.125721	0.118098	0.0930218	0.097625	0.0936792	0.103532	0.103961	0.105319	0.106387	0.106937	0.105273	0.106713	0.108757	0.112842	0.116571	0.108477	0.10469	0.104894	0.107067	0.104382	0.101289	0.0992868	0.0973787	0.10372	0.108732	0.11513	0.115689	0.118612	0.117775
74		0.116282	0.122247	0.123527	0.129303	0.136815	0.13924	0.145782	0.150029	0.149999	0.151883	0.151567	0.151124	0.146694	0.145749	0.143613	0.141929	0.149021	0.159464	0.153852	0.148781	0.140231	0.140448	0.132889	0.131246	0.130096	0.125083	0.122335	0.121126	0.117513	0.121268	0.117186	0.118278	0.11318	0.11063	0.109983	0.107495	0.0992136	0.102087	0.0996637	0.10732	0.103877	0.103203	0.102304	0.107355	0.105235	0.11161	0.112804	0.109595
73		0.130108	0.139174	0.142525	0.145462	0.144524	0.146025	0.147864	0.152868	0.15368	0.160223	0.163021	0.162809	0.16493	0.168239	0.167815	0.170935	0.166905	0.161928	0.164049	0.164165	0.159	0.152736	0.148046	0.14725	0.145178	0.142617	0.143113	0.132615	0.125254	0.125629	0.117142	0.11694	0.117951	0.108792	0.101177	0.0982638	0.102267	0.0896397	0.0904552	0.101646	0.111368	0.102148	0.108068	0.105519	0.101125	0.113967	0.118194	0.12176
72		0.141845	0.150551	0.152279	0.154619	0.155107	0.156302	0.157579	0.158259	0.157352	0.153225	0.157063	0.1563	0.165701	0.174991	0.175	0.179931	0.182477	0.16714	0.168891	0.166467	0.169567	0.173708	0.160347	0.159363	0.157657	0.147969	0.14519	0.136991	0.130736	0.126577	0.116199	0.116196	0.113731	0.108304	0.10245	0.097242	0.0985419	0.0941995	0.094664	0.0988367	0.104112	0.107359	0.108158	0.113473	0.117884	0.124418	0.129732	0.132302
71		0.144989	0.154177	0.157738	0.158386	0.153162	0.152578	0.149282	0.148701	0.145662	0.143655	0.141071	0.139123	0.1486	0.160917	0.165501	0.174217	0.176476	0.164668	0.163094	0.158227	0.162283	0.164251	0.162759	0.162441		0.138541	0.142285			0.12189	0.123172	0.113491	0.116761	0.116571	0.108389	0.103928	0.102576	0.102194	0.1038	0.106497	0.112317	0.116225	0.122983	0.123327	0.121189	0.133135	0.13712	0.147173
70		0.142256	0.150268	0.14792	0.147306	0.141839	0.141402	0.144674	0.144273	0.140033	0.144781	0.142774	0.138255	0.138167	0.141024	0.144052	0.150705	0.145837	0.149479	0.148178													0.111782	0.112143	0.120892	0.12382	0.125522	0.122445	0.118428	0.117747	0.120131	0.133838	0.139317	0.149292	0.144871	0.145248	0.144545	0.15174	0.153602
69		0.133228	0.135321	0.132569	0.141101	0.141428	0.140975	0.134365	0.139054	0.134355	0.134946	0.136948	0.134227	0.136027	0.1317	0.142376	0.18097																						0.128279	0.129437	0.141428	0.147453	0.164277	0.158474	0.157037	0.154982	0.162027	0.158679	0.162283
68		0.141532	0.143018	0.144253	0.151258	0.15076	0.148413	0.140924	0.139008	0.133973	0.133628	0.150821	0.162094	0.168554	0.183189																												0.163119	0.164762	0.140546	0.145374			0.166296
67		0.154711	0.159021	0.16132	0.163151	0.163176	0.161862	0.16116	0.157681	0.161143	0.165758	0.194893	0.20105	0.200141	0.176039																													0.163347	0.175822			0.196565
66		0.148965	0.152087	0.155432	0.158466	0.16488	0.166868	0.175246	0.183422	0.190082	0.19841	0.195427	0.197959
65		0.159275	0.158928	0.157753	0.158819	0.16257	0.168142	0.176346	0.186951	0.193435	0.197494	0.198915	0.203934
64		0.171244	0.175375	0.174574	0.170238	0.171338	0.178053	0.181618	0.176632	0.194446	0.182118
63		0.172474	0.17911	0.180409	0.178569	0.171599	0.184346	0.183901
62		0.167445	0.172508	0.168284	0.18432	0.18555	0.192262
61		0.145452	0.147691	0.143848	0.148211	0.161801
60		0.104068	0.122119	0.128166	0.139608	0.146928	0.161491
59		0.129491	0.129825	0.123622	0.135422	0.140282
58		0.118816	0.12685	0.125675	0.12263	0.121692	0.119355	0.132477
57		0.109616	0.127424	0.13567	0.146357	0.134616	0.125042	0.128838	0.156299	0.179883
56		0.127338	0.150928	0.157108	0.167279	0.171973	0.157447	0.185806	0.214234	0.255059
55		0.146849	0.147005	0.163333	0.161955	0.183156	0.190103	0.237181	0.235709	0.271883
54		0.173063	0.15823	0.136516	0.136245	0.169341	0.196159	0.215189	0.244855	0.294537
53			0.208715	0.162673	0.163973	0.183217	0.200416
52				0.190004	0.18088
51
50		0.121126
49
48
47
46
45
44
43
42
41
40
39
38
37
36
35
34
33
32
31
30
29
28
27
26
25
24
23
22
21
20
19
18
17
16
15
14
13
12
11
10
9
8
7
6				0.0262261	0.0270303	0.0283141
5		0.0259496	0.0270616	0.0272449	0.0264628	0.0289655	0.0302078
4		0.0278993	0.0278202	0.0287173	0.0277258	0.0289366	0.0296837	0.0319756	0.0309229	0.0322451
3		0.0293794	0.0283306	0.0291928	0.0290517	0.0304123	0.0310307	0.0327545	0.0359756	0.0355203	0.0340873
2		0.0315685	0.0300244	0.0310213	0.0308763	0.0318976	0.0329377	0.0340216	0.0366443	0.0366444	0.037193																																					0.0333336	0.0339812
1		0.0325103	0.0322543	0.031685	0.0319133	0.0340306	0.0349507	0.035992	0.03733	0.0374567	0.0405708																																				0.0339585	0.0337826	0.0332603
0		0.0279555	0.02853	0.0287719	0.0307266	0.0299704	0.030724	0.033527	0.0357523	0.0356029	0.0379401																																			0.0394032	0.036155	0.0352155	0.0343847
-1		0.0243591	0.0219154	0.0232497	0.0259122	0.027639	0.0279027	0.0291865	0.0313919	0.0313929																																			0.0428577	0.0416017	0.0389147	0.036324	0.0361932
-2		0.0207918	0.0226298	0.0231702	0.0233928	0.0233472	0.0242309	0.0272825	0.0298456	0.030029	0.0335532																																	0.0432252	0.04549	0.0431808	0.0406043	0.0390768	0.0376607
-3		0.0230555	0.0242624	0.0242229	0.0221793	0.0209483	0.0214635	0.0221004	0.0261099	0.0260546	0.0282022																																0.0463035	0.0437459	0.0460244	0.0432004	0.0442957	0.0415106	0.0399691
-4		0.0233387	0.0235837	0.0242528	0.0242022	0.0253352	0.0251599	0.0236861	0.0260395	0.0258721	0.0276286	0.0313545																														0.0498097	0.0480158	0.0456996	0.047544	0.0444592	0.0430791	0.0435054	0.0413732
-5		0.0245812	0.0256963	0.0269865	0.0267003	0.028633	0.0283718	0.0279672	0.0276301	0.0273403	0.0295432	0.0288107	0.0291182																													0.0509971	0.0496779	0.0488966	0.0504356	0.0474493	0.0446196	0.0440145	0.042358
-6		0.0260138	0.0270061	0.0279064	0.0295048	0.0289506	0.0289524	0.0279163	0.0293225	0.0287831	0.0285151	0.028062	0.0287166																													0.0538719	0.0526071	0.0525762	0.0541984	0.0515247	0.0478849	0.0448367	0.0416472
-7		0.0256947	0.0269368	0.0276103	0.0288336	0.0302922	0.0308253	0.0297546	0.032055	0.0315731	0.0316113	0.0330971	0.0331518																													0.0569506	0.0551645	0.0539849	0.0563827	0.0537872	0.0527411	0.0472398	0.0428864
-8		0.0257284	0.0263192	0.0269922	0.0274377	0.0307683	0.0324474	0.0342094	0.0344071	0.0344905	0.0361092	0.0358562	0.0352211	0.0333408																												0.0592932	0.0578767	0.0566438	0.0585245	0.0560411	0.0550033	0.0509992	0.0463991
-9		0.0254465	0.027321	0.0284858	0.0306482	0.0324678	0.0336093	0.0346378	0.0361461	0.0359905	0.0364881	0.0341503	0.0334194	0.035005																												0.0574432	0.0575875	0.0584474	0.060065	0.0583772	0.0572535	0.0550482	0.0499949
-10		0.0265557	0.0283572	0.0287138	0.0310643	0.0352013	0.0351506	0.0348569	0.0360189	0.0359214	0.0358235	0.0330243	0.0327857	0.0347011																												0.0531164	0.0537425	0.0586116	0.0587814	0.0566769	0.0585308	0.0589824	0.0546203
-11		0.0271963	0.0294566	0.02929	0.0314892	0.0330405	0.0326234	0.0342851	0.0335883	0.0331328	0.035607	0.0350453	0.0345542	0.0362512	0.0327505																													0.0596067	0.0609276	0.0585212	0.0559284	0.0591751	0.0553138
-12		0.0285837	0.0303638	0.0301858	0.0333597	0.0348826	0.0349119	0.0336625	0.0317989	0.0311559	0.0319355	0.0354883	0.035916	0.0347566	0.0293945																													0.0617371	0.0672124	0.0646725	0.0567623	0.057695	0.0547296
-13		0.0285896	0.030954	0.0310531	0.0318498	0.0329617	0.0321588	0.0304898	0.0285056	0.0279258	0.0277722	0.032171	0.03198	0.0346593																														0.0634215	0.0685148	0.0683	0.0672893	0.0585505	0.0560942
-14		0.0283835	0.0270526	0.0264366	0.0288157	0.0297397	0.0296164	0.0267188	0.0247392	0.0248151	0.0263758	0.0291551	0.0286519																															0.0642545	0.0645946	0.0647001	0.0662623	0.0582761	0.0575525
-15		0.0280549	0.0292491	0.0289476	0.0289568	0.0298525	0.029659	0.0282508	0.0281404	0.0278385	0.0260615	0.0277656	0.0275681																															0.0648791	0.065138	0.0658637	0.0598239	0.0518135
-16		0.0295069	0.0310796	0.030998	0.0315219	0.0297591	0.0292721	0.0275445	0.0265501	0.0260069	0.0258054	0.0268403	0.0280333																														0.0589849	0.0630818	0.0653142	0.0685445
-17		0.0301411	0.0306006	0.0312411	0.0308402	0.0310083	0.0304675	0.0287662	0.0264778	0.0260347	0.0266526	0.0257776	0.0244555																													0.0638542	0.0618645	0.0645058	0.0634666	0.0647896
-18		0.0318303	0.0317148	0.0321043	0.0312955	0.0301094	0.0294759	0.0293863	0.0283577	0.0276715	0.0289053	0.0281724	0.0285504																										0.0615444	0.0611709	0.0627148	0.0670351	0.0654338	0.0699245	0.0706179
-19		0.036432	0.0344093	0.0349164	0.0317051	0.0320859	0.0316816	0.0295179	0.0293758	0.0287869	0.0296844	0.0311308	0.0309917																										0.0620418	0.0650725	0.0656864	0.0694606	0.0660365	0.0694684	0.0683531	0.0679173
-20		0.0394957	0.0378959	0.0384261	0.0357038	0.034648	0.0337857	0.0312033	0.0316691	0.0312872	0.0323042	0.0342989	0.0351882	0.0398481																								0.0622347	0.0617465	0.0616744	0.065715	0.0710078	0.0671868	0.0712337	0.0686815	0.0684586
-21		0.0434253	0.0405097	0.0410705	0.0399345	0.0366957	0.0365062	0.0344093	0.0332823	0.0329204	0.0318421	0.0332604	0.0331775	0.0409113																								0.0613557	0.0636307	0.0645569	0.0693783	0.0749816	0.0693752	0.0658842	0.066274
-22		0.0504806	0.045586	0.0463957	0.0449326	0.0407319	0.0398453	0.0401366	0.0391574	0.0383753	0.0356344	0.0349646	0.0353283	0.0374204	0.0395236	0.0411138																						0.06201	0.0662903	0.0686467	0.0716767	0.0764172	0.070063	0.0655153
-23		0.0549012	0.0491264	0.0487466	0.0469814	0.0427676	0.0422888	0.0409801	0.0390257	0.0388105	0.0369041	0.0362568	0.0371762	0.0361278	0.0373979	0.0399224																						0.0620696	0.0659756	0.068749	0.0726727	0.0682187	0.0651159	0.05943
-24		0.062756	0.0557277	0.055638	0.0506439	0.0487024	0.0459719	0.0431296	0.039828	0.0403361	0.0386409	0.037092	0.0377868	0.0363649	0.0346985	0.0371																						0.0566352	0.0657685	0.0676731	0.0726497	0.0628209	0.0573445	0.0608758	0.0565413
-25		0.0596132	0.0593289	0.059294	0.0580374	0.052561	0.053071	0.0502179	0.0456676	0.0447022	0.0403376	0.0413045	0.0428886	0.0403218	0.0389711	0.0398467																					0.0476812	0.0538065	0.0627088	0.0624189	0.0687565	0.0646738	0.0610099	0.056175	0.0598428	0.0657283
-26		0.0631526	0.0608682	0.0629677	0.0627461	0.0591567	0.0587956	0.0544174	0.0519332	0.0511379	0.0469728	0.0430114	0.0428374	0.043424	0.0415455	0.0415578																				0.047288	0.0476269	0.0488344	0.0584515	0.0575155	0.0645373	0.0628111	0.0609363	0.0604623	0.0576925	0.0569513	0.0563931	0.0499994	0.0549065
-27		0.061233	0.0630494	0.0634261	0.0628794	0.0612139	0.0606217	0.0543597	0.0515072	0.0511883	0.052416	0.0458458	0.0442831	0.0430495	0.0434621	0.042549																				0.0512106	0.049324	0.0485682	0.0529118	0.0535157	0.0593402	0.0636464	0.0602504	0.0560287	0.0567744	0.057796	0.054224	0.0579632	0.0528444
-28		0.058252	0.0621748	0.0627709	0.0636427	0.0617907	0.0611413	0.0572098	0.0532707	0.0524787	0.0519036	0.0491144	0.0475944	0.0415584	0.0391467	0.0387762	0.0459983																			0.0505322	0.0497423	0.0496652	0.0518542	0.0505963	0.0537133	0.0574378	0.0584903	0.0542979	0.0527673	0.0573353	0.0579089	0.0563724	0.0562209
-29		0.0595814	0.0583679	0.059027	0.056707	0.0562715	0.0577746	0.0551352	0.0530591	0.0533582	0.0551451	0.0516627	0.0500372	0.0454582	0.0453918	0.0452194	0.0522635	0.0472215																	0.0490269	0.0510366	0.0493086	0.0537566	0.0597337	0.0569344	0.0625916	0.0601579	0.0617437	0.055503	0.0542608	0.055368	0.0513055	0.0504323	0.0542494
-30		0.0639383	0.0589635	0.0608628	0.054695	0.053539	0.0554972	0.0527994	0.0514071	0.0507577	0.0523892	0.0531848	0.0532163	0.0508199	0.0478905	0.0478865	0.0494012	0.0491304															0.0555203	0.0566315	0.0506779	0.0580557	0.0527025	0.0610063	0.066702	0.0667256	0.067428	0.0636486	0.0626759	0.0589513	0.0587775	0.05972	0.0503563	0.0463934	0.0471503
-31		0.0600088	0.0597565	0.0615473	0.0567986	0.0544063	0.0547952	0.0495032	0.0531838	0.0522621	0.0490131	0.0532214	0.0542936	0.0542403	0.0500001	0.0492392	0.0511713	0.0447304															0.0532256	0.0547571	0.0560598	0.0597603	0.060445	0.0638775	0.0639556	0.0673595	0.0662969	0.0620477	0.0630011	0.066303	0.0650818	0.062491	0.0642628	0.0590809	0.057172
-32		0.0614403	0.061223	0.0655765	0.063398	0.0582972	0.06091	0.0544796	0.0499094	0.0482514	0.0540314	0.0509626	0.051101	0.0538557	0.0534698	0.0554504	0.0532993	0.0431017	0.0466899	0.0422707												0.0499548	0.0623229	0.0655618	0.0640321	0.0668142	0.0660892	0.0668046	0.0644758	0.0676461	0.0671864	0.0637077	0.0639267	0.0680265	0.0667577	0.0625463	0.0604401	0.0670347	0.0607871
-33		0.0648642	0.0671671	0.0710294	0.0705637	0.0645549	0.0645319	0.0554928	0.0530791	0.0534455	0.0504644	0.052165	0.050284	0.0567655	0.0509677	0.0544882	0.0570733	0.0505942	0.0513041	0.0518704											0.0485774	0.0653396	0.0726415	0.0750306	0.0663275	0.0650577	0.0673353	0.0674333	0.0628569	0.0627383	0.073714	0.0688937	0.0712242	0.0688999	0.0620631	0.0587021	0.0623393	0.06892	0.0657317
-34		0.0700298	0.0701869	0.0755982	0.0768912	0.0700438	0.0689484	0.0637511	0.0590937	0.0602149	0.0542417	0.0522417	0.0519795	0.0545992	0.0611182	0.0632896	0.0615257	0.0573578	0.0577879	0.0629086									0.0608885	0.0689839	0.0692218	0.0753011	0.0782664	0.0803522	0.076238	0.0661886	0.0667533	0.0617048	0.0586643	0.0590147	0.0668722	0.0751746	0.0750246	0.0717789	0.0627147	0.0599589	0.0706879	0.0678142	0.0689838
-35		0.0720478	0.0735111	0.0755417	0.0826019	0.0731483	0.0766389	0.0719819	0.0654651	0.0687377	0.0606913	0.0579001	0.0597587	0.0624005	0.0632625	0.066096	0.066141	0.0616414	0.0639611	0.0615844	0.0698701		0.074536	0.0793271	0.0678509	0.067924	0.0618577	0.0638136	0.0625381	0.0719187	0.0685629	0.0727991	0.0819449	0.0836464	0.0836555	0.079367	0.0791383	0.0700089	0.060807	0.0604425	0.0600919	0.0699874	0.0745351	0.0726748	0.0725496	0.0703137	0.0703654	0.0765951	0.0736081
-36		0.0722656	0.0727417	0.0730005	0.0751022	0.0749512	0.0776321	0.0744557	0.0703246	0.0720982	0.0698314	0.0676677	0.0700989	0.0661373	0.0700762	0.0704496	0.0723858	0.0718089	0.0719965	0.0652566	0.0627192	0.0769517	0.0742812	0.0631563	0.060685	0.0636185	0.0635687	0.0638967	0.0639862	0.0661291	0.0624307	0.0692675	0.0802713	0.0827478	0.0830331	0.086082	0.0860353	0.074829	0.067129	0.0672013	0.0612499	0.0737544	0.0764978	0.0770457	0.0771241	0.0789824	0.0764664	0.0761571	0.0754818
-37		0.0725525	0.0758691	0.0751114	0.0721651	0.0700541	0.0732266	0.0725759	0.0707192	0.0736604	0.073375	0.0734985	0.0752122	0.07398	0.0707616	0.0699111	0.0736044	0.0790794	0.0814783	0.0734154	0.0693834	0.0729234	0.0700685	0.0688066	0.0679144	0.0716631	0.076607	0.0739285	0.0660874	0.0763715	0.0731789	0.0754594	0.079015	0.0805159	0.0820906	0.0831999	0.0848174	0.0801994	0.0786733	0.0762318	0.0688338	0.0726019	0.076307	0.0774254	0.0812625	0.0783506	0.0723241	0.0754323	0.0746823
-38		0.0782727	0.0742374	0.0768064	0.0730634	0.0709653	0.0723701	0.0695488	0.0696391	0.0743848	0.0711949	0.0721024	0.0721955	0.0735443	0.074552	0.0731763	0.0775575	0.0775486	0.0824265	0.0795811	0.0742084	0.0735699	0.0723	0.0762546	0.0785549	0.0821051	0.0883665	0.0870891	0.0708552	0.077707	0.077144	0.0774035	0.0744968	0.074649	0.0803488	0.0795101	0.0824592	0.0790712	0.0792009	0.0837069	0.0799526	0.075332	0.0813183	0.0809498	0.076694	0.0723605	0.0737609	0.0785661	0.0773177
-39		0.0856403	0.0772519	0.0781648	0.0721619	0.0685589	0.0751068	0.07143	0.0729888	0.0737459	0.070413	0.0734819	0.0717681	0.0771893	0.0804918	0.0809063	0.0803275	0.0828525	0.0863379	0.0843996	0.08154	0.0837339	0.0852736	0.0876961	0.0905437	0.0884974	0.086434	0.0885907	0.0660784	0.077528	0.0803524	0.0761918	0.0734443	0.0766265	0.0752691	0.0762226	0.0794266	0.0821162	0.0843724	0.0830767	0.0858442	0.080205	0.0846126	0.0810544	0.0754507	0.068377	0.0784623	0.0868735	0.088232
-40		0.0936092	0.0839932	0.0886158	0.0814416	0.079559	0.0857439	0.0810641	0.0782617	0.0778189	0.0738287	0.0758602	0.0770227	0.0821307	0.0811989	0.0846047	0.0797446	0.0795483	0.0839343	0.0861524	0.0904068	0.0921182	0.0904261	0.0952733	0.0965643	0.0993046	0.0878098	0.0918115	0.075788	0.0789621	0.0857418	0.0834211	0.0801787	0.0825962	0.0749141	0.0724928	0.073611	0.0758126	0.0785948	0.0805715	0.0874951	0.0831607	0.0835699	0.0816701	0.0785269	0.077852	0.0810135	0.0951358	0.0929819
-41		0.0948249	0.0874645	0.0913085	0.0940532	0.0979769	0.102127	0.0901083	0.0857666	0.085083	0.0751758	0.0776565	0.0820318	0.0817076	0.0775377	0.0777116	0.0803247	0.0784653	0.0806567	0.0866541	0.0870934	0.0910247	0.0937758	0.0972418	0.10342	0.100457	0.0959593	0.0970698	0.0849613	0.0846946	0.0890265	0.0934289	0.0843152	0.0859994	0.0846807	0.074919	0.0767324	0.0811727	0.0821853	0.0849028	0.0871481	0.0853805	0.084798	0.0858749	0.0850375	0.0884973	0.0908315	0.097914	0.0959001
-42		0.0920107	0.0846809	0.0840876	0.0958239	0.100332	0.0991868	0.0977588	0.0866045	0.0888437	0.0817016	0.0815894	0.0909326	0.084685	0.0831994	0.0858481	0.0734873	0.0771977	0.0802826	0.0862964	0.0855627	0.0869663	0.0927724	0.0924144	0.0970965	0.0992972	0.0902963	0.0935452	0.0903008	0.0859239	0.090405	0.0950226	0.091532	0.0942002	0.0926994	0.0850405	0.089423	0.0894136	0.0870839	0.0890241	0.0871463	0.0901573	0.0907882	0.0871238	0.0851911	0.0909793	0.0980335	0.101803	0.106151
-43		0.0996862	0.0938254	0.0931027	0.0910814	0.093398	0.0957921	0.0946689	0.0814327	0.0819824	0.0758014	0.0774134	0.0823053	0.0800731	0.0798113	0.0844414	0.0756479	0.0700679	0.0722956	0.0808888	0.0802905	0.0802816	0.0859057	0.0870354	0.0903636	0.0874924	0.0842637	0.0879637	0.0888864	0.0886452	0.0929735	0.0962707	0.092983	0.0969155	0.100062	0.0961259	0.0981675	0.0966474	0.0939885	0.0968729	0.0924742	0.0994696	0.0961342	0.0922423	0.0862395	0.0908272	0.0936306	0.0968677	0.104539
-44		0.10092	0.093177	0.0953192	0.0957912	0.0993854	0.0982455	0.0983815	0.0880255	0.0851249	0.0771145	0.0741814	0.0803439	0.0847961	0.0846488	0.0866171	0.0811572	0.0750622	0.071474	0.08161	0.0818964	0.0834853	0.0900588	0.0853842	0.0872223	0.0776636	0.0760444	0.0833143	0.0881951	0.0863703	0.0896642	0.0937117	0.0893306	0.094058	0.0974835	0.0965999	0.103694	0.103045	0.101461	0.10461	0.101968	0.104232	0.0998852	0.0911675	0.0820405	0.0856054	0.0868825	0.0908969	0.0999279
-45		0.0976238	0.0935114	0.094073	0.0926788	0.0996136	0.101953	0.102389	0.0985291	0.0953559	0.0875416	0.0825934	0.0872534	0.0857427	0.0849068	0.0870653	0.0841778	0.0771644	0.0859595	0.0850383	0.0870035	0.0882008	0.0877295	0.0853071	0.0864499	0.0813916	0.087162	0.0920134	0.0934977	0.0913607	0.0932339	0.0925944	0.0879823	0.0927177	0.0904581	0.0927231	0.0946868	0.102483	0.101674	0.100834	0.100738	0.103313	0.103611	0.0923788	0.0794284	0.0835601	0.082594	0.0872855	0.0894367
-46		0.0957665	0.0961572	0.095102	0.0932597	0.0920927	0.0916837	0.0923709	0.0900486	0.0917358	0.0828788	0.0827306	0.0874698	0.0833483	0.0794411	0.0829774	0.0847726	0.0824935	0.0828515	0.0861182	0.0891263	0.0908263	0.0798555	0.0732857	0.0749024	0.0889358	0.0940857	0.0994304	0.0932523	0.0927449	0.0909622	0.0882418	0.0890351	0.0925841	0.0943166	0.0973973	0.0957063	0.0938685	0.0942297	0.0992071	0.0970626	0.0935516	0.0972348	0.0894778	0.0827923	0.0832331	0.0781632	0.0813189	0.0861584
-47		0.0876552	0.0894527	0.0928403	0.0827424	0.0859712	0.0869318	0.0839075	0.0864289	0.0900554	0.0876297	0.0856067	0.0872915	0.0848108	0.0838013	0.083318	0.0833897	0.0928242	0.0894683	0.0915037	0.0933102	0.0941498	0.0881512	0.091372	0.093488	0.0837329	0.0892684	0.0923323	0.0861428	0.0827457	0.0801684	0.0811378	0.0805828	0.0838533	0.0852857	0.0878288	0.0873941	0.0882135	0.0865055	0.0941404	0.0890332	0.0828712	0.0845819	0.0808466	0.076108	0.074968	0.0693566	0.0811445	0.0850412
-48		0.0798763	0.0887093	0.0911261	0.0920223	0.088204	0.0894218	0.0881591	0.096287	0.0990992	0.0933167	0.0889495	0.0926566	0.0857468	0.0839302	0.0903456	0.0893463	0.0922181	0.0906734	0.0944752	0.094491	0.0966981	0.0931453	0.0981302	0.100233	0.0813369	0.0708921	0.0728034	0.0787686	0.0800366	0.0805221	0.078161	0.0772209	0.0798338	0.0813144	0.0852956	0.0855571	0.0793492	0.0762085	0.0792401	0.0669612	0.066002	0.0677961	0.0709639	0.0727144	0.0760783	0.0705999	0.076973	0.0801315
-49		0.0819052	0.0844163	0.0877855	0.085088	0.0905637	0.0957842	0.102938	0.102195	0.105081	0.100251	0.0878712	0.0936911	0.0839998	0.0851966	0.0884667	0.0895216	0.093671	0.0950604	0.096795	0.0914985	0.0901392	0.0833316	0.091739	0.0929431	0.0877598	0.0753281	0.0762157	0.0784764	0.0814494	0.0853773	0.0785669	0.0763311	0.0828564	0.0875061	0.0882631	0.084212	0.0779024	0.0747308	0.0793441	0.073979	0.0735951	0.0787947	0.0783211	0.0674042	0.0721622	0.074208	0.0841293	0.0902816
-50		0.0898018	0.0896458	0.0927434	0.087678	0.0864143	0.086544	0.0928229	0.0926054	0.0990287	0.109725	0.100156	0.0991367	0.0936993	0.0925794	0.0939725	0.0993479	0.104556	0.103759	0.0948047	0.0866862	0.087465	0.0802294	0.0828481	0.0859635	0.0861227	0.0819633	0.0788007	0.0820037	0.0787801	0.0756136	0.0764934	0.0807061	0.0822969	0.0832382	0.0879072	0.0895795	0.079407	0.0839192	0.0858958	0.0924424	0.0959428	0.0946594	0.0917076	0.0823018	0.0908982	0.0868247	0.0898194	0.094723
-51		0.0917226	0.093854	0.0983427	0.0894569	0.0858844	0.0812326	0.0892014	0.087504	0.0904017	0.0954896	0.0981617	0.104048	0.100125	0.0944194	0.0951541	0.100387	0.107531	0.104793	0.0982821	0.0857819	0.0855166	0.0794387	0.0836424	0.0870197	0.0789939	0.0769313	0.0732497	0.0729373	0.0738137	0.074351	0.0754288	0.0853779	0.0885049	0.0902553	0.0881827	0.0913398	0.0855507	0.0882046	0.0937227	0.108616	0.10888	0.112377	0.111581	0.100227	0.102964	0.0906545	0.0900545	0.0905426
-52		0.0941639	0.0965487	0.0958717	0.0892715	0.0777409	0.0780573	0.0931987	0.091374	0.0921894	0.0867264	0.0857002	0.0908581	0.093871	0.0957891	0.0973638	0.0925563	0.0908249	0.0995741	0.0927115	0.0878282	0.0814267	0.0772008	0.0842133	0.0840927	0.0790659	0.0752914	0.0740396	0.0752725	0.0838852	0.0865114	0.0901187	0.0879421	0.0893527	0.087864	0.089301	0.0906123	0.0993598	0.103484	0.103289	0.110701	0.10891	0.112872	0.109501	0.0972124	0.0979872	0.0907161	0.0895487	0.090467
-53		0.0958544	0.0987485	0.100216	0.0950842	0.0808761	0.0778199	0.0915359	0.0951496	0.0935697	0.085855	0.0768268	0.0766579	0.0812004	0.0804351	0.0814582	0.083095	0.0803248	0.0800205	0.0809394	0.084035	0.0832824	0.0862853	0.0845238	0.0873287	0.0825308	0.0775952	0.0776913	0.0814916	0.0802287	0.0874559	0.0842748	0.0814281	0.0831721	0.0869745	0.0842496	0.0794443	0.0819673	0.0919262	0.092341	0.0952507	0.0936715	0.0947437	0.0907178	0.0894191	0.0849689	0.0840102	0.0900759	0.0925006
-54		0.0918403	0.0937164	0.0968929	0.0951106	0.0739936	0.0740998	0.0894712	0.0949856	0.0933502	0.0756954	0.0654876	0.0702147	0.0804088	0.0860761	0.0874946	0.0943109	0.0860676	0.0813172	0.0836229	0.0856588	0.08526	0.0888173	0.0848077	0.0907128	0.0786056	0.0657242	0.065167	0.0713797	0.0758381	0.0780496	0.080198	0.0781474	0.0798055	0.0838187	0.076449	0.0733308	0.0758152	0.0768129	0.076441	0.0848236	0.0767777	0.0666973	0.0768044	0.0828055	0.0793965	0.0781903	0.0871244	0.0844191
-55		0.100973	0.102309	0.103523	0.100311	0.0930489	0.0942143	0.0985612	0.103373	0.101798	0.0817919	0.0883835	0.0848107	0.0686946	0.0853681	0.0819316	0.0845835	0.0863327	0.0871617	0.0852321	0.0916798	0.096344	0.0996801	0.0964859	0.0981851	0.0862501	0.071117	0.0682948	0.0711582	0.0770962	0.0763321	0.0808102	0.0844858	0.0828904	0.0837163	0.0769883	0.0783472	0.0864456	0.089513	0.0890291	0.0864598	0.0858953	0.0832155	0.0799016	0.0891271	0.0866395	0.0897093	0.0934222	0.0888647
-56		0.0946614	0.10394	0.103125	0.0911847	0.0914167	0.094016	0.0860487	0.0895297	0.090308	0.0947679	0.0999014	0.0940234	0.0862293	0.0951018		0.114745	0.102492	0.10437	0.128617	0.113604	0.114191	0.107855	0.103362	0.101866	0.0897459	0.0810781	0.0787264	0.0766408	0.0853401	0.0836066	0.0817897	0.0860803	0.0874728	0.0866373	0.0863225	0.0845063	0.0916563	0.104566	0.104939	0.101158	0.101035	0.0993618	0.0949556	0.0919419	0.0912474	0.0949515	0.0999701	0.105132
-57		0.108252	0.0894242	0.0876495	0.0807932	0.10639	0.11472							0.0701695	0.0696252	0.0749689	0.105157	0.108401	0.116413	0.129176	0.135172	0.141743	0.137051	0.131436	0.131943	0.100472	0.088614	0.087976	0.0826351	0.0859721	0.0841295	0.0866829	0.0882904	0.0896432	0.0829114	0.0878772	0.0915354	0.0985237	0.106419	0.104766	0.105311	0.100874	0.103919	0.0967203	0.0974933	0.102716	0.104222	0.108298	0.109071
-58		0.0844582	0.0545672	0.0604179																				0.120235	0.122468	0.103939	0.0808289	0.081049	0.0798598	0.0866952	0.0862683	0.0898277	0.0940968	0.0920919	0.0866476	0.0976788	0.0956959	0.0960934	0.0928632	0.0914377	0.0970358	0.0967981	0.096152	0.0944912	0.102375	0.101928	0.105058	0.107556	0.105198
-59																								0.132514	0.132153	0.115797	0.0904028	0.0862118	0.0876753	0.096524	0.0952363	0.098692	0.10971	0.102396	0.0997493	0.099975	0.0954972	0.105127	0.0985478	0.0969623	0.0879655	0.097683	0.100787	0.101247	0.1038	0.10571	0.0991816	0.0961184	0.0941032
-60																										0.262353	0.119502	0.110149	0.0830532	0.0924105	0.0881053	0.0916939	0.101488	0.105875	0.126271	0.120304	0.115698	0.111481	0.115699	0.101091	0.101363	0.0998151	0.105056	0.118759	0.126121	0.131161	0.130959	0.112699	0.108585
-61																																				0.144403	0.146956	0.107179	0.114428	0.101255	0.144453						0.192335
-62
-63
-64
-65
-66
-67
-68
-69																																	0.107999	0.108752	0.109463			0.084495
-70																								0.0732414	0.0749144		0.077861	0.0764217
-71
-72
-73
-74
-75
-76
-77
-78
[truncated: 206 more columns]

[truncated: 9 more sheets: SIGMA (smoothed), SIGMA (95%-CI lower, smoothed), SIGMA (95%-CI upper, smoothed), K, K (95%-CI lower), K (95%-CI upper), K (smoothed), K (95%-CI lower, smoothed), K (95%-CI upper, smoothed)]
