# Supplementary material for: Doubling of coastal flooding frequency within decades due to sea-level rise
Source: Sci Rep. 2017 May 18;7:1399. doi: 10.1038/s41598-017-01362-7 (PMC5437046; doi:10.1038/s41598-017-01362-7)
Supplement: Supplementary file 3 — Dataset 2 [file 41598_2017_1362_MOESM3_ESM.xls]

## Sheet: Sheet1
This file contains data on the GEV parameters (and confidence intervals) from the analysis in 'Doubling of coastal flooding frequency within decades due to sea-level rise' by Sean Vitousek, Patrick Barnard, Charles Fletcher, Neil Frazer, Li Erikson, and Curt Storlazzi.

## Sheet: MU
GEV location parameter [m]	lon	0	1	2	3	4	5	6	7	8	9	10	11	12	13	14	15	16	17	18	19	20	21	22	23	24	25	26	27	28	29	30	31	32	33	34	35	36	37	38	39	40	41	42	43	44	45	46	47
lat
78		1.71326	1.75929	1.76562	1.75747	1.7695	1.7757	1.78248	1.77414	1.77232	1.76925	1.76873	1.79115	1.73483	1.68996											1.28054
77		1.79749	1.82918	1.83344	1.84668	1.85598	1.86166	1.86922	1.88086	1.87989	1.89127	1.8814	1.89451	1.89477	1.83144	1.83881														1.31945	1.29916	1.29088	1.29084	1.29076	1.30245	1.28538	1.28923		1.3637	1.35771	1.39888	1.4032	1.39787	1.42804	1.24545	1.2463	1.26153	1.30295	1.30246
76		1.87677	1.89042	1.89522	1.90684	1.9178	1.92155	1.93621	1.94766	1.94697	1.95983	1.95869	1.96152	1.95868	1.95863	1.9522	1.93835	1.85815	1.814	1.79256	1.73221	1.67725	1.58854	1.5475	1.51733	1.38605	1.37188	1.35354	1.36259	1.36604	1.38135	1.41083	1.42709	1.44322	1.44355	1.4533	1.45527	1.44908	1.44418	1.44481	1.44027	1.44023	1.44085	1.42328	1.41847	1.4268	1.41603	1.40231	1.40317
75		1.94183	1.95438	1.95976	1.96383	1.98209	1.98363	1.99358	2.00674	2.00581	2.00786	2.00837	2.00764	2.00169	1.99819	1.98966	1.96896	1.92874	1.89126	1.83178	1.68649	1.61068	1.55505	1.52861	1.52957	1.51005	1.48833	1.47363	1.47381	1.47262	1.47739	1.48563	1.47958	1.49932	1.49745	1.49458	1.5135	1.52034	1.51658	1.51072	1.49403	1.46433	1.46625	1.46028	1.45813	1.46443	1.46069	1.45813	1.46342
74		2.0012	2.01663	2.01839	2.02295	2.02707	2.02997	2.04241	2.05753	2.05832	2.06832	2.07959	2.08038	2.08804	2.09658	2.09256	2.08527	2.06576	2.04038	2.02058	1.96372	1.90357	1.84675	1.79813	1.79696	1.76444	1.74098	1.71201	1.70299	1.6949	1.68555	1.6634	1.65895	1.66841	1.64366	1.62656	1.63069	1.61263	1.58083	1.58192	1.58438	1.53169	1.53696	1.52337	1.50801	1.52463	1.51745	1.51937	1.52742
73		2.02513	2.03957	2.04309	2.0591	2.0725	2.07777	2.08242	2.09491	2.09749	2.1133	2.1318	2.13936	2.15222	2.16014	2.16304	2.16307	2.16158	2.14426	2.13522	2.11221	2.09011	2.05628	2.02273	2.02366	1.98425	1.93679	1.9223	1.88317	1.85481	1.84409	1.82228	1.80288	1.80268	1.7794	1.75771	1.74406	1.70798	1.66193	1.6614	1.63429	1.59967	1.59831	1.57331	1.55282	1.56125	1.54382	1.53898	1.54527
72		2.08015	2.09746	2.1076	2.11548	2.13075	2.14228	2.15114	2.15624	2.15471	2.17151	2.18627	2.19743	2.21341	2.22432	2.23551	2.25288	2.27213	2.30342	2.2942	2.29262	2.29561	2.29935	2.29156	2.29985	2.2537	2.19082	2.16791	2.10153	2.06958	2.03874	1.99008	1.96583	1.95721	1.93999	1.90451	1.87992	1.84446	1.79246	1.78872	1.75245	1.72858	1.73225	1.70971	1.70893	1.69689	1.67377	1.64756	1.64003
71		2.12494	2.14699	2.16169	2.16686	2.18205	2.19815	2.20367	2.2137	2.21484	2.23079	2.25278	2.27062	2.28853	2.28386	2.30189	2.32234	2.35619	2.44724	2.43528	2.47469	2.52205	2.49027	2.48842	2.50282		2.28818	2.26888			2.18746	2.14677	2.14017	2.11077	2.15275	2.13624	2.09239	2.04058	1.98328	1.97881	1.93226	1.90724	1.91623	1.87305	1.8688	1.83328	1.80168	1.74906	1.71925
70		2.16046	2.17496	2.19377	2.20263	2.22335	2.24346	2.27408	2.29361	2.29604	2.31243	2.34218	2.37249	2.39459	2.38657	2.41085	2.41281	2.37951	2.48759	2.39172													2.25934	2.29124	2.43341	2.41295	2.37542	2.36896	2.31472	2.30768	2.25071	2.20639	2.16804	2.0844	2.05848	1.99892	1.91793	1.84273	1.82673
69		2.19658	2.21481	2.2392	2.23533	2.26247	2.2893	2.3166	2.35592	2.35783	2.39428	2.42646	2.45547	2.47404	2.43581	2.47727	2.39292																						2.79889	2.80706	2.76509	2.70546	2.62442	2.45513	2.40371	2.27644	2.15359	1.82574	1.57976
68		2.23729	2.2589	2.28594	2.28128	2.29611	2.32979	2.34921	2.39883	2.39756	2.45126	2.51043	2.58101	2.58766	2.35429																												3.27918	2.89543	2.78878	2.5743			1.83641
67		2.23523	2.25913	2.29326	2.28785	2.31676	2.35755	2.39577	2.44812	2.46497	2.53824	2.64822	2.74172	2.71091	2.41194																													3.47121	3.38535			2.86156
66		2.22166	2.24919	2.29693	2.31041	2.35747	2.4117	2.4694	2.52545	2.54601	2.61418	2.66865	2.75241
65		2.25187	2.29257	2.34001	2.33362	2.37857	2.43421	2.49722	2.56576	2.58359	2.6368	2.64171	2.77011
64		2.27764	2.3227	2.36705	2.35026	2.37686	2.43548	2.48855	2.50495	2.55301	2.40694
63		2.31012	2.34289	2.37354	2.34687	2.34019	2.40064	2.38548
62		2.35678	2.33828	2.33515	2.32819	2.24528	2.3108
61		2.26252	2.20443	2.15171	2.13684	1.98659
60		1.9991	1.98514	1.9154	1.9303	1.79195	1.81378
59		1.95346	1.81847	1.70597	1.72042	1.64791
58		1.90644	1.75798	1.57828	1.57414	1.48696	1.43827	1.39878
57		2.04039	1.81214	1.60756	1.62699	1.49521	1.44728	1.41111	1.40157	1.59471
56		2.27947	1.97706	1.71684	1.74034	1.5213	1.42285	1.51758	1.69093	1.93409
55		2.68116	2.18161	1.85799	1.82548	1.60538	1.42691	1.6408	2.03776	2.26269
54		3.4089	2.66233	2.09502	2.13478	1.91695	1.85833	2.0699	2.50485	2.69041
53			3.30201	1.79325	1.84443	1.73187	2.10434
52				1.92048	2.0613
51
50		3.88949
49
48
47
46
45
44
43
42
41
40
39
38
37
36
35
34
33
32
31
30
29
28
27
26
25
24
23
22
21
20
19
18
17
16
15
14
13
12
11
10
9
8
7
6				1.28908	1.2925	1.28445
5		1.27457	1.32138	1.33453	1.31946	1.31555	1.33104
4		1.29994	1.32001	1.33693	1.33381	1.32745	1.33926	1.41822	1.41415	1.41448
3		1.29056	1.3188	1.33933	1.33631	1.32625	1.3403	1.39791	1.40583	1.40651	1.23571
2		1.28786	1.32065	1.3441	1.33733	1.33493	1.35099	1.41064	1.40516	1.40616	1.24443																																					1.769	1.69571
1		1.29188	1.3236	1.34799	1.34007	1.35719	1.37258	1.40923	1.40339	1.40402	1.21944																																				1.89089	1.82947	1.75317
0		1.30149	1.3357	1.35843	1.35589	1.37337	1.38773	1.4234	1.42998	1.43066	1.13																																			1.98688	1.94756	1.88164	1.80308
-1		1.31316	1.34591	1.36768	1.37635	1.38637	1.39957	1.46888	1.45017	1.45079																																			2.10101	2.0497	1.99349	1.93178	1.85331
-2		1.3164	1.3487	1.36961	1.38242	1.41441	1.42725	1.47085	1.46644	1.46758	1.48759																																	2.13526	2.15118	2.09476	2.03548	1.97253	1.89314
-3		1.31101	1.3443	1.36587	1.38441	1.41824	1.43269	1.45529	1.47921	1.47972	1.5084																																2.19386	2.17349	2.18952	2.13081	2.07212	2.00524	1.9242
-4		1.30209	1.33839	1.3586	1.37855	1.41639	1.42858	1.4567	1.4809	1.48212	1.51327	1.54215																														2.27323	2.22076	2.2022	2.22149	2.16286	2.10616	2.03566	1.95287
-5		1.29833	1.33237	1.35226	1.37221	1.40806	1.41996	1.44861	1.4778	1.47893	1.50496	1.53389	1.5316																													2.29181	2.25314	2.23054	2.24823	2.18867	2.1325	2.06558	1.98043
-6		1.29408	1.33114	1.35024	1.36817	1.4043	1.41494	1.44784	1.47674	1.47783	1.50424	1.52076	1.51768																													2.31005	2.27226	2.25508	2.27453	2.21429	2.15676	2.0926	2.0038
-7		1.29077	1.32839	1.3476	1.3615	1.39942	1.41114	1.44552	1.47468	1.4759	1.49773	1.51371	1.51067																													2.30536	2.27997	2.27334	2.29302	2.23352	2.18109	2.1199	2.02266
-8		1.28923	1.33218	1.34711	1.36289	1.39016	1.40166	1.43717	1.46694	1.46587	1.48909	1.50758	1.50506	1.49972																												2.31013	2.28338	2.28514	2.30748	2.24928	2.20394	2.16183	2.04726
-9		1.29022	1.32766	1.34554	1.36173	1.38885	1.39922	1.42797	1.45362	1.45568	1.48651	1.50449	1.5024	1.47897																												2.29279	2.28011	2.29721	2.32512	2.26865	2.22812	2.17932	2.04937
-10		1.2896	1.32896	1.34591	1.3626	1.38482	1.39687	1.423	1.44942	1.45192	1.48315	1.50085	1.49816	1.45702																												2.26215	2.26602	2.2968	2.30975	2.25459	2.1981	2.16224	2.03984
-11		1.29415	1.32711	1.34477	1.36005	1.38619	1.39773	1.41789	1.44108	1.44373	1.47573	1.49577	1.49256	1.43105	1.25794																													2.33295	2.36971	2.30644	2.21989	2.13201	2.00849
-12		1.29682	1.32919	1.34707	1.35666	1.37905	1.3908	1.40997	1.43068	1.43358	1.46538	1.4786	1.47594	1.40594	1.09382																													2.35441	2.40257	2.34186	2.24743	2.15891	2.0597
-13		1.29914	1.32982	1.34684	1.35465	1.37659	1.3879	1.40545	1.42056	1.42394	1.44869	1.46512	1.46065	1.35032																														2.38995	2.45475	2.42922	2.35502	2.17758	2.13672
-14		1.30029	1.32953	1.34727	1.35264	1.3721	1.38178	1.39659	1.41201	1.41556	1.44118	1.45813	1.45414																															2.43668	2.467	2.45259	2.36431	2.19347	2.15113
-15		1.30345	1.33426	1.35089	1.35946	1.37737	1.38838	1.39576	1.40964	1.41364	1.42896	1.45281	1.44572																															2.50399	2.50423	2.5011	2.35317	2.21366
-16		1.3175	1.34508	1.3601	1.3703	1.38424	1.39412	1.40221	1.41163	1.41615	1.42098	1.43408	1.42514																														2.4995	2.56896	2.52573	2.54733
-17		1.3241	1.34932	1.36436	1.37324	1.38814	1.39831	1.41145	1.42249	1.42687	1.42792	1.42173	1.41072																													2.47863	2.54299	2.60405	2.54066	2.63191
-18		1.3373	1.35554	1.37016	1.37856	1.39475	1.4046	1.41843	1.42606	1.43079	1.43332	1.43779	1.42668																										2.34658	2.33353	2.40231	2.48519	2.53353	2.59851	2.51571
-19		1.36514	1.37787	1.39167	1.39236	1.40513	1.41596	1.42772	1.4337	1.43815	1.44227	1.45054	1.44538																										2.3157	2.31708	2.39665	2.46873	2.50538	2.57027	2.45552	2.48222
-20		1.38915	1.39793	1.41274	1.41574	1.42661	1.43737	1.4464	1.45094	1.4557	1.46192	1.46615	1.46629	1.49961																								2.2822	2.28891	2.29318	2.36892	2.43369	2.46228	2.53809	2.3695	2.4171
-21		1.42092	1.43184	1.44568	1.43965	1.44907	1.46101	1.47418	1.47985	1.48524	1.49697	1.50472	1.50838	1.53692																								2.22357	2.24921	2.25524	2.33382	2.39808	2.41353	2.47957	2.17255
-22		1.45199	1.45949	1.4731	1.47521	1.47597	1.48651	1.50231	1.52098	1.52515	1.52887	1.54256	1.5435	1.55615	1.57963	1.62043																						2.16179	2.21504	2.21652	2.29174	2.35192	2.36504	2.39982
-23		1.48851	1.48814	1.50236	1.49355	1.50885	1.52221	1.54189	1.55758	1.56182	1.5606	1.56839	1.57148	1.57939	1.61034	1.64386																						2.09743	2.16844	2.17273	2.25787	2.29003	2.28513	2.26876
-24		1.52856	1.53258	1.54695	1.53284	1.54202	1.55602	1.58842	1.60211	1.60654	1.60812	1.6035	1.60675	1.60771	1.63155	1.64929																						2.06872	2.13011	2.13421	2.20056	2.21848	2.20508	2.16755	2.1752
-25		1.56369	1.57537	1.58928	1.57486	1.58621	1.59721	1.63158	1.64612	1.64977	1.64937	1.65231	1.65513	1.64576	1.65033	1.66178																					1.93537	2.04948	2.10386	2.10883	2.15687	2.16653	2.13976	2.09354	2.12246	2.09052
-26		1.58431	1.60359	1.62366	1.61892	1.62751	1.64478	1.68213	1.69081	1.69406	1.68829	1.68831	1.69081	1.69058	1.6915	1.69798																				1.88765	1.89229	1.99915	2.05891	2.06179	2.10634	2.12544	2.10114	2.04167	2.05307	2.00058	1.79626	1.36362	1.22729
-27		1.60026	1.6289	1.64701	1.64917	1.66374	1.69165	1.7123	1.72573	1.72963	1.72911	1.72354	1.72574	1.72317	1.72	1.72618																				1.86848	1.87943	1.98634	2.03934	2.04137	2.06764	2.07651	2.03777	1.99999	1.98108	1.90305	1.71669	1.45308	1.30889
-28		1.62573	1.64416	1.66891	1.671	1.6998	1.72185	1.73984	1.75009	1.75377	1.75571	1.75122	1.7564	1.76401	1.7615	1.76333	1.80681																			1.89013	1.8989	1.98255	2.01385	2.01549	2.03978	2.02405	1.98599	1.94902	1.94052	1.85845	1.68918	1.50898	1.38586
-29		1.64433	1.67472	1.70104	1.71062	1.73636	1.75512	1.76974	1.78366	1.78851	1.78949	1.78336	1.78776	1.78494	1.79751	1.80642	1.86439	1.90635																	1.81014	1.91835	1.92396	1.9796	2.00795	2.00979	2.01511	1.98603	1.95178	1.91197	1.91131	1.83592	1.67696	1.52936	1.42932
-30		1.65361	1.68763	1.71269	1.71627	1.77479	1.78674	1.79362	1.81578	1.82033	1.82725	1.82229	1.82794	1.82098	1.82276	1.82968	1.86475	1.8967															1.65333	1.68035	1.87821	1.96551	1.96881	1.99389	1.99927	1.9997	2.00031	1.96879	1.93236	1.88365	1.88728	1.80392	1.67687	1.52709	1.43496
-31		1.67823	1.71158	1.7417	1.75096	1.79114	1.80321	1.82103	1.832	1.83715	1.85018	1.85147	1.85822	1.86112	1.85728	1.86627	1.88434	1.90748															1.78803	1.80472	1.95186	1.99813	1.99647	1.98692	1.98743	1.98897	1.99306	1.96672	1.93632	1.87774	1.87247	1.7795	1.67496	1.5425	1.45869
-32		1.70819	1.73578	1.78889	1.79356	1.81035	1.82485	1.84467	1.85793	1.862	1.87664	1.87587	1.88707	1.88747	1.89008	1.89876	1.91174	1.9148	1.96061	1.87995												1.74753	1.97104	1.98101	2.0271	2.02477	2.01757	1.99089	1.97749	1.98021	1.97893	1.95266	1.92054	1.86778	1.86696	1.78042	1.66679	1.55585	1.5032
-33		1.76449	1.78488	1.82467	1.81819	1.83111	1.84637	1.85918	1.88228	1.88767	1.89924	1.89929	1.90886	1.91185	1.90376	1.91319	1.92093	1.90507	1.91701	1.93761											1.76035	1.98967	2.03693	2.03913	2.0567	2.04324	2.03214	1.99202	1.97262	1.97499	1.96179	1.93696	1.90987	1.86767	1.8563	1.79446	1.66835	1.57522	1.52686
-34		1.79397	1.82522	1.85329	1.84593	1.8524	1.86984	1.88141	1.89852	1.90443	1.91961	1.92663	1.93787	1.93293	1.92359	1.93358	1.93536	1.92231	1.92466	1.96379									1.892	2.00758	2.01702	2.05344	2.05895	2.06214	2.06407	2.04651	2.02857	2.00025	1.97418	1.97777	1.96022	1.92922	1.90496	1.86772	1.86153	1.80217	1.70207	1.60642	1.56291
-35		1.81302	1.85201	1.87373	1.86884	1.8811	1.90052	1.9121	1.92303	1.92939	1.93487	1.94866	1.96058	1.95582	1.94223	1.95525	1.9589	1.97253	1.9793	1.97621	1.96602		2.13177	2.05218	2.02889	2.0215	2.05042	2.04602	2.06589	2.0696	2.07861	2.07749	2.07688	2.07508	2.06959	2.05146	2.03519	2.0113	1.98587	1.99079	1.96814	1.93863	1.9148	1.87018	1.87172	1.81947	1.71531	1.63877	1.58527
-36		1.84694	1.88788	1.90863	1.90575	1.91353	1.93148	1.94708	1.95371	1.96162	1.95944	1.96966	1.98241	1.99828	1.99693	2.01104	2.01209	2.01643	2.02841	2.02432	2.01601	2.06624	2.10771	2.04856	2.04347	2.08664	2.11831	2.12028	2.12143	2.12423	2.13208	2.11665	2.08972	2.09418	2.0802	2.06218	2.04602	2.02659	2.00323	2.01481	1.98578	1.95326	1.93262	1.88341	1.88563	1.84534	1.74971	1.66887	1.62716
-37		1.8877	1.92462	1.94425	1.94516	1.95379	1.97078	1.97606	1.98467	1.99335	1.99385	2.00279	2.01654	2.02937	2.03972	2.05298	2.06897	2.07255	2.08466	2.08945	2.09683	2.11944	2.11629	2.14399	2.14681	2.15933	2.17399	2.164	2.16705	2.15752	2.16157	2.14497	2.12319	2.12034	2.09476	2.07385	2.06263	2.04347	2.02207	2.02447	2.00305	1.96288	1.94589	1.90312	1.90363	1.86173	1.77903	1.71103	1.66762
-38		1.923	1.95444	1.97472	1.98356	1.99467	2.01139	2.02538	2.02317	2.03255	2.03254	2.03579	2.0502	2.05126	2.06161	2.0772	2.0942	2.11611	2.13007	2.14032	2.13704	2.14881	2.16894	2.19252	2.1994	2.21696	2.21528	2.20494	2.19608	2.17583	2.17766	2.15783	2.14539	2.14204	2.11963	2.10097	2.08866	2.07305	2.0407	2.04706	2.0178	1.9803	1.95725	1.91102	1.9123	1.86658	1.81317	1.7654	1.72899
-39		1.96883	1.99688	2.01877	2.02098	2.03269	2.05218	2.05605	2.06051	2.07268	2.08269	2.0761	2.09348	2.08629	2.07805	2.0881	2.11032	2.13422	2.15146	2.16696	2.18805	2.19756	2.20095	2.21132	2.21984	2.22986	2.22534	2.21854	2.20544	2.19027	2.19262	2.16994	2.15298	2.14751	2.14346	2.1163	2.12163	2.10313	2.06957	2.08441	2.03911	1.99967	1.97457	1.93225	1.9234	1.87468	1.8284	1.78682	1.74702
-40		2.00774	2.01663	2.04338	2.03796	2.04358	2.06892	2.07379	2.10012	2.11179	2.12519	2.11868	2.13271	2.13281	2.12424	2.12993	2.13729	2.15598	2.16873	2.18238	2.2083	2.21654	2.22048	2.21671	2.22547	2.21378	2.22317	2.22283	2.2144	2.20549	2.2055	2.18041	2.16407	2.16318	2.15822	2.14187	2.14267	2.1293	2.10218	2.10976	2.0703	2.00711	1.9808	1.9393	1.92551	1.88047	1.83217	1.77941	1.751
-41		2.04603	2.06176	2.08891	2.07794	2.07327	2.09582	2.0987	2.12663	2.1367	2.15486	2.16366	2.17124	2.1813	2.16797	2.17572	2.16198	2.17601	2.18906	2.19434	2.2084	2.21793	2.23158	2.21906	2.22989	2.21273	2.22414	2.22237	2.22216	2.2026	2.20428	2.1947	2.18328	2.18661	2.18244	2.17752	2.17681	2.15982	2.13126	2.13894	2.0996	2.03769	2.00656	1.93766	1.93487	1.88664	1.83794	1.78897	1.76426
-42		2.10062	2.10207	2.1277	2.12931	2.12192	2.14308	2.13487	2.14464	2.15466	2.17299	2.1809	2.19558	2.19814	2.18644	2.19851	2.18499	2.18407	2.19626	2.20544	2.21139	2.21982	2.23197	2.22417	2.23632	2.22894	2.22166	2.22271	2.21038	2.20245	2.20846	2.20983	2.20638	2.20681	2.21512	2.20996	2.21033	2.18991	2.14578	2.15461	2.12054	2.05215	2.02292	1.95015	1.93053	1.89166	1.85408	1.82016	1.80144
-43		2.11992	2.12215	2.14631	2.16654	2.15689	2.17487	2.16717	2.16859	2.17783	2.18335	2.18527	2.19577	2.19362	2.20054	2.21269	2.19856	2.20011	2.21174	2.21688	2.22641	2.23639	2.23382	2.21778	2.22836	2.2239	2.22974	2.23425	2.2188	2.21635	2.22027	2.22454	2.22754	2.2312	2.24282	2.23853	2.24123	2.20636	2.15589	2.16124	2.12131	2.06686	2.02626	1.96301	1.93744	1.91195	1.87742	1.84762	1.83013
-44		2.13358	2.12683	2.14737	2.16803	2.18195	2.1998	2.18294	2.16946	2.17865	2.18141	2.18905	2.20461	2.21444	2.21715	2.22923	2.20947	2.20377	2.21314	2.21455	2.22918	2.23952	2.24558	2.23519	2.24399	2.23315	2.2364	2.23991	2.23529	2.23171	2.23779	2.23831	2.2369	2.24164	2.2478	2.23923	2.24211	2.20105	2.16799	2.17042	2.11559	2.07987	2.04655	2.00453	1.97377	1.95434	1.90595	1.88206	1.86721
-45		2.13247	2.12834	2.14671	2.16242	2.16691	2.19036	2.1875	2.19332	2.20322	2.18328	2.18623	2.20202	2.21611	2.21437	2.22861	2.21202	2.20085	2.21099	2.21209	2.22055	2.2306	2.22594	2.22857	2.23761	2.24295	2.26231	2.2681	2.24649	2.23852	2.24835	2.23271	2.23562	2.24259	2.24209	2.23938	2.24068	2.189	2.13551	2.13928	2.09918	2.0713	2.0541	2.01977	2.02102	1.9978	1.96574	1.94194	1.92756
-46		2.1444	2.13355	2.15293	2.15393	2.16663	2.18364	2.1893	2.19801	2.20417	2.1898	2.19765	2.21523	2.22764	2.21357	2.22485	2.21906	2.22003	2.22936	2.2151	2.21368	2.22271	2.22576	2.20986	2.22105	2.23383	2.24736	2.25345	2.25922	2.25687	2.26418	2.24913	2.24026	2.24807	2.25675	2.24457	2.23558	2.17487	2.19593	2.19928	2.13222	2.07238	2.05687	2.03315	2.03981	2.02636	2.01417	2.00601	1.99352
-47		2.16185	2.14835	2.16723	2.17106	2.16639	2.1859	2.19025	2.18716	2.18867	2.20563	2.22241	2.23885	2.2367	2.23374	2.24442	2.24031	2.23865	2.25013	2.23498	2.22964	2.23954	2.24483	2.23137	2.23978	2.23091	2.23794	2.24425	2.25379	2.27125	2.27963	2.26447	2.24967	2.25666	2.25167	2.23403	2.22131	2.24633	2.19393	2.20544	2.13021	2.08325	2.07842	2.06276	2.07453	2.06343	2.05595	2.06254	2.0568
-48		2.17451	2.17605	2.19181	2.185	2.17602	2.19246	2.18792	2.1946	2.19861	2.22188	2.23403	2.2515	2.24568	2.23803	2.2484	2.25189	2.26983	2.28105	2.27301	2.24874	2.25953	2.23167	2.2359	2.24708	2.23911	2.25568	2.25933	2.26954	2.27703	2.2825	2.27871	2.26686	2.26918	2.25398	2.23012	2.22685	2.19163	2.16929	2.17568	2.11823	2.09372	2.09933	2.10738	2.11835	2.11529	2.10468	2.11385	2.11137
-49		2.1793	2.18737	2.20824	2.20379	2.20325	2.21717	2.20742	2.21783	2.2167	2.23418	2.24584	2.26327	2.24495	2.23591	2.24899	2.26179	2.28531	2.29799	2.29485	2.27503	2.28483	2.24647	2.24114	2.25048	2.24316	2.25618	2.25945	2.26276	2.26239	2.26957	2.27101	2.26432	2.25956	2.24459	2.241	2.23522	2.24254	2.20507	2.21458	2.17138	2.18384	2.1773	2.17999	2.18847	2.18828	2.17826	2.17177	2.17281
-50		2.1765	2.18867	2.20387	2.20758	2.20492	2.21851	2.22045	2.23019	2.23595	2.24285	2.25625	2.27313	2.26708	2.26306	2.27325	2.28094	2.3106	2.32273	2.31169	2.28458	2.29087	2.26512	2.25532	2.26291	2.25496	2.2479	2.25494	2.25084	2.24532	2.24763	2.25287	2.25592	2.25671	2.26306	2.24519	2.2475	2.2593	2.25749	2.27125	2.2589	2.24649	2.23879	2.22245	2.22047	2.2227	2.22303	2.21072	2.21331
-51		2.18125	2.19033	2.20667	2.19886	2.21147	2.22448	2.23993	2.25584	2.26502	2.27625	2.28595	2.30026	2.31041	2.28653	2.29192	2.29193	2.30381	2.31631	2.31876	2.30964	2.31817	2.28581	2.25964	2.26828	2.27227	2.27244	2.2779	2.26199	2.2621	2.26443	2.28326	2.2872	2.29436	2.29188	2.27679	2.28158	2.29446	2.30187	2.31475	2.30677	2.29247	2.28795	2.27359	2.27716	2.27738	2.25758	2.25152	2.25468
-52		2.18424	2.19966	2.21681	2.19913	2.19732	2.21315	2.2456	2.26141	2.26976	2.28399	2.30272	2.31696	2.32311	2.31127	2.32105	2.29495	2.2823	2.29571	2.30413	2.30847	2.32079	2.28531	2.26824	2.27585	2.27556	2.2744	2.27829	2.27838	2.27861	2.2858	2.3054	2.3152	2.32579	2.30888	2.30178	2.3124	2.32181	2.34294	2.35557	2.36622	2.34818	2.3435	2.3208	2.29493	2.29508	2.28649	2.28821	2.29083
-53		2.19556	2.20075	2.21482	2.25123	2.23868	2.2568	2.25277	2.24844	2.25239	2.26134	2.27631	2.28947	2.28692	2.2842	2.28699	2.28373	2.2762	2.28805	2.2941	2.28337	2.2972	2.28344	2.28321	2.29166	2.27596	2.2734	2.2839	2.28675	2.28916	2.29928	2.29869	2.3049	2.31707	2.32215	2.33581	2.34169	2.35154	2.36508	2.3797	2.39386	2.39078	2.38643	2.36116	2.34812	2.35169	2.33376	2.31484	2.32187
-54		2.16904	2.16715	2.18033	2.15825	2.15482	2.16124	2.18773	2.20282	2.20857	2.23064	2.2213	2.23371	2.23687	2.23296	2.23241	2.22325	2.24164	2.24973	2.2725	2.26847	2.2768	2.29048	2.28968	2.29902	2.29048	2.28208	2.28818	2.28867	2.29955	2.31019	2.29682	2.31231	2.31809	2.35254	2.37201	2.37737	2.38464	2.39144	2.40617	2.40183	2.40965	2.40034	2.39419	2.38825	2.38668	2.36728	2.35405	2.35557
-55		2.15609	2.13712	2.14328	2.17097	2.19275	2.19927	2.21171	2.21634	2.21774	2.22734	2.21311	2.2173	2.22244	2.22812	2.23948	2.21782	2.227	2.235	2.24281	2.2618	2.27334	2.29905	2.29462	2.301	2.28715	2.26891	2.27573	2.29279	2.30593	2.31706	2.32399	2.33025	2.34023	2.36178	2.3852	2.39145	2.40807	2.41513	2.42642	2.43505	2.44201	2.43791	2.42752	2.42185	2.42064	2.39455	2.38816	2.39452
-56		2.11583	2.09216	2.09398	2.09018	2.11943	2.11945	2.15259	2.15965	2.16109	2.13694	2.16604	2.18109	2.17618	2.20541	2.20356	2.22894	2.24585	2.25255	2.25786	2.25294	2.26414	2.26568	2.25878	2.2651	2.26372	2.27818	2.28713	2.29861	2.31465	2.32572	2.33983	2.35002	2.35801	2.37154	2.38474	2.39194	2.40623	2.42199	2.42895	2.43857	2.45402	2.45134	2.45761	2.44442	2.44435	2.42478	2.41282	2.41549
-57		1.98879	1.96292	1.9698	1.9808	1.97622	1.98997	2.00394						2.22459	2.21427	2.22482	2.22605	2.22286	2.22974	2.21312	2.25039	2.26378	2.2399	2.24431	2.25344	2.23422	2.25742	2.27139	2.28957	2.31063	2.31909	2.34221	2.33747	2.34443	2.35192	2.37302	2.3779	2.38686	2.39872	2.40466	2.41845	2.42739	2.42693	2.43862	2.43728	2.43603	2.42174	2.41709	2.42169
-58		1.8722	1.81339	1.83923																				2.22778	2.23575	2.25431	2.24178	2.2536	2.25883	2.29614	2.30505	2.32072	2.31393	2.31857	2.3239	2.33626	2.34104	2.36716	2.38869	2.38944	2.38757	2.39328	2.39409	2.40718	2.42425	2.43	2.40738	2.42223	2.42124
-59																								2.18658	2.18588	2.21064	2.22581	2.23371	2.24598	2.26655	2.27349	2.25784	2.2726	2.27737	2.31084	2.3359	2.34138	2.3328	2.34507	2.3481	2.35799	2.36856	2.36567	2.38402	2.38616	2.38468	2.38709	2.38585	2.39
-60																										2.07889	2.27012	2.27405	2.24064	2.23418	2.23833	2.27334	2.22375	2.22326	2.20603	2.21625	2.22206	2.258	2.29666	2.29454	2.30778	2.32223	2.31622	2.34524	2.34658	2.35004	2.36251	2.37324	2.37405
-61																																				2.21581	2.22805	2.13235	2.26272	2.26444	2.28752	2.31098
-62
-63
-64
-65
-66
-67
-68
-69																																	1.92613	1.88895	1.87147			1.41191
-70																								1.58071	1.575		1.45988	1.45469
-71
-72
-73
-74
-75
-76
-77
-78
[truncated: 206 more columns]

## Sheet: MU (95%-CI lower)
GEV location parameter 95%-CI lower bound [m]	lon	0	1	2	3	4	5	6	7	8	9	10	11	12	13	14	15	16	17	18	19	20	21	22	23	24	25	26	27	28	29	30	31	32	33	34	35	36	37	38	39	40	41	42	43	44	45	46	47
lat
78		1.66029	1.70273	1.70983	1.7015	1.71373	1.72034	1.72862	1.7212	1.7195	1.71498	1.71441	1.73691	1.68251	1.638											1.24289
77		1.74599	1.77417	1.77888	1.78838	1.79698	1.80319	1.8108	1.82329	1.8225	1.83496	1.82749	1.84109	1.8399	1.77296	1.78152														1.2461	1.22371	1.21806	1.18079	1.18038	1.18771	1.17266	1.19131		1.20215	1.20095	1.26671				1.13889	1.14053	1.17108	1.22105	1.21972
76		1.82865	1.84039	1.84541	1.85527	1.86397	1.86836	1.88173	1.89335	1.89296	1.90454	1.90243	1.90596	1.90458	1.9029	1.89793	1.88226	1.8025	1.75696	1.7269	1.65729	1.60174	1.52244	1.47679	1.45085	1.33398	1.3299	1.31202	1.32306	1.32709	1.34377	1.37049	1.38558	1.40254	1.39996	1.4046	1.40761	1.39888	1.39293	1.39541	1.38963	1.38757	1.38668	1.36943	1.36809	1.37543	1.36334	1.34598	1.34718
75		1.89336	1.9053	1.91133	1.91538	1.9327	1.93451	1.9455	1.95895	1.95838	1.96053	1.96108	1.96124	1.95663	1.95138	1.94388	1.92039	1.88086	1.84407	1.78438	1.64544	1.57001	1.51826	1.48598	1.48852	1.46987	1.44956	1.43333	1.43252	1.42855	1.43329	1.44142	1.43658	1.45523	1.45331	1.45115	1.46965	1.47766	1.47286	1.4668	1.44839	1.4173	1.41958	1.4109	1.40956	1.41427	1.41083	1.40844	1.41229
74		1.95466	1.96689	1.96894	1.97357	1.97823	1.98177	1.99419	2.008	2.00891	2.01778	2.03041	2.03174	2.03977	2.04813	2.04367	2.03488	2.01707	1.98768	1.96793	1.91417	1.85466	1.79863	1.75097	1.7492	1.71769	1.69494	1.66686	1.65428	1.64589	1.63669	1.61382	1.6081	1.61836	1.59264	1.5753	1.5797	1.56352	1.53394	1.53602	1.53705	1.48736	1.4924	1.47986	1.46417	1.47978	1.47112	1.47056	1.4774
73		1.98209	1.99181	1.99605	2.01166	2.02549	2.03107	2.03456	2.04295	2.04564	2.05877	2.07744	2.08519	2.09722	2.10451	2.10751	2.10991	2.11041	2.09316	2.08323	2.06089	2.0382	2.00492	1.97177	1.97251	1.9328	1.88734	1.87147	1.83267	1.80581	1.79229	1.77225	1.7535	1.75139	1.72961	1.70881	1.69503	1.66081	1.62006	1.6204	1.59367	1.55835	1.55657	1.53132	1.5092	1.51645	1.49992	1.49373	1.49943
72		2.03006	2.04506	2.0558	2.0621	2.07569	2.08764	2.09835	2.10221	2.1019	2.1167	2.13057	2.14107	2.15355	2.16342	2.17495	2.19204	2.21214	2.24436	2.23497	2.23038	2.23307	2.23951	2.23853	2.24719	2.20291	2.13947	2.11707	2.05265	2.02438	1.99307	1.94447	1.92023	1.91252	1.89709	1.86348	1.83791	1.80284	1.75189	1.74883	1.71294	1.68867	1.68852	1.66128	1.6582	1.64504	1.62278	1.5981	1.58925
71		2.07183	2.09064	2.1052	2.10921	2.12552	2.14303	2.15206	2.15636	2.15792	2.17196	2.19381	2.2115	2.23049	2.22434	2.24279	2.26127	2.29529	2.39106	2.38198	2.42004	2.46711	2.43731	2.44067	2.45624		2.24308	2.22402			2.14853	2.10643	2.10124	2.06967	2.11089	2.0936	2.04965	1.99766	1.94157	1.93639	1.89042	1.86191	1.86711	1.82378	1.81888	1.78194	1.7474	1.69384	1.66167
70		2.11031	2.1186	2.13691	2.14226	2.16677	2.18812	2.22047	2.23744	2.24099	2.25019	2.27763	2.30773	2.332	2.32646	2.35128	2.35604	2.33105	2.43816	2.34488													2.22101	2.25128	2.38538	2.36433	2.32636	2.31536	2.26143	2.25475	2.19919	2.15232	2.11021	2.02641	2.00349	1.94428	1.85981	1.7807	1.76104
69		2.14415	2.15816	2.18329	2.17703	2.2037	2.23198	2.26013	2.29618	2.29863	2.33161	2.36234	2.39155	2.41134	2.3781	2.41836	2.33701																						2.74368	2.74931	2.70233	2.64067	2.55177	2.39195	2.34426	2.21761	2.0884	1.75848	1.50744
68		2.17742	2.20068	2.22781	2.22233	2.23556	2.27029	2.28542	2.33441	2.33324	2.38558	2.44354	2.51257	2.52124	2.2919																												3.21361	2.82539	2.72319	2.50796			1.78128
67		2.1689	2.19664	2.23083	2.22323	2.24756	2.2887	2.326	2.37684	2.39217	2.46317	2.57279	2.66388	2.63501	2.34578																													3.42098	3.30969			2.80224
66		2.15752	2.18626	2.23409	2.24437	2.28467	2.33764	2.39323	2.44604	2.4652	2.53164	2.58732	2.6711
65		2.18768	2.22775	2.27442	2.2651	2.30536	2.35944	2.42119	2.48874	2.50497	2.55647	2.5645	2.69062
64		2.20924	2.2526	2.29654	2.28075	2.305	2.36214	2.41398	2.43115	2.47457	2.33519
63		2.23768	2.26847	2.29792	2.27298	2.26704	2.32309	2.30965
62		2.28329	2.26427	2.26101	2.25182	2.17081	2.23582
61		2.2031	2.14253	2.09241	2.07139	1.91763
60		1.954	1.93451	1.86634	1.87305	1.72747	1.74542
59		1.90122	1.76322	1.65116	1.66198	1.58563
58		1.86024	1.69927	1.52295	1.51949	1.43469	1.38763	1.34289
57		1.99138	1.75438	1.55099	1.56716	1.43951	1.3946	1.35592	1.34076	1.52748
56		2.22809	1.92099	1.65617	1.67627	1.45907	1.36475	1.45839	1.61996	1.85466
55		2.63149	2.13251	1.80042	1.76606	1.54265	1.36395	1.57373	1.97094	2.18584
54		3.35343	2.61886	2.05081	2.08815	1.86024	1.79588	2.00457	2.43606	2.60921
53			3.24186	1.74629	1.80137	1.6828	2.05094
52				1.87572	2.01588
51
50		3.84661
49
48
47
46
45
44
43
42
41
40
39
38
37
36
35
34
33
32
31
30
29
28
27
26
25
24
23
22
21
20
19
18
17
16
15
14
13
12
11
10
9
8
7
6				1.27667	1.28069	1.2727
5		1.26319	1.30848	1.32169	1.30636	1.30298	1.31864
4		1.28814	1.30627	1.32328	1.31974	1.31446	1.32619	1.4037	1.3996	1.40046
3		1.27821	1.30504	1.32568	1.32213	1.31338	1.32732	1.3829	1.38769	1.38843	1.21959
2		1.27582	1.3077	1.33077	1.32411	1.32163	1.33768	1.39598	1.38811	1.38922	1.2268																																					1.75668	1.6835
1		1.28029	1.31077	1.33456	1.3261	1.3432	1.3584	1.39491	1.38782	1.38845	1.20296																																				1.87804	1.81656	1.73984
0		1.28852	1.32265	1.34514	1.34262	1.35995	1.37441	1.40956	1.41549	1.41621	1.11718																																			1.97419	1.93423	1.86878	1.79028
-1		1.29743	1.33122	1.35277	1.36211	1.37083	1.38408	1.4522	1.43414	1.4348																																			2.08704	2.03554	1.98047	1.91736	1.83887
-2		1.30027	1.33327	1.35451	1.3671	1.39893	1.41177	1.45513	1.45025	1.45145	1.47178																																	2.12163	2.13757	2.08094	2.02265	1.95827	1.87877
-3		1.29491	1.32734	1.34907	1.36746	1.40147	1.41672	1.43808	1.4606	1.46114	1.49202																																2.18023	2.15996	2.17571	2.11688	2.05908	1.99115	1.9098
-4		1.28569	1.32146	1.3427	1.36151	1.39883	1.4111	1.4396	1.46054	1.46171	1.49258	1.52159																														2.25952	2.20692	2.18881	2.20708	2.14871	2.09191	2.02103	1.93829
-5		1.28278	1.31777	1.33801	1.35626	1.39148	1.40265	1.42952	1.45871	1.45982	1.48354	1.51259	1.51033																													2.27812	2.23938	2.21617	2.23282	2.17337	2.11673	2.04985	1.9649
-6		1.27878	1.31625	1.33435	1.3512	1.38652	1.39683	1.42867	1.45589	1.45703	1.48242	1.49953	1.49618																													2.29577	2.25803	2.23975	2.25852	2.19844	2.13985	2.07539	1.98676
-7		1.27597	1.3121	1.3315	1.34475	1.38138	1.39291	1.42558	1.45219	1.45337	1.47309	1.48917	1.48616																													2.29065	2.26525	2.25817	2.27675	2.21751	2.16382	2.10179	2.00501
-8		1.27499	1.31669	1.33181	1.34716	1.37255	1.38391	1.41732	1.44498	1.44394	1.46532	1.48202	1.47946	1.47579																												2.29576	2.26914	2.27039	2.29153	2.23355	2.18674	2.1436	2.02989
-9		1.27667	1.31351	1.33146	1.34692	1.37253	1.38272	1.40905	1.43333	1.43537	1.46518	1.47974	1.47747	1.45592																												2.27944	2.2666	2.28219	2.30932	2.25305	2.2112	2.16161	2.03252
-10		1.27586	1.3152	1.33198	1.34819	1.36958	1.38166	1.40623	1.43118	1.43367	1.46331	1.47786	1.475	1.43179																												2.25063	2.25441	2.28148	2.29371	2.23901	2.18202	2.14471	2.02341
-11		1.27991	1.31353	1.33097	1.34606	1.3709	1.38248	1.40066	1.42294	1.42564	1.45648	1.47401	1.47083	1.40636	1.23619																													2.31635	2.3526	2.28923	2.20388	2.11544	1.99286
-12		1.28176	1.31483	1.33227	1.34234	1.36491	1.37656	1.39492	1.41462	1.4176	1.44758	1.45589	1.4534	1.38095	1.07896																													2.33832	2.3816	2.32101	2.23108	2.14254	2.0439
-13		1.28302	1.3134	1.33017	1.33802	1.36051	1.372	1.3916	1.40785	1.4112	1.43445	1.44655	1.44241	1.32442																														2.37207	2.4328	2.40734	2.33258	2.16021	2.11991
-14		1.28363	1.31133	1.32944	1.33605	1.3566	1.36565	1.38159	1.39853	1.40198	1.42784	1.44235	1.4387																															2.41847	2.44483	2.4302	2.34374	2.17706	2.13526
-15		1.28591	1.31586	1.33164	1.34142	1.3612	1.37242	1.38118	1.39587	1.39986	1.41439	1.43702	1.42999																															2.48259	2.47887	2.4758	2.33302	2.19619
-16		1.30043	1.32633	1.34125	1.35231	1.36831	1.37813	1.38814	1.39839	1.40298	1.40738	1.41822	1.40924																														2.47732	2.54637	2.49826	2.51989
-17		1.30598	1.33147	1.34639	1.35452	1.36988	1.38022	1.39473	1.4077	1.41203	1.41339	1.40688	1.39552																													2.45277	2.51666	2.57915	2.51315	2.60312
-18		1.31839	1.33571	1.35009	1.3583	1.37406	1.38396	1.39954	1.4071	1.41194	1.41524	1.41938	1.40863																										2.32043	2.30883	2.37574	2.45744	2.50529	2.57265	2.48891
-19		1.34321	1.3557	1.36948	1.37067	1.3846	1.39539	1.4074	1.41404	1.41872	1.42312	1.43063	1.42545																										2.28785	2.28891	2.37052	2.44118	2.47744	2.54141	2.42841	2.45545
-20		1.36698	1.37386	1.38877	1.39233	1.40403	1.41487	1.42561	1.43157	1.43649	1.44301	1.44748	1.44856	1.4801																								2.25414	2.26128	2.26526	2.34143	2.40428	2.43285	2.50689	2.34198	2.39046
-21		1.40061	1.41119	1.42499	1.41744	1.42445	1.4363	1.45091	1.45814	1.46381	1.47762	1.48615	1.49025	1.51734																								2.19564	2.22011	2.22561	2.30266	2.36924	2.38586	2.45035	2.14477
-22		1.42689	1.43691	1.45034	1.45262	1.45341	1.46409	1.47637	1.49567	1.50014	1.50711	1.52131	1.52273	1.53835	1.55971	1.59981																						2.13578	2.18553	2.18701	2.26191	2.3273	2.33822	2.37233
-23		1.46034	1.46006	1.47491	1.4686	1.4874	1.50067	1.51872	1.53298	1.53718	1.53649	1.54624	1.54937	1.55881	1.59132	1.62414																						2.07066	2.14217	2.14565	2.23307	2.26465	2.25914	2.24314
-24		1.4969	1.5016	1.51591	1.50545	1.51737	1.53123	1.56382	1.57765	1.58208	1.58507	1.58077	1.5844	1.58622	1.61185	1.62967																						2.04504	2.10271	2.10601	2.1761	2.19086	2.1767	2.13971	2.14644
-25		1.53182	1.54305	1.55668	1.54473	1.55765	1.56742	1.60582	1.61892	1.6225	1.62254	1.62868	1.63151	1.62502	1.63167	1.64461																					1.91642	2.02579	2.07675	2.08114	2.12861	2.13848	2.11048	2.06395	2.08636	2.05476
-26		1.55099	1.57372	1.59095	1.58352	1.59381	1.61132	1.64976	1.65918	1.66279	1.65911	1.65938	1.66196	1.66537	1.6689	1.67569																				1.86705	1.8713	1.97412	2.03238	2.03463	2.07877	2.09786	2.07322	2.01193	2.01839	1.96648	1.76198	1.33221	1.19614
-27		1.56893	1.59775	1.61559	1.61716	1.6307	1.65905	1.6797	1.69259	1.69653	1.6964	1.69084	1.69306	1.69283	1.69301	1.69882																				1.84878	1.85974	1.95948	2.01501	2.01654	2.03957	2.04768	2.01007	1.97392	1.94719	1.86875	1.68196	1.41996	1.27535
-28		1.59901	1.61248	1.63762	1.63852	1.66972	1.69215	1.71	1.71651	1.72023	1.72337	1.71847	1.723	1.72971	1.73265	1.73397	1.77631																			1.85925	1.8684	1.95598	1.98214	1.98411	2.01316	1.99821	1.96115	1.92497	1.91706	1.83168	1.6607	1.47829	1.35432
-29		1.61901	1.64738	1.67361	1.68067	1.70613	1.72478	1.73897	1.75294	1.75803	1.75579	1.74897	1.75328	1.75267	1.76804	1.77538	1.8348	1.87685																	1.77996	1.88413	1.89022	1.94881	1.97693	1.97849	1.98585	1.95925	1.92398	1.88413	1.88799	1.81159	1.65135	1.49917	1.39965
-30		1.62769	1.66029	1.6848	1.6893	1.74654	1.75929	1.7628	1.78408	1.78881	1.79332	1.78614	1.79148	1.78496	1.78885	1.79444	1.82977	1.86641															1.62987	1.65653	1.84539	1.93057	1.93411	1.96145	1.96797	1.96788	1.96827	1.93958	1.90351	1.85793	1.86143	1.77896	1.65077	1.49778	1.40671
-31		1.65097	1.6847	1.71451	1.72262	1.76378	1.77617	1.79165	1.79931	1.80454	1.81498	1.81452	1.82084	1.82611	1.82198	1.83191	1.84991	1.87539															1.76189	1.77722	1.91954	1.96506	1.96467	1.95502	1.95519	1.95607	1.96125	1.93585	1.9054	1.84784	1.84559	1.75614	1.65008	1.51489	1.43026
-32		1.67745	1.70538	1.75787	1.76354	1.78198	1.7967	1.81574	1.8257	1.83001	1.84172	1.83891	1.8496	1.85145	1.85455	1.86318	1.87697	1.88184	1.92652	1.85431												1.71971	1.93599	1.94568	1.99228	1.99008	1.98415	1.95921	1.94571	1.94775	1.94551	1.92179	1.88945	1.83745	1.83708	1.75127	1.63952	1.5246	1.47211
-33		1.73161	1.75112	1.7904	1.78612	1.80094	1.81663	1.8287	1.85237	1.85777	1.86713	1.86787	1.87786	1.87827	1.8696	1.87907	1.88753	1.87189	1.88387	1.9052											1.73246	1.95433	2.00128	2.00454	2.02453	2.01034	1.99879	1.96222	1.94237	1.94463	1.92901	1.9069	1.8804	1.8395	1.82494	1.76295	1.636	1.5426	1.49554
-34		1.75885	1.78955	1.81683	1.81123	1.81996	1.83748	1.84976	1.86723	1.87357	1.88895	1.89658	1.90803	1.90287	1.89341	1.90344	1.90252	1.88964	1.89171	1.93229									1.86095	1.97417	1.98395	2.01861	2.0236	2.02613	2.03011	2.01399	1.99536	1.97081	1.94537	1.94965	1.93021	1.89924	1.8748	1.83743	1.83025	1.77184	1.66851	1.57416	1.53127
-35		1.7808	1.81857	1.84004	1.83276	1.84663	1.86592	1.87886	1.89243	1.89994	1.90208	1.91568	1.92771	1.92515	1.91408	1.92646	1.93264	1.94198	1.94906	1.9447	1.93856		2.10299	2.02151	2.00178	1.98705	2.01315	2.00888	2.02757	2.03264	2.04164	2.03902	2.04029	2.03852	2.03289	2.0144	1.99795	1.9783	1.956	1.96116	1.93867	1.90569	1.88101	1.83849	1.83528	1.78563	1.6802	1.60518	1.55162
-36		1.81414	1.85466	1.87573	1.87082	1.88008	1.89748	1.91273	1.91998	1.92813	1.92401	1.9335	1.94623	1.96931	1.96735	1.98138	1.98335	1.98659	1.99819	1.99435	1.98628	2.03554	2.08101	2.02471	2.02064	2.05622	2.08246	2.08477	2.08293	2.08389	2.09059	2.07613	2.04887	2.05332	2.04291	2.02406	2.00759	1.99149	1.97478	1.98411	1.9574	1.9199	1.89887	1.85103	1.85232	1.81177	1.71468	1.63169	1.58996
-37		1.85226	1.88752	1.90561	1.90768	1.92019	1.93664	1.93994	1.94789	1.95603	1.95612	1.96599	1.97982	1.99397	2.00744	2.0206	2.0375	2.04123	2.05307	2.05285	2.05988	2.08166	2.08066	2.1078	2.10985	2.1217	2.13509	2.12421	2.12751	2.11641	2.11926	2.10268	2.08123	2.07814	2.05451	2.03585	2.0251	2.00578	1.98985	1.99283	1.9694	1.92874	1.90968	1.86843	1.86878	1.82736	1.74352	1.67533	1.63142
-38		1.88384	1.91471	1.93415	1.94349	1.95946	1.97588	1.99068	1.98454	1.99327	1.99197	1.99595	2.01039	2.01267	2.02593	2.04192	2.05948	2.08084	2.09437	2.105	2.09667	2.10862	2.12444	2.14858	2.15438	2.17547	2.1769	2.16561	2.1558	2.13429	2.13524	2.1142	2.10377	2.10021	2.07743	2.06165	2.04965	2.03321	2.00095	2.00731	1.98046	1.93995	1.91652	1.87347	1.87563	1.83019	1.77397	1.72718	1.68963
-39		1.92484	1.95068	1.97183	1.97655	1.99396	2.01362	2.02416	2.02369	2.03508	2.04231	2.03509	2.05197	2.04695	2.0376	2.04778	2.07091	2.09567	2.11317	2.13234	2.14654	2.15655	2.15448	2.16148	2.16937	2.18392	2.18696	2.17693	2.16437	2.14623	2.14744	2.1256	2.10635	2.1005	2.09626	2.07312	2.07852	2.06037	2.02566	2.0403	1.99689	1.95839	1.93335	1.89113	1.8841	1.83385	1.78495	1.74206	1.70048
-40		1.96134	1.97243	1.99804	1.99323	2.00344	2.02866	2.03897	2.06479	2.07535	2.08483	2.07775	2.09072	2.09277	2.0863	2.09117	2.09731	2.11684	2.13067	2.14361	2.1655	2.17351	2.17261	2.16516	2.17419	2.16486	2.17509	2.17437	2.16772	2.15706	2.15645	2.1326	2.11341	2.11202	2.10777	2.09185	2.0927	2.07931	2.05306	2.06053	2.02419	1.96335	1.93759	1.89567	1.8823	1.83656	1.78591	1.73205	1.70231
-41		1.99959	2.01682	2.0435	2.03195	2.03045	2.05273	2.06168	2.09315	2.10258	2.11506	2.12416	2.12868	2.13911	2.13014	2.13724	2.12406	2.13757	2.15026	2.15142	2.16076	2.16982	2.18082	2.16763	2.17849	2.16273	2.17253	2.16966	2.17304	2.15438	2.15509	2.14532	2.13057	2.13257	2.12952	2.12619	2.12404	2.10704	2.07971	2.08686	2.0489	1.99087	1.95889	1.8888	1.8862	1.83846	1.79164	1.73993	1.71597
-42		2.05634	2.05733	2.08341	2.08655	2.07817	2.0992	2.09615	2.10931	2.11908	2.13773	2.13969	2.15393	2.15507	2.14762	2.15861	2.15064	2.14996	2.16169	2.16539	2.1621	2.17001	2.18073	2.17583	2.18792	2.17846	2.17315	2.17369	2.16378	2.15391	2.15908	2.15916	2.15382	2.15337	2.16163	2.15821	2.1573	2.13619	2.09238	2.10104	2.06628	1.99951	1.96944	1.89946	1.88421	1.84402	1.80476	1.77168	1.7527
-43		2.07841	2.08176	2.10665	2.12307	2.11243	2.13018	2.12357	2.12996	2.13936	2.14965	2.14714	2.15347	2.15553	2.16358	2.1758	2.16314	2.16774	2.17844	2.17673	2.17832	2.188	2.1858	2.17372	2.18401	2.17831	2.1855	2.18946	2.17516	2.17191	2.17504	2.17753	2.17824	2.18148	2.19225	2.18646	2.19047	2.15312	2.10002	2.10502	2.06438	2.00964	1.96919	1.91169	1.88922	1.86249	1.82932	1.80139	1.78248
-44		2.0933	2.08392	2.10424	2.12345	2.1358	2.15315	2.13609	2.12638	2.13552	2.14689	2.15277	2.16788	2.17708	2.17678	2.1888	2.17046	2.16627	2.17502	2.17411	2.18617	2.19602	2.20047	2.19324	2.20166	2.19115	2.19391	2.19729	2.19109	2.18482	2.19093	2.19227	2.19003	2.19316	2.1984	2.19302	2.19508	2.14989	2.11422	2.11678	2.06194	2.02905	1.99446	1.95597	1.92851	1.90793	1.86146	1.83682	1.82225
-45		2.08696	2.0845	2.10243	2.11903	2.12142	2.14375	2.14217	2.15035	2.16011	2.14859	2.15133	2.16627	2.18007	2.17678	2.19057	2.17184	2.16081	2.1709	2.17094	2.18005	2.18962	2.1842	2.18684	2.19567	2.19832	2.21939	2.2249	2.20173	2.19284	2.20267	2.18815	2.18776	2.19261	2.19524	2.19429	2.19445	2.14135	2.08598	2.08942	2.05142	2.02554	2.00789	1.97731	1.97932	1.9573	1.92589	1.90203	1.88634
-46		2.09816	2.08861	2.10784	2.10993	2.12336	2.13998	2.14732	2.15889	2.16477	2.15176	2.16253	2.17873	2.1948	2.17395	2.18475	2.18082	2.18055	2.18904	2.17584	2.17397	2.18284	2.18888	2.17228	2.18296	2.1916	2.20601	2.21236	2.21922	2.21491	2.22215	2.20764	2.1931	2.19971	2.2102	2.19959	2.19045	2.13013	2.15113	2.15367	2.08817	2.0272	2.0117	1.9905	2.00422	1.99076	1.97789	1.96738	1.95366
-47		2.11342	2.0999	2.11816	2.12686	2.125	2.14381	2.14739	2.14644	2.14919	2.16477	2.18218	2.1991	2.19906	2.19768	2.20816	2.20154	2.19853	2.20952	2.19664	2.19062	2.1998	2.2025	2.18941	2.19707	2.19042	2.20151	2.20706	2.21751	2.23371	2.24135	2.22361	2.20595	2.21176	2.20618	2.19006	2.17642	2.20167	2.15045	2.16123	2.09031	2.04255	2.03845	2.02255	2.03569	2.02433	2.01898	2.02525	2.01779
-48		2.12899	2.13147	2.14636	2.14391	2.13615	2.15207	2.14535	2.14739	2.15184	2.17884	2.19373	2.21159	2.21089	2.20271	2.21279	2.21214	2.22646	2.23826	2.23058	2.20839	2.21737	2.19125	2.18982	2.20024	2.19581	2.21619	2.22032	2.23251	2.24103	2.24576	2.24035	2.22383	2.22559	2.20836	2.18693	2.1838	2.1519	2.13045	2.13577	2.08185	2.05997	2.06378	2.06878	2.07736	2.07197	2.0599	2.0683	2.06564
-49		2.13329	2.14708	2.16863	2.16715	2.16493	2.17833	2.16097	2.17145	2.16995	2.18637	2.2025	2.22109	2.20786	2.19968	2.21293	2.21865	2.23742	2.25112	2.24632	2.23229	2.24323	2.20678	2.19956	2.20854	2.20017	2.2146	2.21859	2.22398	2.22725	2.23239	2.2341	2.22436	2.21907	2.19913	2.1961	2.19052	2.20102	2.16993	2.17826	2.13179	2.14009	2.1337	2.13763	2.14698	2.14488	2.13194	2.123	2.12207
-50		2.12691	2.14164	2.15742	2.16691	2.16582	2.17958	2.1777	2.18558	2.19079	2.1961	2.21227	2.22939	2.2241	2.22101	2.2306	2.23053	2.25517	2.26789	2.25911	2.23814	2.2452	2.22329	2.21477	2.22225	2.21869	2.20764	2.21491	2.21	2.20391	2.20748	2.2138	2.21552	2.21559	2.21928	2.20264	2.20397	2.21705	2.21228	2.22474	2.20983	2.19725	2.18979	2.17526	2.17788	2.17966	2.17776	2.16264	2.16406
-51		2.13509	2.14318	2.15961	2.15167	2.1678	2.18142	2.19717	2.21231	2.2214	2.23242	2.24042	2.25419	2.26658	2.24459	2.24947	2.24609	2.25433	2.26735	2.2678	2.25862	2.26795	2.23766	2.2189	2.22816	2.23374	2.23112	2.23694	2.21396	2.21303	2.21565	2.23205	2.23853	2.24545	2.2486	2.23433	2.23847	2.24797	2.25007	2.26257	2.25692	2.23896	2.23444	2.22407	2.22948	2.22857	2.21058	2.19963	2.2028
-52		2.13598	2.14907	2.16565	2.14687	2.14573	2.16084	2.19855	2.2139	2.2223	2.23751	2.25701	2.27094	2.27935	2.26968	2.27898	2.25203	2.23614	2.24964	2.26081	2.2637	2.27605	2.23558	2.22328	2.23035	2.23234	2.22673	2.2304	2.22685	2.22795	2.23506	2.25285	2.26508	2.27591	2.26311	2.26167	2.27134	2.28113	2.29442	2.30667	2.31678	2.29755	2.29279	2.27143	2.24813	2.24759	2.23976	2.23833	2.24013
-53		2.14186	2.14705	2.16183	2.19404	2.18443	2.20241	2.199	2.19766	2.20156	2.21237	2.22979	2.24326	2.23814	2.23451	2.23644	2.23877	2.23413	2.24598	2.25135	2.23466	2.24882	2.23297	2.23528	2.24368	2.23272	2.22853	2.23888	2.24141	2.24249	2.25264	2.25145	2.25577	2.26765	2.27816	2.29305	2.299	2.31187	2.32573	2.33968	2.35158	2.34688	2.34268	2.31363	2.29974	2.30351	2.28811	2.26701	2.27428
-54		2.12064	2.11654	2.12974	2.10533	2.10329	2.10901	2.13505	2.15271	2.15844	2.18183	2.17727	2.18965	2.19042	2.18582	2.18341	2.17715	2.19704	2.20436	2.22925	2.22115	2.22794	2.24047	2.24071	2.24995	2.24443	2.2364	2.24165	2.24567	2.25292	2.26384	2.24963	2.26172	2.26864	2.30602	2.32479	2.33097	2.34092	2.34812	2.36254	2.36006	2.36618	2.35709	2.34752	2.3409	2.33939	2.31995	2.30441	2.30675
-55		2.10635	2.08637	2.09331	2.11909	2.13832	2.14344	2.15233	2.15655	2.15828	2.17163	2.16054	2.16607	2.17266	2.18234	2.19314	2.16965	2.1812	2.18809	2.19794	2.21543	2.2265	2.24658	2.24095	2.24777	2.23783	2.22711	2.2338	2.25116	2.25879	2.26991	2.27579	2.27883	2.28987	2.31277	2.33554	2.34243	2.3561	2.36259	2.37414	2.38563	2.39403	2.39014	2.37855	2.37585	2.37561	2.3512	2.34152	2.34752
-56		2.05604	2.03299	2.03636	2.03708	2.0684	2.06948	2.09694	2.08518	2.08688	2.06413	2.08441	2.09786	2.09776	2.13787	2.1387	2.17617	2.19393	2.20029	2.1961	2.19086	2.2006	2.19983	2.19847	2.20417	2.20771	2.2324	2.24151	2.25287	2.26897	2.27925	2.29052	2.29754	2.30607	2.31894	2.33206	2.33875	2.35193	2.36722	2.3735	2.38465	2.40123	2.39776	2.40577	2.39443	2.39413	2.38078	2.36258	2.3645
-57		1.93546	1.91696	1.92457	1.92407	1.89135	1.90138	1.86586						2.17884	2.16978	2.17767	2.15412	2.15001	2.15766	2.14258	2.16664	2.17832	2.16542	2.17392	2.17917	2.17037	2.21021	2.22394	2.23971	2.26098	2.26923	2.29189	2.28793	2.29512	2.3025	2.32172	2.32674	2.33725	2.34988	2.35647	2.36467	2.37215	2.37102	2.38337	2.3822	2.38106	2.36883	2.36373	2.36804
-58		1.81892	1.78081	1.79122																				2.17618	2.18137	2.18783	2.1928	2.20319	2.20556	2.23873	2.24849	2.26952	2.26189	2.26874	2.26864	2.27844	2.28388	2.31122	2.33286	2.33388	2.33447	2.33778	2.33807	2.35038	2.36821	2.37222	2.35366	2.36739	2.36756
-59																								2.1133	2.1166	2.14174	2.16778	2.17577	2.18255	2.20548	2.21239	2.19895	2.21582	2.22132	2.25117	2.27473	2.28076	2.26996	2.27825	2.28024	2.29483	2.30015	2.29621	2.31414	2.32103	2.31935	2.3295	2.33391	2.33761
-60																										1.97964	2.16355	2.16858	2.16613	2.16246	2.16606	2.19774	2.15324	2.15285	2.12175	2.13875	2.14482	2.17137	2.20522	2.20309	2.21744	2.22615	2.22022	2.25137	2.26962	2.2724	2.28181	2.3031	2.30464
-61																																				2.08863	2.10039	2.03921	2.13177	2.13079	2.10682	2.06128
-62
-63
-64
-65
-66
-67
-68
-69																																	1.88709	1.85217	1.83865			1.38223
-70																								1.54589	1.54012		1.42892	1.42482
-71
-72
-73
-74
-75
-76
-77
-78
[truncated: 206 more columns]

## Sheet: MU (95%-CI upper)
GEV location parameter 95%-CI upper bound [m]	lon	0	1	2	3	4	5	6	7	8	9	10	11	12	13	14	15	16	17	18	19	20	21	22	23	24	25	26	27	28	29	30	31	32	33	34	35	36	37	38	39	40	41	42	43	44	45	46	47
lat
78		1.76623	1.81586	1.82141	1.81344	1.82526	1.83106	1.83635	1.82708	1.82515	1.82353	1.82306	1.8454	1.78716	1.74192											1.31819
77		1.84899	1.88419	1.88801	1.90499	1.91498	1.92013	1.92764	1.93844	1.93728	1.94758	1.93531	1.94793	1.94965	1.88992	1.89611														1.3928	1.3746	1.36369	1.40088	1.40114	1.41719	1.39811	1.38716		1.52524	1.51447	1.53105				1.352	1.35207	1.35199	1.38486	1.3852
76		1.9249	1.94045	1.94503	1.95841	1.97162	1.97474	1.99068	2.00197	2.00098	2.01511	2.01495	2.01709	2.01278	2.01436	2.00647	1.99445	1.91381	1.87104	1.85822	1.80712	1.75275	1.65464	1.61822	1.58381	1.43811	1.41386	1.39506	1.40212	1.40499	1.41893	1.45117	1.46861	1.4839	1.48714	1.50199	1.50292	1.49927	1.49543	1.49422	1.49091	1.49289	1.49502	1.47713	1.46884	1.47816	1.46872	1.45864	1.45916
75		1.99031	2.00347	2.00818	2.01228	2.03147	2.03276	2.04166	2.05453	2.05325	2.05518	2.05567	2.05404	2.04676	2.045	2.03544	2.01753	1.97663	1.93846	1.87919	1.72753	1.65134	1.59184	1.57124	1.57061	1.55023	1.52709	1.51393	1.5151	1.51669	1.52149	1.52984	1.52259	1.54341	1.54159	1.538	1.55735	1.56301	1.5603	1.55464	1.53966	1.51135	1.51291	1.50967	1.50669	1.51458	1.51055	1.50782	1.51455
74		2.04773	2.06636	2.06785	2.07233	2.07592	2.07818	2.09063	2.10707	2.10773	2.11886	2.12877	2.12903	2.13631	2.14503	2.14144	2.13567	2.11445	2.09309	2.07323	2.01327	1.95249	1.89488	1.84528	1.84473	1.81118	1.78703	1.75717	1.7517	1.74391	1.73441	1.71298	1.7098	1.71847	1.69468	1.67782	1.68168	1.66174	1.62771	1.62782	1.6317	1.57602	1.58152	1.56688	1.55185	1.56948	1.56377	1.56818	1.57744
73		2.06817	2.08732	2.09014	2.10654	2.11951	2.12447	2.13029	2.14687	2.14934	2.16783	2.18616	2.19354	2.20723	2.21578	2.21858	2.21622	2.21275	2.19536	2.18722	2.16353	2.14202	2.10764	2.07369	2.07481	2.03569	1.98624	1.97313	1.93366	1.90382	1.89588	1.87231	1.85226	1.85397	1.8292	1.80661	1.79309	1.75515	1.70381	1.7024	1.67492	1.64099	1.64005	1.61531	1.59644	1.60605	1.58772	1.58423	1.59111
72		2.13025	2.14987	2.15941	2.16885	2.18581	2.19691	2.20393	2.21026	2.20753	2.22632	2.24197	2.25379	2.27326	2.28522	2.29607	2.31373	2.33212	2.36247	2.35344	2.35487	2.35814	2.35919	2.3446	2.3525	2.30448	2.24217	2.21875	2.15042	2.11478	2.0844	2.03568	2.01144	2.0019	1.98289	1.94555	1.92192	1.88608	1.83304	1.82862	1.79197	1.76849	1.77598	1.75813	1.75966	1.74874	1.72475	1.69702	1.69081
71		2.17805	2.20334	2.21818	2.2245	2.23859	2.25327	2.25527	2.27104	2.27176	2.28962	2.31176	2.32974	2.34658	2.34339	2.36099	2.38342	2.41708	2.50342	2.48858	2.52935	2.57699	2.54323	2.53617	2.5494		2.33329	2.31374			2.22639	2.18711	2.1791	2.15186	2.19461	2.17888	2.13514	2.0835	2.02499	2.02123	1.9741	1.95258	1.96534	1.92232	1.91873	1.88462	1.85596	1.80428	1.77683
70		2.21062	2.23133	2.25062	2.263	2.27992	2.29879	2.3277	2.34978	2.35109	2.37467	2.40673	2.43726	2.45718	2.44667	2.47041	2.46958	2.42797	2.53702	2.43856													2.29766	2.3312	2.48144	2.46158	2.42448	2.42257	2.36801	2.36061	2.30224	2.26045	2.22588	2.14239	2.11348	2.05356	1.97605	1.90475	1.89241
69		2.24901	2.27147	2.29511	2.29363	2.32123	2.34662	2.37308	2.41565	2.41702	2.45695	2.49058	2.51939	2.53674	2.49353	2.53618	2.44884																						2.8541	2.8648	2.82786	2.77026	2.69706	2.51832	2.46316	2.33526	2.21878	1.89299	1.65208
68		2.29717	2.31712	2.34407	2.34022	2.35667	2.38929	2.413	2.46325	2.46189	2.51694	2.57732	2.64944	2.65408	2.41668																												3.34475	2.96546	2.85437	2.64065			1.89153
67		2.30156	2.32162	2.35569	2.35246	2.38597	2.42639	2.46554	2.51941	2.53776	2.61332	2.72365	2.81956	2.7868	2.4781																													3.52144	3.461			2.92087
66		2.28579	2.31212	2.35977	2.37646	2.43028	2.48577	2.54556	2.60485	2.62682	2.69671	2.74998	2.83372
65		2.31607	2.35739	2.40559	2.40215	2.45178	2.50898	2.57325	2.64278	2.66221	2.71712	2.71892	2.8496
64		2.34603	2.39281	2.43757	2.41976	2.44872	2.50883	2.56311	2.57875	2.63146	2.4787
63		2.38256	2.41731	2.44916	2.42075	2.41333	2.4782	2.46132
62		2.43027	2.41229	2.40929	2.40456	2.31975	2.38578
61		2.32194	2.26632	2.21101	2.20228	2.05555
60		2.04421	2.03576	1.96445	1.98756	1.85642	1.88214
59		2.0057	1.87373	1.76078	1.77885	1.7102
58		1.95265	1.81668	1.63361	1.62879	1.53923	1.48891	1.45467
57		2.0894	1.86989	1.66413	1.68682	1.55092	1.49997	1.4663	1.46239	1.66195
56		2.33085	2.03312	1.77751	1.80441	1.58354	1.48096	1.57677	1.7619	2.01352
55		2.73083	2.2307	1.91555	1.88489	1.6681	1.48988	1.70787	2.10458	2.33955
54		3.46437	2.7058	2.13923	2.18141	1.97367	1.92079	2.13522	2.57363	2.77161
53			3.36216	1.84021	1.8875	1.78094	2.15773
52				1.96524	2.10672
51
50		3.93237
49
48
47
46
45
44
43
42
41
40
39
38
37
36
35
34
33
32
31
30
29
28
27
26
25
24
23
22
21
20
19
18
17
16
15
14
13
12
11
10
9
8
7
6				1.3015	1.30431	1.2962
5		1.28596	1.33427	1.34737	1.33255	1.32812	1.34343
4		1.31174	1.33375	1.35058	1.34788	1.34044	1.35232	1.43274	1.4287	1.4285
3		1.30292	1.33255	1.35297	1.35049	1.33912	1.35328	1.41292	1.42397	1.42458	1.25183
2		1.2999	1.33361	1.35743	1.35055	1.34824	1.3643	1.42531	1.4222	1.4231	1.26206																																					1.78132	1.70792
1		1.30346	1.33643	1.36142	1.35404	1.37118	1.38676	1.42354	1.41896	1.41959	1.23593																																				1.90375	1.84237	1.76649
0		1.31446	1.34875	1.37172	1.36916	1.38679	1.40105	1.43723	1.44446	1.44511	1.14282																																			1.99958	1.96089	1.89451	1.81588
-1		1.32889	1.36061	1.38259	1.39059	1.4019	1.41506	1.48556	1.4662	1.46678																																			2.11498	2.06387	2.0065	1.94619	1.86774
-2		1.33253	1.36413	1.38472	1.39775	1.4299	1.44272	1.48657	1.48263	1.48372	1.5034																																	2.14888	2.16478	2.10858	2.04831	1.9868	1.90751
-3		1.32711	1.36126	1.38267	1.40137	1.43501	1.44866	1.47249	1.49783	1.4983	1.52479																																2.20749	2.18702	2.20333	2.14473	2.08516	2.01932	1.93859
-4		1.31849	1.35532	1.3745	1.39558	1.43395	1.44606	1.4738	1.50127	1.50252	1.53395	1.56271																														2.28695	2.2346	2.21559	2.2359	2.177	2.12041	2.05029	1.96745
-5		1.31388	1.34697	1.36652	1.38815	1.42465	1.43727	1.46771	1.4969	1.49804	1.52638	1.55518	1.55287																													2.3055	2.2669	2.24491	2.26364	2.20397	2.14827	2.08131	1.99596
-6		1.30937	1.34603	1.36614	1.38513	1.42209	1.43304	1.46701	1.4976	1.49863	1.52606	1.54199	1.53918																													2.32432	2.2865	2.27042	2.29055	2.23014	2.17368	2.1098	2.02083
-7		1.30557	1.34467	1.36369	1.37826	1.41746	1.42936	1.46546	1.49717	1.49842	1.52236	1.53825	1.53518																													2.32006	2.29468	2.28851	2.3093	2.24952	2.19837	2.13802	2.04031
-8		1.30348	1.34768	1.36241	1.37862	1.40777	1.41942	1.45702	1.48891	1.48779	1.51286	1.53313	1.53067	1.52366																												2.32449	2.29761	2.29988	2.32343	2.265	2.22113	2.18005	2.06462
-9		1.30378	1.3418	1.35963	1.37654	1.40518	1.41571	1.4469	1.47392	1.47599	1.50785	1.52925	1.52732	1.50202																												2.30615	2.29362	2.31223	2.34093	2.28424	2.24503	2.19702	2.06622
-10		1.30334	1.34271	1.35984	1.377	1.40006	1.41208	1.43977	1.46766	1.47017	1.50299	1.52385	1.52133	1.48225																												2.27367	2.27764	2.31211	2.3258	2.27017	2.21418	2.17978	2.05627
-11		1.3084	1.34069	1.35857	1.37404	1.40148	1.41298	1.43513	1.45923	1.46182	1.49497	1.51752	1.5143	1.45573	1.27968																													2.34956	2.38682	2.32366	2.2359	2.14857	2.02412
-12		1.31188	1.34355	1.36186	1.37098	1.3932	1.40504	1.42503	1.44674	1.44955	1.48318	1.50131	1.49849	1.43094	1.10868																													2.3705	2.42355	2.36271	2.26379	2.17528	2.07551
-13		1.31526	1.34624	1.36352	1.37128	1.39267	1.40379	1.41931	1.43328	1.43668	1.46294	1.48369	1.47889	1.37621																														2.40783	2.47669	2.4511	2.37745	2.19496	2.15353
-14		1.31695	1.34774	1.3651	1.36923	1.3876	1.39791	1.41159	1.42548	1.42915	1.45452	1.47391	1.46958																															2.45489	2.48917	2.47497	2.38487	2.20988	2.16701
-15		1.32099	1.35265	1.37015	1.3775	1.39354	1.40434	1.41034	1.42341	1.42743	1.44353	1.4686	1.46145																															2.52538	2.52958	2.5264	2.37333	2.23114
-16		1.33457	1.36383	1.37895	1.38829	1.40016	1.4101	1.41628	1.42488	1.42931	1.43458	1.44994	1.44103																														2.52168	2.59156	2.5532	2.57476
-17		1.34223	1.36718	1.38232	1.39196	1.4064	1.4164	1.42817	1.43728	1.4417	1.44244	1.43659	1.42592																													2.50449	2.56932	2.62895	2.56817	2.66069
-18		1.35622	1.37536	1.39023	1.39881	1.41545	1.42525	1.43733	1.44503	1.44964	1.45141	1.45621	1.44473																										2.37273	2.35823	2.42887	2.51295	2.56177	2.62437	2.54252
-19		1.38707	1.40004	1.41385	1.41405	1.42567	1.43654	1.44803	1.45336	1.45757	1.46142	1.47044	1.46531																										2.34355	2.34525	2.42279	2.49628	2.53333	2.59913	2.48262	2.509
-20		1.41131	1.42201	1.43672	1.43915	1.44919	1.45988	1.4672	1.47032	1.47491	1.48083	1.48482	1.48402	1.51911																								2.31027	2.31655	2.3211	2.39641	2.46309	2.49171	2.56929	2.39702	2.44373
-21		1.44124	1.45248	1.46637	1.46185	1.4737	1.48571	1.49746	1.50155	1.50668	1.51632	1.5233	1.52651	1.55649																								2.25151	2.27831	2.28486	2.36497	2.42693	2.44119	2.50879	2.20033
-22		1.47709	1.48206	1.49586	1.4978	1.49854	1.50894	1.52826	1.54629	1.55016	1.55064	1.56381	1.56427	1.57395	1.59955	1.64105																						2.1878	2.24456	2.24604	2.32157	2.37654	2.39185	2.42731
-23		1.51669	1.51622	1.52981	1.51851	1.5303	1.54376	1.56505	1.58217	1.58646	1.58471	1.59053	1.59358	1.59998	1.62935	1.66358																						2.1242	2.19472	2.19981	2.28268	2.31541	2.31111	2.29438
-24		1.56022	1.56356	1.578	1.56023	1.56666	1.58081	1.61303	1.62658	1.63101	1.63117	1.62623	1.6291	1.62921	1.65125	1.66891																						2.0924	2.15751	2.1624	2.22502	2.2461	2.23345	2.19538	2.20396
-25		1.59555	1.6077	1.62188	1.60499	1.61477	1.627	1.65735	1.67332	1.67703	1.6762	1.67594	1.67875	1.66649	1.66899	1.67894																					1.95432	2.07317	2.13097	2.13652	2.18513	2.19458	2.16904	2.12313	2.15856	2.12628
-26		1.61763	1.63346	1.65636	1.65432	1.66121	1.67824	1.71449	1.72245	1.72534	1.71748	1.71724	1.71966	1.7158	1.7141	1.72026																				1.90825	1.91327	2.02419	2.08544	2.08894	2.13391	2.15303	2.12906	2.07142	2.08776	2.03468	1.83055	1.39502	1.25844
-27		1.63159	1.66005	1.67843	1.68119	1.69678	1.72425	1.7449	1.75887	1.76272	1.76182	1.75623	1.75843	1.75352	1.74699	1.75353																				1.88818	1.89912	2.0132	2.06367	2.0662	2.09571	2.10533	2.06547	2.02607	2.01496	1.93735	1.75143	1.48621	1.34242
-28		1.65244	1.67583	1.7002	1.70349	1.72989	1.75155	1.76968	1.78367	1.78731	1.78805	1.78396	1.78979	1.7983	1.79034	1.79268	1.8373																			1.92101	1.9294	2.00911	2.04555	2.04686	2.06639	2.0499	2.01083	1.97306	1.96399	1.88523	1.71765	1.53967	1.41739
-29		1.66965	1.70207	1.72847	1.74056	1.7666	1.78547	1.80052	1.81438	1.81899	1.8232	1.81776	1.82224	1.8172	1.82697	1.83746	1.89398	1.93585																	1.84032	1.95256	1.9577	2.0104	2.03897	2.04108	2.04437	2.01281	1.97958	1.93982	1.93463	1.86025	1.70257	1.55955	1.45899
-30		1.67953	1.71496	1.74058	1.74324	1.80304	1.81419	1.82445	1.84749	1.85184	1.86119	1.85843	1.86441	1.85701	1.85668	1.86492	1.89973	1.92698															1.67679	1.70416	1.91102	2.00046	2.0035	2.02633	2.03056	2.03152	2.03235	1.998	1.9612	1.90938	1.91314	1.82887	1.70296	1.5564	1.46322
-31		1.70548	1.73846	1.76889	1.7793	1.81851	1.83025	1.8504	1.86468	1.86975	1.88538	1.88842	1.89561	1.89613	1.89258	1.90064	1.91877	1.93957															1.81418	1.83223	1.98418	2.03119	2.02827	2.01882	2.01968	2.02188	2.02488	1.99758	1.96725	1.90764	1.89934	1.80286	1.69983	1.57011	1.48711
-32		1.73893	1.76617	1.81992	1.82358	1.83873	1.853	1.87359	1.89015	1.89399	1.91156	1.91283	1.92454	1.92349	1.92561	1.93434	1.94651	1.94776	1.99471	1.9056												1.77536	2.00608	2.01635	2.06192	2.05946	2.05099	2.02256	2.00927	2.01266	2.01235	1.98352	1.95162	1.89811	1.89685	1.80956	1.69406	1.58709	1.53428
-33		1.79737	1.81864	1.85894	1.85025	1.86129	1.87611	1.88967	1.9122	1.91757	1.93134	1.93072	1.93986	1.94542	1.93792	1.94732	1.95433	1.93826	1.95014	1.97002											1.78824	2.02502	2.07258	2.07371	2.08888	2.07615	2.06549	2.02183	2.00286	2.00536	1.99457	1.96702	1.93934	1.89583	1.88766	1.82598	1.70071	1.60785	1.55818
-34		1.82909	1.8609	1.88975	1.88062	1.88484	1.9022	1.91305	1.92982	1.93529	1.95027	1.95667	1.96771	1.96299	1.95376	1.96372	1.96821	1.95497	1.95762	1.99529									1.92306	2.041	2.05008	2.08827	2.09429	2.09815	2.09803	2.07902	2.06178	2.02968	2.00299	2.00589	1.99023	1.95921	1.93511	1.89802	1.89281	1.8325	1.73563	1.63868	1.59456
-35		1.84524	1.88546	1.90741	1.90493	1.91557	1.93512	1.94533	1.95363	1.95884	1.96766	1.98163	1.99345	1.98648	1.97038	1.98404	1.98517	2.00308	2.00954	2.00772	1.99347		2.16054	2.08285	2.05601	2.05595	2.08768	2.08315	2.10422	2.10656	2.11559	2.11596	2.11347	2.11164	2.10629	2.08852	2.07244	2.04431	2.01575	2.02042	1.99761	1.97157	1.94859	1.90187	1.90815	1.85331	1.75042	1.67236	1.61893
-36		1.87974	1.9211	1.94153	1.94068	1.94697	1.96549	1.98143	1.98743	1.99511	1.99487	2.00582	2.01858	2.02725	2.02651	2.0407	2.04083	2.04628	2.05864	2.05428	2.04573	2.09694	2.13442	2.07241	2.06631	2.11706	2.15416	2.15579	2.15993	2.16456	2.17357	2.15718	2.13056	2.13503	2.1175	2.10031	2.08445	2.06169	2.03168	2.04552	2.01416	1.98663	1.96636	1.91579	1.91894	1.8789	1.78475	1.70606	1.66436
-37		1.92314	1.96173	1.9829	1.98264	1.98739	2.00493	2.01218	2.02146	2.03067	2.03157	2.03959	2.05326	2.06478	2.072	2.08536	2.10044	2.10387	2.11625	2.12604	2.13378	2.15721	2.15192	2.18018	2.18377	2.19695	2.21289	2.2038	2.20659	2.19864	2.20388	2.18725	2.16515	2.16254	2.13502	2.11184	2.10016	2.08116	2.05428	2.05611	2.03669	1.99702	1.9821	1.93781	1.93848	1.8961	1.81453	1.74674	1.70382
-38		1.96216	1.99417	2.01529	2.02363	2.02988	2.0469	2.06007	2.06181	2.07183	2.07311	2.07563	2.09001	2.08986	2.09729	2.11249	2.12893	2.15137	2.16576	2.17565	2.17742	2.189	2.21343	2.23645	2.24443	2.25845	2.25366	2.24428	2.23637	2.21737	2.22008	2.20147	2.18702	2.18386	2.16183	2.14029	2.12766	2.11289	2.08046	2.08681	2.05514	2.02066	1.99798	1.94858	1.94898	1.90297	1.85237	1.80362	1.76834
-39		2.01282	2.04307	2.0657	2.0654	2.07143	2.09073	2.08794	2.09733	2.11029	2.12307	2.11712	2.13499	2.12564	2.11849	2.12842	2.14972	2.17277	2.18976	2.20158	2.22957	2.23856	2.24742	2.26117	2.2703	2.2758	2.26372	2.26016	2.2465	2.23431	2.23781	2.21428	2.19962	2.19453	2.19066	2.15948	2.16475	2.14589	2.11348	2.12852	2.08133	2.04095	2.01579	1.97337	1.96269	1.9155	1.87186	1.83158	1.79355
-40		2.05413	2.06084	2.08872	2.08268	2.08373	2.10918	2.10862	2.13546	2.14823	2.16555	2.1596	2.17469	2.17286	2.16218	2.1687	2.17727	2.19513	2.20679	2.22114	2.25109	2.25957	2.26835	2.26826	2.27674	2.2627	2.27125	2.27129	2.26108	2.25392	2.25455	2.22822	2.21472	2.21434	2.20866	2.19189	2.19264	2.17929	2.15129	2.15899	2.11641	2.05088	2.02401	1.98293	1.96872	1.92438	1.87843	1.82676	1.79968
-41		2.09246	2.1067	2.13432	2.12393	2.1161	2.13891	2.13572	2.16012	2.17083	2.19466	2.20317	2.21379	2.2235	2.20579	2.2142	2.1999	2.21444	2.22787	2.23726	2.25604	2.26603	2.28234	2.27049	2.28129	2.26273	2.27576	2.27507	2.27128	2.25082	2.25347	2.24407	2.23599	2.24066	2.23535	2.22885	2.22958	2.2126	2.1828	2.19103	2.15031	2.08451	2.05423	1.98651	1.98354	1.93481	1.88425	1.83802	1.81256
-42		2.1449	2.14681	2.17199	2.17206	2.16567	2.18696	2.17358	2.17997	2.19025	2.20826	2.22212	2.23722	2.24121	2.22525	2.23841	2.21935	2.21819	2.23083	2.24549	2.26069	2.26962	2.28321	2.27251	2.28471	2.27942	2.27016	2.27173	2.25697	2.251	2.25784	2.26051	2.25894	2.26025	2.26861	2.2617	2.26337	2.24364	2.19919	2.20819	2.17479	2.1048	2.0764	2.00084	1.97685	1.93931	1.9034	1.86863	1.85017
-43		2.16143	2.16253	2.18598	2.21001	2.20135	2.21956	2.21078	2.20723	2.2163	2.21706	2.2234	2.23807	2.23172	2.23751	2.24958	2.23399	2.23247	2.24504	2.25703	2.2745	2.28478	2.28185	2.26185	2.2727	2.26948	2.27399	2.27904	2.26245	2.26078	2.26551	2.27155	2.27685	2.28092	2.2934	2.29059	2.29199	2.25959	2.21175	2.21745	2.17824	2.12409	2.08334	2.01433	1.98566	1.96141	1.92552	1.89384	1.87777
-44		2.17387	2.16975	2.19049	2.2126	2.2281	2.24644	2.2298	2.21255	2.22177	2.21593	2.22532	2.24134	2.2518	2.25753	2.26967	2.24849	2.24127	2.25126	2.25499	2.27219	2.28301	2.29069	2.27714	2.28632	2.27516	2.27888	2.28253	2.27949	2.2786	2.28464	2.28435	2.28377	2.29012	2.29721	2.28543	2.28913	2.25221	2.22176	2.22406	2.16924	2.13068	2.09864	2.05309	2.01903	2.00074	1.95043	1.92731	1.91218
-45		2.17798	2.17217	2.19099	2.20581	2.21239	2.23698	2.23282	2.23628	2.24633	2.21798	2.22113	2.23777	2.25215	2.25196	2.26664	2.25219	2.24089	2.25109	2.25325	2.26105	2.27158	2.26768	2.2703	2.27954	2.28758	2.30523	2.3113	2.29126	2.2842	2.29403	2.27726	2.28348	2.29257	2.28895	2.28446	2.28691	2.23665	2.18503	2.18914	2.14695	2.11706	2.10032	2.06223	2.06272	2.0383	2.00558	1.98186	1.96879
-46		2.19064	2.17848	2.19802	2.19793	2.2099	2.22731	2.23128	2.23714	2.24358	2.22784	2.23276	2.25173	2.26048	2.25319	2.26496	2.25731	2.25952	2.26967	2.25436	2.25339	2.26258	2.26265	2.24743	2.25915	2.27606	2.28871	2.29453	2.29922	2.29883	2.30621	2.29061	2.28742	2.29643	2.30331	2.28956	2.28072	2.2196	2.24074	2.24488	2.17627	2.11755	2.10205	2.07581	2.07541	2.06196	2.05046	2.04465	2.03338
-47		2.21029	2.19681	2.21629	2.21527	2.20777	2.22798	2.23311	2.22788	2.22815	2.24649	2.26264	2.2786	2.27434	2.2698	2.28068	2.27908	2.27876	2.29073	2.27333	2.26866	2.27928	2.28716	2.27333	2.28249	2.27139	2.27438	2.28143	2.29008	2.3088	2.31791	2.30533	2.2934	2.30157	2.29716	2.278	2.26619	2.29099	2.2374	2.24964	2.17012	2.12395	2.1184	2.10297	2.11336	2.10252	2.09292	2.09983	2.09581
-48		2.22003	2.22064	2.23725	2.22608	2.2159	2.23286	2.23048	2.2418	2.24539	2.26493	2.27433	2.29142	2.28047	2.27334	2.28402	2.29165	2.3132	2.32385	2.31543	2.28908	2.30168	2.27209	2.28198	2.29392	2.28241	2.29518	2.29833	2.30656	2.31303	2.31924	2.31707	2.30988	2.31277	2.29959	2.2733	2.2699	2.23136	2.20813	2.21559	2.15461	2.12748	2.13488	2.14598	2.15933	2.15861	2.14945	2.1594	2.1571
-49		2.22531	2.22767	2.24784	2.24043	2.24157	2.25602	2.25388	2.2642	2.26345	2.28199	2.28918	2.30545	2.28203	2.27214	2.28506	2.30492	2.33319	2.34485	2.34339	2.31777	2.32643	2.28616	2.28273	2.29241	2.28615	2.29776	2.30031	2.30154	2.29752	2.30675	2.30792	2.30428	2.30006	2.29005	2.2859	2.27992	2.28405	2.24021	2.25091	2.21097	2.22758	2.22091	2.22236	2.22996	2.23168	2.22457	2.22054	2.22356
-50		2.22609	2.2357	2.25033	2.24825	2.24402	2.25744	2.2632	2.27481	2.2811	2.2896	2.30022	2.31686	2.31006	2.30511	2.31589	2.33135	2.36602	2.37757	2.36428	2.33102	2.33655	2.30694	2.29586	2.30356	2.29124	2.28816	2.29498	2.29169	2.28673	2.28778	2.29195	2.29632	2.29783	2.30683	2.28773	2.29103	2.30156	2.30269	2.31777	2.30797	2.29573	2.2878	2.26964	2.26306	2.26575	2.2683	2.2588	2.26257
-51		2.2274	2.23748	2.25374	2.24604	2.25514	2.26754	2.28269	2.29938	2.30864	2.32009	2.33148	2.34633	2.35425	2.32848	2.33437	2.33777	2.35328	2.36528	2.36972	2.36066	2.36839	2.33397	2.30038	2.3084	2.3108	2.31377	2.31886	2.31002	2.31117	2.3132	2.33448	2.33586	2.34327	2.33516	2.31925	2.3247	2.34095	2.35367	2.36694	2.35661	2.34598	2.34147	2.32311	2.32483	2.32618	2.30458	2.3034	2.30656
-52		2.2325	2.25024	2.26798	2.25139	2.24891	2.26547	2.29265	2.30893	2.31721	2.33047	2.34842	2.36298	2.36687	2.35286	2.36312	2.33787	2.32847	2.34179	2.34745	2.35323	2.36553	2.33504	2.31321	2.32135	2.31878	2.32207	2.32618	2.32991	2.32926	2.33654	2.35795	2.36533	2.37566	2.35466	2.34189	2.35346	2.3625	2.39146	2.40446	2.41566	2.39881	2.3942	2.37018	2.34173	2.34257	2.33323	2.33808	2.34153
-53		2.24926	2.25445	2.2678	2.30843	2.29292	2.31118	2.30654	2.29922	2.30323	2.31032	2.32283	2.33569	2.3357	2.33389	2.33755	2.3287	2.31827	2.33011	2.33685	2.33208	2.34559	2.33392	2.33114	2.33964	2.3192	2.31828	2.32892	2.33208	2.33583	2.34592	2.34593	2.35402	2.36648	2.36614	2.37856	2.38437	2.3912	2.40443	2.41972	2.43615	2.43468	2.43019	2.40869	2.39649	2.39987	2.37941	2.36266	2.36947
-54		2.21744	2.21775	2.23092	2.21116	2.20635	2.21348	2.24041	2.25293	2.25871	2.27944	2.26532	2.27777	2.28332	2.28009	2.28142	2.26936	2.28624	2.29511	2.31574	2.31579	2.32566	2.34048	2.33866	2.3481	2.33654	2.32775	2.33471	2.33168	2.34619	2.35655	2.344	2.3629	2.36754	2.39906	2.41923	2.42376	2.42836	2.43476	2.4498	2.44359	2.45311	2.44358	2.44085	2.43561	2.43396	2.41461	2.40369	2.4044
-55		2.20583	2.18787	2.19326	2.22285	2.24718	2.2551	2.2711	2.27613	2.27719	2.28305	2.26567	2.26854	2.27221	2.2739	2.28581	2.26599	2.2728	2.28192	2.28769	2.30816	2.32018	2.35152	2.34829	2.35423	2.33647	2.31071	2.31766	2.33443	2.35307	2.36421	2.37218	2.38168	2.39058	2.4108	2.43486	2.44048	2.46003	2.46767	2.47869	2.48447	2.49	2.48568	2.47649	2.46784	2.46566	2.4379	2.43479	2.44151
-56		2.17562	2.15133	2.1516	2.14329	2.17047	2.16942	2.20825	2.23412	2.23531	2.20975	2.24767	2.26433	2.25459	2.27294	2.26843	2.28171	2.29777	2.30481	2.31962	2.31502	2.32768	2.33153	2.31908	2.32602	2.31972	2.32397	2.33275	2.34435	2.36032	2.3722	2.38914	2.40249	2.40994	2.42415	2.43742	2.44514	2.46054	2.47676	2.48441	2.49249	2.50681	2.50491	2.50944	2.49442	2.49458	2.46878	2.46305	2.46648
-57		2.04211	2.00888	2.01503	2.03754	2.0611	2.07856	2.14203						2.27033	2.25877	2.27198	2.29798	2.29572	2.30182	2.28366	2.33413	2.34923	2.31438	2.3147	2.32771	2.29807	2.30462	2.31885	2.33943	2.36028	2.36894	2.39253	2.387	2.39374	2.40134	2.42432	2.42906	2.43648	2.44756	2.45286	2.47223	2.48263	2.48284	2.49387	2.49236	2.491	2.47465	2.47045	2.47534
-58		1.92547	1.84597	1.88725																				2.27938	2.29013	2.3208	2.29076	2.30402	2.31211	2.35354	2.36161	2.37192	2.36597	2.3684	2.37915	2.39409	2.3982	2.4231	2.44452	2.44501	2.44068	2.44878	2.45011	2.46398	2.48029	2.48778	2.4611	2.47707	2.47492
-59																								2.25986	2.25515	2.27955	2.28383	2.29164	2.30941	2.32761	2.33459	2.31673	2.32939	2.33342	2.37052	2.39707	2.402	2.39564	2.41189	2.41595	2.42114	2.43698	2.43512	2.4539	2.4513	2.45001	2.44468	2.43779	2.44238
-60																										2.17814	2.37669	2.37951	2.31514	2.3059	2.3106	2.34893	2.29426	2.29368	2.2903	2.29376	2.2993	2.34463	2.3881	2.386	2.39811	2.4183	2.41222	2.43912	2.42353	2.42768	2.44321	2.44337	2.44346
-61																																				2.343	2.35572	2.22549	2.39366	2.39808	2.46822	2.56067
-62
-63
-64
-65
-66
-67
-68
-69																																	1.96516	1.92573	1.90428			1.44159
-70																								1.61553	1.60988		1.49084	1.48456
-71
-72
-73
-74
-75
-76
-77
-78
[truncated: 206 more columns]

## Sheet: MU (smoothed)
smoothed GEV location parameter [m]	lon	0	1	2	3	4	5	6	7	8	9	10	11	12	13	14	15	16	17	18	19	20	21	22	23	24	25	26	27	28	29	30	31	32	33	34	35	36	37	38	39	40	41	42	43	44	45	46	47
lat
78		1.89255	1.89482	1.89899	1.90469	1.9115	1.91897	1.9266	1.93394	1.94056	1.94606	1.95003	1.95203	1.95159	1.94843											1.6593
77		1.90532	1.90761	1.91187	1.91773	1.92474	1.93244	1.94035	1.948	1.95493	1.96073	1.96494	1.96715	1.96687	1.96368	1.95706														1.57166	1.55415	1.54061	1.53064	1.52366	1.51897	1.51587	1.51368		1.50883	1.50502	1.49996	1.49336	1.4851	1.47515	1.4636	1.45091	1.43723	1.42252	1.40671
76		1.92939	1.93174	1.93618	1.94231	1.94971	1.95786	1.96631	1.97452	1.98203	1.98838	1.99311	1.99574	1.99579	1.99279	1.98616	1.97519	1.95933	1.93855	1.91316	1.88376	1.85136	1.81707	1.7821	1.74753	1.71441	1.68384	1.65631	1.63213	1.61156	1.59489	1.58203	1.57256	1.5659	1.56135	1.55821	1.55577	1.55331	1.55008	1.54572	1.53994	1.53248	1.52321	1.5121	1.49925	1.48498	1.46944	1.4527	1.43477
75		1.96244	1.96493	1.96964	1.97619	1.98414	1.99296	2.00215	2.01117	2.0195	2.02665	2.03212	2.03542	2.03605	2.0335	2.02726	2.01677	2.00165	1.98186	1.95766	1.92962	1.89875	1.86615	1.83292	1.80007	1.76854	1.73925	1.71286	1.68981	1.67036	1.65468	1.64261	1.63375	1.62752	1.62317	1.62001	1.61735	1.61447	1.61072	1.60569	1.59898	1.59033	1.57961	1.56674	1.55182	1.53506	1.51667	1.49682	1.47568
74		2.0018	2.00448	2.00958	2.01671	2.02539	2.03508	2.04524	2.05529	2.06466	2.07285	2.0793	2.08348	2.08492	2.08313	2.07767	2.06815	2.05432	2.03613	2.01384	1.98794	1.95934	1.92901	1.89798	1.86719	1.8375	1.80979	1.78479	1.76301	1.74479	1.73023	1.71912	1.71106	1.70543	1.70148	1.6985	1.69579	1.69266	1.6885	1.68286	1.67524	1.66526	1.65277	1.6376	1.61981	1.59964	1.57735	1.5533	1.52781
73		2.0447	2.04764	2.05324	2.06111	2.07072	2.08149	2.09282	2.1041	2.11472	2.12412	2.13171	2.13692	2.13929	2.1384	2.13395	2.1257	2.11349	2.09731	2.07735	2.05407	2.02822	2.00063	1.97218	1.94373	1.9161	1.89024	1.86691	1.84663	1.82984	1.81667	1.80683	1.79991	1.79527	1.79213	1.78973	1.78738	1.78441	1.78022	1.77427	1.76593	1.75472	1.74033	1.72246	1.70117	1.67672	1.64953	1.62022	1.58935
72		2.08851	2.09175	2.09795	2.10667	2.11736	2.12941	2.14212	2.15483	2.16686	2.17761	2.18643	2.19271	2.196	2.196	2.19256	2.1856	2.17508	2.16101	2.14348	2.12294	2.10001	2.07536	2.04972	2.02385	1.99854	1.9749	1.9536	1.93516	1.92019	1.90881	1.90066	1.89532	1.89213	1.8903	1.88902	1.8876	1.8854	1.88177	1.87604	1.8674	1.85524	1.83903	1.81832	1.79311	1.76371	1.73083	1.69539	1.65831
71		2.13058	2.13416	2.14101	2.15066	2.16255	2.17601	2.19028	2.20459	2.2182	2.23042	2.24051	2.24785	2.25197	2.2527	2.2501	2.24424	2.23522	2.22308	2.20782	2.18986	2.16977	2.14807	2.12538	2.10233		2.05874	2.03995			2.00189	1.99581	1.99244	1.99109	1.991	1.99131	1.99135	1.99053	1.98812	1.98321	1.9748	1.96212	1.94441	1.92095	1.89167	1.857	1.81796	1.77591	1.73219
70		2.16841	2.17233	2.17984	2.19046	2.20361	2.21856	2.23451	2.25056	2.26586	2.27963	2.29105	2.29941	2.30425	2.30554	2.3036	2.29863	2.29085	2.28041	2.26721													2.08727	2.08779	2.08949	2.0915	2.09326	2.09422	2.09355	2.08992	2.08223	2.06958	2.05093	2.02518	1.99211	1.95228	1.90715	1.85858	1.80834
69		2.19977	2.204	2.21215	2.22369	2.23805	2.25449	2.2721	2.28992	2.30697	2.32237	2.33519	2.34458	2.3501	2.35189	2.35064	2.34663																						2.1924	2.19003	2.18324	2.17112	2.1524	2.12521	2.08912	2.04484	1.99442	1.9402	1.88424
68		2.22266	2.22718	2.23587	2.24821	2.26367	2.28147	2.30066	2.32019	2.33898	2.35607	2.37039	2.38099	2.38738	2.38991																												2.24288	2.21526	2.17728	2.12983			1.95809
67		2.2355	2.24021	2.2493	2.26227	2.27862	2.29759	2.31819	2.33931	2.35979	2.37859	2.39458	2.40672	2.41451	2.41864																													2.29142	2.25263			2.08933
66		2.23732	2.24209	2.25134	2.26463	2.28156	2.3014	2.32318	2.34573	2.36784	2.38841	2.4063	2.42053
65		2.22776	2.23241	2.24147	2.25465	2.27171	2.29207	2.31478	2.33865	2.36248	2.3851	2.40547	2.42271
64		2.20697	2.21127	2.21977	2.2324	2.2492	2.26981	2.29332	2.31862	2.34451	2.36975
63		2.17604	2.17975	2.18733	2.19907	2.21535	2.23616	2.26066
62		2.13733	2.14023	2.14659	2.15721	2.17289	2.19409
61		2.09483	2.09677	2.10166	2.11095	2.12599
60		2.05447	2.05531	2.05846	2.06614	2.08031	2.10247
59		2.02319	2.02261	2.02358	2.0291	2.04177
58		2.0065	2.0043	2.00265	2.00535	2.01552	2.03556	2.06599
57		2.00746	2.00351	1.99904	1.99859	2.00574	2.02337	2.05241	2.09173	2.13833
56		2.02566	2.02004	2.01283	2.00931	2.01345	2.02852	2.05569	2.09355	2.13889
55		2.05749	2.05055	2.04114	2.03516	2.03687	2.04956	2.07441	2.10973	2.15203
54		2.09707	2.08978	2.07919	2.07189	2.07209	2.08282	2.10481	2.13642	2.17443
53			2.13222	2.12187	2.11451	2.11409	2.12317
52				2.16691	2.16047
51
50		2.26917
49
48
47
46
45
44
43
42
41
40
39
38
37
36
35
34
33
32
31
30
29
28
27
26
25
24
23
22
21
20
19
18
17
16
15
14
13
12
11
10
9
8
7
6				1.37099	1.37619	1.38302
5		1.3521	1.35416	1.3581	1.36381	1.37119	1.38006
4		1.34259	1.34489	1.34926	1.35547	1.36336	1.37269	1.3831	1.39412	1.40569
3		1.33682	1.33935	1.34413	1.35082	1.35917	1.36891	1.37964	1.39089	1.40262	1.41517
2		1.33426	1.33701	1.34217	1.34933	1.35817	1.36831	1.37932	1.39075	1.40261	1.41531																																					1.7808	1.73483
1		1.33421	1.33717	1.34272	1.35037	1.35972	1.37031	1.38165	1.39332	1.40533	1.41813																																				1.8642	1.82129	1.77317
0		1.33586	1.33903	1.34497	1.35314	1.36305	1.37417	1.38596	1.39799	1.41026	1.42319																																			1.94545	1.90703	1.86236	1.8121
-1		1.33836	1.34175	1.34808	1.35679	1.3673	1.379	1.39137	1.40391	1.41663																																			2.02184	1.98911	1.94927	1.90276	1.85031
-2		1.34096	1.34454	1.35125	1.36049	1.37161	1.38393	1.39689	1.41002	1.42327	1.43685																																	2.09102	2.06493	2.03111	1.98972	1.94127	1.88654
-3		1.34308	1.34683	1.35388	1.36359	1.37526	1.38816	1.40171	1.41546	1.42924	1.44319																																2.15157	2.13246	2.10555	2.07046	2.02736	1.97683	1.91968
-4		1.3444	1.34829	1.35561	1.36569	1.37781	1.39121	1.4053	1.4196	1.43388	1.44824	1.46286																														2.20267	2.19062	2.17088	2.14293	2.10638	2.0614	2.00858	1.94881
-5		1.34481	1.3488	1.35629	1.36662	1.37907	1.39285	1.40736	1.4221	1.43683	1.45157	1.46652	1.48202																													2.23887	2.22636	2.20577	2.17657	2.13832	2.09122	2.03586	1.97318
-6		1.34436	1.34839	1.35597	1.36643	1.37904	1.39305	1.40784	1.4229	1.43796	1.45304	1.46831	1.48416																													2.27168	2.25847	2.23682	2.20613	2.16593	2.1164	2.05817	1.99223
-7		1.3432	1.34723	1.3548	1.36525	1.37789	1.39196	1.40687	1.4221	1.43738	1.45271	1.4683	1.48455																													2.30094	2.28683	2.2639	2.23146	2.189	2.13669	2.07518	2.00555
-8		1.34156	1.34554	1.35301	1.36335	1.37586	1.38984	1.4047	1.41997	1.43535	1.45088	1.46676	1.48342	1.50153																												2.32668	2.31148	2.28703	2.25255	2.20745	2.15192	2.08667	2.01288
-9		1.33971	1.3436	1.35091	1.36103	1.3733	1.38704	1.40173	1.41689	1.43229	1.44796	1.46409	1.48113	1.4998																												2.34893	2.3325	2.30631	2.26945	2.22129	2.16203	2.09249	2.01406
-10		1.33799	1.34176	1.34885	1.35867	1.37059	1.384	1.3984	1.41337	1.42871	1.44447	1.46082	1.47822	1.49744																												2.36772	2.34997	2.32182	2.28224	2.23057	2.16704	2.09269	2.00913
-11		1.33677	1.3404	1.34722	1.35667	1.36819	1.38118	1.3952	1.40992	1.42515	1.44098	1.45758	1.47539	1.49515	1.51785																													2.33349	2.29092	2.23535	2.16708	2.08741	1.99834
-12		1.33647	1.33993	1.34645	1.3555	1.36654	1.37907	1.39268	1.4071	1.42222	1.43813	1.45505	1.4734	1.49389	1.51746																													2.34083	2.29507	2.23532	2.16202	2.07675	1.98197
-13		1.33751	1.34081	1.34701	1.35563	1.36619	1.37823	1.3914	1.40551	1.4205	1.43654	1.45388	1.47293	1.49437																														2.34331	2.29416	2.23001	2.15146	2.06047	1.96007
-14		1.34037	1.34349	1.34938	1.35758	1.36765	1.37919	1.39193	1.40571	1.42058	1.43674	1.45449	1.47428																															2.34034	2.28753	2.21875	2.13484	2.03834	1.93274
-15		1.3455	1.34846	1.35405	1.36184	1.37144	1.3825	1.39479	1.40824	1.42293	1.43914	1.45721	1.47757																															2.33146	2.27478	2.20122	2.11204	2.01049
-16		1.35331	1.35612	1.36141	1.36881	1.37797	1.38857	1.40044	1.41355	1.42802	1.44415	1.46236	1.48304																														2.35931	2.31625	2.25562	2.17743
-17		1.36415	1.36679	1.3718	1.37884	1.38759	1.39777	1.40925	1.42201	1.4362	1.45215	1.47029	1.49103																													2.36963	2.34046	2.29443	2.23007	2.1478
-18		1.37826	1.38076	1.38551	1.39221	1.40059	1.41039	1.42149	1.43389	1.44776	1.46343	1.48132	1.50184																										2.36047	2.36637	2.36252	2.34632	2.31496	2.2661	2.19848
-19		1.39579	1.39816	1.40268	1.40909	1.41714	1.42661	1.43736	1.4494	1.4629	1.47816	1.49561	1.51563																										2.33547	2.34007	2.33479	2.31681	2.28327	2.23195	2.16187	2.07438
-20		1.41667	1.41893	1.42328	1.42946	1.43725	1.44645	1.45691	1.4686	1.48168	1.49643	1.51324	1.53248	1.55438																								2.295	2.30567	2.30869	2.30174	2.2819	2.24631	2.19293	2.1211	2.03269
-21		1.44063	1.44283	1.44707	1.4531	1.46073	1.46974	1.47997	1.49135	1.50398	1.51813	1.53414	1.55239	1.57311																								2.26308	2.27189	2.27315	2.26444	2.24279	2.20542	2.15049	2.07764
-22		1.46729	1.46946	1.47366	1.47964	1.4872	1.49612	1.5062	1.51731	1.52947	1.54293	1.55802	1.5751	1.59446	1.61616	1.64001																						2.22842	2.23526	2.2347	2.22425	2.20098	2.16226	2.10651
-23		1.49611	1.4983	1.50253	1.50856	1.51617	1.5251	1.53511	1.54597	1.55767	1.5704	1.5845	1.60033	1.61822	1.6383	1.6605																						2.19223	2.19709	2.19474	2.18267	2.15806	2.11853	2.06279
-24		1.52647	1.52874	1.5331	1.53928	1.54703	1.55607	1.56606	1.57672	1.58798	1.60001	1.61312	1.62769	1.64407	1.66249	1.68292																						2.15587	2.15883	2.15478	2.14126	2.11563	2.07582	2.02082	1.95103
-25		1.55774	1.56014	1.56471	1.57114	1.57914	1.58835	1.59838	1.60889	1.61977	1.63115	1.64334	1.65672	1.67165	1.68842	1.70708																					2.11498	2.12073	2.12193	2.1163	2.1015	2.07514	2.03543	1.98163	1.91423	1.83498
-26		1.58932	1.59189	1.59676	1.60352	1.61184	1.62128	1.6314	1.64181	1.65238	1.6632	1.67458	1.6869	1.70052	1.71574	1.7327																				2.07816	2.08447	2.08833	2.08781	2.08067	2.0647	2.03778	1.99841	1.94604	1.88123	1.80561	1.72244	1.63662	1.55379
-27		1.62087	1.62362	1.62879	1.63593	1.64461	1.65431	1.66454	1.6749	1.68524	1.69563	1.70634	1.71775	1.73022	1.74407	1.75945																				2.05375	2.05805	2.06004	2.05777	2.04908	2.03196	2.00457	1.96565	1.91485	1.85276	1.781	1.70272	1.62264	1.54615
-28		1.65223	1.65514	1.6606	1.66809	1.67711	1.68706	1.69741	1.70776	1.71795	1.72802	1.73821	1.74888	1.76038	1.77304	1.78702	1.8023																			2.03418	2.03666	2.03678	2.03269	2.02241	2.00414	1.97629	1.93788	1.88873	1.82948	1.76171	1.68848	1.61423	1.54388
-29		1.68338	1.68644	1.69214	1.69992	1.7092	1.71935	1.7298	1.74019	1.75029	1.76014	1.76993	1.78001	1.7907	1.80233	1.81509	1.82897	1.84367																	2.01777	2.02006	2.02088	2.0191	2.0131	2.00118	1.98174	1.95347	1.91561	1.86811	1.81169	1.74788	1.67957	1.61089	1.54624
-30		1.71447	1.71761	1.72347	1.73143	1.74088	1.75114	1.76166	1.77207	1.78213	1.79184	1.80136	1.81097	1.821	1.83174	1.84341	1.85602	1.86937															2.00785	2.00943	2.01106	2.0119	2.01095	2.00716	1.99917	1.98557	1.96499	1.93633	1.89903	1.85315	1.79945	1.7394	1.67573	1.61216	1.55266
-31		1.74571	1.74889	1.7548	1.7628	1.77227	1.78253	1.79305	1.80344	1.81347	1.82309	1.83241	1.84168	1.85118	1.86118	1.87191	1.88343	1.89561															2.0103	2.01048	2.01061	2.00969	2.00674	2.00077	1.99074	1.97545	1.95377	1.92478	1.88805	1.84373	1.79259	1.73605	1.67663	1.6177	1.56278
-32		1.7773	1.78046	1.78632	1.79421	1.80354	1.81369	1.82414	1.83447	1.84444	1.85398	1.86316	1.87217	1.88125	1.89066	1.90063	1.91124	1.92244	1.93415	1.94617												2.01935	2.01846	2.01739	2.01581	2.01287	2.00773	1.99954	1.98746	1.97053	1.94779	1.91849	1.88233	1.83951	1.79079	1.73748	1.68191	1.62714	1.57628
-33		1.80932	1.8124	1.81811	1.82579	1.8349	1.84485	1.85513	1.86535	1.87522	1.88468	1.89373	1.90255	1.91131	1.92026	1.92964	1.93954	1.94997	1.96091	1.97221											2.03475	2.03324	2.03138	2.02895	2.02556	2.02055	2.01322	2.00289	1.98887	1.97039	1.94666	1.91709	1.88149	1.84008	1.7936	1.74327	1.69117	1.64008	1.59279
-34		1.8417	1.84468	1.8502	1.85764	1.86647	1.87617	1.88624	1.89627	1.90601	1.91535	1.9243	1.93297	1.94151	1.95014	1.9591	1.96849	1.97834	1.98867	1.99933									2.05571	2.05498	2.05326	2.05091	2.04789	2.04398	2.0388	2.03182	2.02247	2.01019	1.99443	1.97457	1.94995	1.92014	1.88505	1.84495	1.80054	1.75291	1.70394	1.65611	1.61192
-35		1.8744	1.87729	1.88261	1.88979	1.89835	1.90778	1.91758	1.92739	1.93694	1.94613	1.95497	1.96352	1.97192	1.98034	1.98903	1.99807	2.00751	2.01731	2.02735	2.03739		2.05585	2.06323	2.06921	2.07375	2.07675	2.07813	2.07803	2.07672	2.07436	2.07108	2.06685	2.0615	2.05466	2.04591	2.03479	2.02083	2.00357	1.98252	1.95713	1.92712	1.8925	1.85357	1.81102	1.76584	1.71968	1.67476	1.6333
-36		1.90736	1.91014	1.91527	1.92221	1.93048	1.93961	1.94914	1.95868	1.96802	1.97703	1.98573	1.99417	2.00245	2.01074	2.01922	2.02799	2.03707	2.04643	2.05591	2.06532	2.07434	2.08246	2.08927	2.09472	2.09877	2.1013	2.10223	2.10168	2.09981	2.09677	2.09259	2.08725	2.08061	2.07236	2.06212	2.04953	2.03418	2.01567	1.99361	1.96758	1.93741	1.90321	1.86535	1.82448	1.78151	1.73789	1.6956	1.65659
-37		1.94036	1.94303	1.94797	1.95466	1.96264	1.97147	1.98069	1.98997	1.99908	2.00789	2.0164	2.02467	2.03279	2.0409	2.04916	2.05767	2.06642	2.07535	2.08432	2.09311	2.10146	2.10894	2.11526	2.12024	2.12383	2.12589	2.12637	2.12536	2.12298	2.11933	2.11441	2.10819	2.10054	2.09118	2.0798	2.06607	2.04961	2.0301	2.00723	1.98067	1.95038	1.91658	1.87968	1.84034	1.79938	1.75811	1.71823	1.68147
-38		1.97305	1.9756	1.98033	1.98676	1.99444	2.00296	2.01189	2.02089	2.02976	2.03834	2.04663	2.05466	2.06251	2.07033	2.07827	2.08643	2.09478	2.10325	2.11167	2.11984	2.12751	2.13436	2.14012	2.14461	2.14771	2.14932	2.14939	2.14799	2.1452	2.1411	2.13567	2.12888	2.12057	2.11049	2.09834	2.0838	2.06654	2.04627	2.02278	1.99582	1.96548	1.93208	1.89609	1.85816	1.81907	1.78	1.7424	1.70775
-39		2.00498	2.0074	2.01191	2.01804	2.0254	2.03359	2.0422	2.05093	2.05955	2.06791	2.07593	2.08367	2.09116	2.09857	2.10605	2.11371	2.12153	2.12942	2.13722	2.14472	2.15168	2.15783	2.16295	2.16689	2.1695	2.1707	2.17046	2.1688	2.16579	2.16149	2.15583	2.14877	2.14016	2.12972	2.11715	2.10215	2.08438	2.06362	2.03972	2.01254	1.98227	1.94933	1.91425	1.8777	1.84041	1.80343	1.76801	1.73543
-40		2.03561	2.03789	2.04216	2.04798	2.05499	2.06283	2.0711	2.07955	2.0879	2.09599	2.10374	2.11115	2.11826	2.12518	2.1321	2.1391	2.14623	2.15339	2.16044	2.16719	2.17338	2.17878	2.18323	2.18658	2.18873	2.18961	2.18918	2.18744	2.18441	2.18014	2.17453	2.16751	2.15892	2.14846	2.13578	2.1206	2.1026	2.08161	2.05756	2.03039	2.00039	1.96808	1.93402	1.89893	1.86347	1.82857	1.79533	1.76483
-41		2.06439	2.06654	2.07059	2.07611	2.08277	2.09023	2.09813	2.10621	2.11424	2.12204	2.1295	2.13658	2.14329	2.14972	2.15602	2.16229	2.1686	2.17493	2.18112	2.18701	2.19239	2.19704	2.20081	2.20362	2.20537	2.20603	2.20552	2.20384	2.20098	2.19695	2.19164	2.18494	2.17663	2.16639	2.15387	2.13875	2.12077	2.09982	2.07592	2.04909	2.01967	1.98826	1.95547	1.92203	1.88856	1.85586	1.82488	1.79654
-42		2.09073	2.09277	2.09663	2.1019	2.10825	2.11534	2.12284	2.13053	2.13819	2.14565	2.15279	2.15954	2.16587	2.17182	2.17753	2.18307	2.18855	2.194	2.19929	2.20429	2.20882	2.21271	2.21585	2.21818	2.21963	2.22015	2.21968	2.21817	2.21563	2.212	2.20717	2.20095	2.1931	2.18328	2.17112	2.15631	2.1386	2.11798	2.09457	2.06845	2.04002	2.00992	1.97877	1.94729	1.91606	1.88578	1.85722	1.83115
-43		2.11413	2.11607	2.11976	2.12485	2.13094	2.13772	2.14487	2.15218	2.15948	2.16661	2.17344	2.17989	2.18587	2.19142	2.19659	2.20146	2.20616	2.21075	2.21515	2.21926	2.22296	2.22611	2.22865	2.23057	2.23179	2.23229	2.23196	2.23074	2.2286	2.22547	2.22119	2.21554	2.20827	2.19901	2.18739	2.17311	2.15597	2.13604	2.1135	2.08852	2.06156	2.03323	2.00417	1.97504	1.94637	1.91872	1.89276	1.86909
-44		2.13433	2.13617	2.13972	2.14464	2.15054	2.1571	2.16398	2.17101	2.17804	2.1849	2.1915	2.19771	2.20342	2.20862	2.21333	2.21762	2.22162	2.22542	2.22898	2.23225	2.23515	2.23761	2.2396	2.24116	2.24224	2.24277	2.24266	2.2418	2.24013	2.23754	2.23384	2.22882	2.2222	2.21362	2.20273	2.18924	2.17301	2.15416	2.13294	2.10954	2.0845	2.05842	2.03189	2.00549	1.97966	1.95487	1.93167	1.91055
-45		2.15131	2.15308	2.15649	2.16124	2.16698	2.17339	2.18014	2.18704	2.19393	2.20064	2.20709	2.21314	2.21866	2.22358	2.22794	2.23178	2.23523	2.23835	2.24114	2.24361	2.24576	2.24756	2.24906	2.25031	2.25128	2.2519	2.25205	2.25159	2.25043	2.24842	2.24535	2.24101	2.23515	2.2274	2.21744	2.20504	2.19008	2.17273	2.15324	2.13185	2.10912	2.08566	2.062	2.03863	2.01587	1.99412	1.97381	1.95534
-46		2.16516	2.16686	2.17017	2.17478	2.1804	2.18673	2.19344	2.20033	2.20722	2.21394	2.22038	2.22637	2.23176	2.2365	2.24062	2.24417	2.24722	2.24981	2.25195	2.25372	2.25518	2.25638	2.25739	2.25833	2.25919	2.2599	2.26033	2.26032	2.25973	2.25836	2.256	2.25244	2.24745	2.24072	2.23194	2.22094	2.20765	2.19223	2.17487	2.15582	2.13569	2.1151	2.0945	2.07428	2.05468	2.03601	2.01862	2.00283
-47		2.17587	2.17755	2.18079	2.18533	2.19089	2.1972	2.20396	2.21094	2.21796	2.22483	2.23138	2.2374	2.24275	2.24741	2.25142	2.25482	2.25763	2.25987	2.26153	2.26273	2.26361	2.26427	2.26486	2.26552	2.26626	2.26704	2.26773	2.26818	2.26819	2.26754	2.26599	2.26336	2.25942	2.2539	2.24656	2.23729	2.22603	2.21284	2.19793	2.18155	2.16429	2.14672	2.12923	2.11211	2.09558	2.07987	2.06527	2.05203
-48		2.18327	2.18496	2.18822	2.19276	2.19836	2.20476	2.21167	2.21885	2.2261	2.2332	2.23993	2.24606	2.25146	2.25612	2.26013	2.26351	2.26625	2.26831	2.26968	2.2705	2.27095	2.27119	2.27147	2.27192	2.27259	2.27347	2.27443	2.27532	2.27594	2.27607	2.27548	2.27394	2.27126	2.26719	2.26157	2.2543	2.24531	2.23464	2.22247	2.20899	2.19475	2.18021	2.16572	2.15153	2.13782	2.1248	2.11274	2.10183
-49		2.18704	2.18878	2.19212	2.19678	2.20254	2.20916	2.21633	2.22382	2.23137	2.23875	2.24572	2.25204	2.25756	2.26232	2.26641	2.26985	2.27263	2.27468	2.27597	2.27663	2.27689	2.27691	2.27702	2.2774	2.2781	2.27913	2.28039	2.28175	2.28302	2.28402	2.2845	2.28424	2.28302	2.28064	2.27699	2.27196	2.26549	2.25756	2.24827	2.2378	2.22654	2.21488	2.20314	2.19157	2.18036	2.16972	2.15987	2.15104
-50		2.18684	2.18865	2.19212	2.19698	2.203	2.20995	2.2175	2.22539	2.23331	2.24103	2.2483	2.25488	2.26062	2.26556	2.26979	2.27335	2.27625	2.27842	2.27984	2.2806	2.28093	2.28101	2.28118	2.28167	2.28254	2.28384	2.2855	2.2874	2.28942	2.29137	2.29304	2.29419	2.2946	2.29409	2.29253	2.28987	2.28602	2.2809	2.27453	2.26698	2.25854	2.24952	2.24024	2.23096	2.22192	2.21331	2.20538	2.19836
-51		2.18236	2.18426	2.18789	2.19299	2.19935	2.20669	2.2147	2.22304	2.23139	2.2395	2.24712	2.25402	2.26006	2.26524	2.26967	2.27342	2.27652	2.27897	2.28072	2.28185	2.28254	2.28297	2.28345	2.28428	2.28554	2.28728	2.28949	2.29207	2.29494	2.29795	2.30088	2.3035	2.3056	2.30699	2.30757	2.30727	2.30598	2.30357	2.29997	2.29517	2.28934	2.28274	2.27565	2.26839	2.26121	2.25434	2.24805	2.24258
-52		2.17335	2.17534	2.17916	2.18455	2.19126	2.19903	2.20751	2.2163	2.22509	2.23361	2.24161	2.24888	2.25528	2.2608	2.26555	2.26959	2.27303	2.27589	2.27816	2.27989	2.28119	2.28222	2.28331	2.28471	2.28654	2.28891	2.29182	2.29524	2.29906	2.30317	2.30737	2.31144	2.3152	2.31847	2.32113	2.32307	2.32417	2.32425	2.32319	2.32091	2.31747	2.31307	2.30798	2.30252	2.29698	2.29162	2.28673	2.28255
-53		2.15968	2.16176	2.16578	2.1715	2.17861	2.18681	2.19573	2.20497	2.21419	2.22312	2.23151	2.23917	2.24599	2.25196	2.25715	2.26165	2.26558	2.26901	2.27192	2.27437	2.27646	2.27834	2.28024	2.28241	2.28499	2.28812	2.29188	2.29623	2.30107	2.30627	2.31168	2.31713	2.32245	2.32749	2.33207	2.33606	2.33928	2.34157	2.34276	2.34273	2.34147	2.33911	2.33588	2.3321	2.32806	2.32403	2.32033	2.31724
-54		2.14151	2.14367	2.14789	2.15391	2.16144	2.17011	2.17952	2.18923	2.19889	2.20823	2.21701	2.22511	2.2324	2.23888	2.2446	2.24966	2.2542	2.25827	2.26191	2.26515	2.26812	2.27093	2.27376	2.27683	2.28029	2.28431	2.289	2.29433	2.30021	2.30649	2.31302	2.31971	2.32641	2.33299	2.33925	2.345	2.35006	2.35426	2.35741	2.35936	2.36007	2.35959	2.35813	2.35594	2.3533	2.35051	2.34789	2.34574
-55		2.11949	2.12173	2.12617	2.13256	2.14052	2.14965	2.15951	2.16968	2.17976	2.18949	2.19867	2.20721	2.21501	2.22204	2.22834	2.23398	2.23911	2.24381	2.24814	2.25217	2.25598	2.2597	2.26347	2.26747	2.27189	2.27688	2.28255	2.28888	2.29575	2.30302	2.31058	2.31832	2.32615	2.33397	2.34158	2.34879	2.3554	2.36123	2.36607	2.36977	2.37225	2.37352	2.37372	2.37305	2.37177	2.37016	2.36856	2.36726
-56		2.09467	2.09699	2.10164	2.10833	2.11666	2.12615	2.1364	2.14697	2.15741	2.16747	2.17705	2.18601	2.19427	2.2018	2.20861	2.2148	2.22047	2.22573	2.23065	2.23535	2.23991	2.24443	2.24907	2.25401	2.2594	2.26539	2.27203	2.27928	2.28704	2.29518	2.30357	2.31214	2.32085	2.3296	2.33826	2.34661	2.3545	2.36169	2.36798	2.37322	2.37729	2.38017	2.38194	2.38274	2.38279	2.38235	2.38173	2.38122
-57		2.06846	2.07086	2.07568	2.08264	2.09117	2.10085	2.11128						2.17066	2.17853	2.18572	2.19229	2.19836	2.20405	2.20946	2.21472	2.21991	2.22513	2.23057	2.23636	2.24265	2.24954	2.25704	2.26509	2.27359	2.2824	2.29143	2.30061	2.30995	2.3194	2.32885	2.3381	2.347	2.35533	2.36287	2.36943	2.37491	2.37925	2.38249	2.38471	2.38606	2.38678	2.38714	2.3874
-58		2.04256	2.04497	2.04985																				2.20806	2.21458	2.22163	2.22928	2.23748	2.24615	2.2552	2.26449	2.27396	2.28358	2.29338	2.30334	2.31338	2.32334	2.33308	2.34237	2.35097	2.3587	2.36543	2.37108	2.37567	2.37921	2.38181	2.38364	2.38496	2.38595
-59																								2.18181	2.18884	2.19646	2.20472	2.21345	2.22255	2.23196	2.24159	2.25138	2.26132	2.27147	2.28183	2.29233	2.30284	2.31324	2.32336	2.33291	2.34169	2.34955	2.35638	2.36217	2.3669	2.37063	2.3735	2.3757	2.37738
-60																										2.16751	2.17619	2.18526	2.19463	2.20428	2.21418	2.22426	2.23447	2.2449	2.25556	2.26641	2.27738	2.28837	2.29923	2.30963	2.31935	2.32821	2.33609	2.34294	2.34872	2.35346	2.35727	2.36026	2.36255
-61																																				2.23679	2.24816	2.2596	2.27108	2.2822	2.29273	2.30246
-62
-63
-64
-65
-66
-67
-68
-69																																	1.91355	1.92607	1.93881			1.97856
-70																								1.8034	1.80649		1.81725	1.82535
-71
-72
-73
-74
-75
-76
-77
-78
[truncated: 206 more columns]

## Sheet: MU (95%-CI lower, smoothed)
smoothed GEV location parameter 95%-CI lower bound [m]	lon	0	1	2	3	4	5	6	7	8	9	10	11	12	13	14	15	16	17	18	19	20	21	22	23	24	25	26	27	28	29	30	31	32	33	34	35	36	37	38	39	40	41	42	43	44	45	46	47
lat
78		1.84158	1.84375	1.84775	1.85323	1.85981	1.86704	1.87446	1.88161	1.88807	1.89342	1.89728	1.89921	1.89873	1.89556											1.60906
77		1.85428	1.85648	1.86056	1.86619	1.87296	1.88041	1.8881	1.89554	1.90229	1.90793	1.91204	1.91417	1.91384	1.91065	1.90408														1.52002	1.50163	1.48713	1.47621	1.46842	1.46316	1.45975	1.45752		1.45319	1.45003	1.44584	1.44009	1.43211	1.42176	1.40926	1.39538	1.38038	1.36428	1.347
76		1.87817	1.88043	1.88468	1.89058	1.89771	1.90561	1.91379	1.92178	1.92908	1.93526	1.93986	1.94241	1.94243	1.93944	1.93287	1.92201	1.90632	1.88575	1.86062	1.83156	1.79957	1.76574	1.73122	1.69707	1.66425	1.63379	1.60614	1.58159	1.56043	1.54303	1.52936	1.51909	1.51174	1.50668	1.50325	1.50076	1.49844	1.49551	1.49168	1.48656	1.47965	1.47052	1.45898	1.44526	1.42985	1.41301	1.39487	1.37548
75		1.91085	1.91324	1.91776	1.92407	1.93174	1.94027	1.94918	1.95793	1.96602	1.97297	1.9783	1.98152	1.98213	1.97962	1.97348	1.96315	1.94824	1.92872	1.90485	1.87721	1.84681	1.81471	1.78198	1.74959	1.71841	1.68932	1.66292	1.63964	1.61978	1.60355	1.59086	1.58138	1.5746	1.56983	1.56643	1.56371	1.56092	1.55741	1.55274	1.54643	1.53805	1.52727	1.51393	1.49816	1.4803	1.46062	1.43938	1.41676
74		1.94959	1.95215	1.95705	1.96392	1.97231	1.98168	1.99151	2.00125	2.01035	2.01831	2.02461	2.02872	2.03015	2.02844	2.02314	2.01385	2.00031	1.98247	1.96058	1.93517	1.90709	1.87732	1.84684	1.81657	1.78729	1.75987	1.73497	1.71312	1.69467	1.67976	1.66823	1.65973	1.6537	1.64943	1.64625	1.64346	1.64037	1.63634	1.63088	1.62341	1.61345	1.60071	1.58498	1.56633	1.54505	1.52148	1.49602	1.46904
73		1.99155	1.99437	1.99976	2.00734	2.01662	2.02704	2.03801	2.04894	2.05926	2.06841	2.07584	2.08099	2.08339	2.08264	2.07843	2.07049	2.05867	2.04294	2.02347	2.00075	1.9755	1.94853	1.92069	1.89282	1.86569	1.8402	1.81709	1.7969	1.78007	1.76673	1.75666	1.74946	1.74455	1.74117	1.7386	1.73615	1.73313	1.72895	1.723	1.71458	1.70316	1.68833	1.66979	1.64758	1.62199	1.59352	1.56278	1.53039
72		2.03413	2.03724	2.0432	2.0516	2.06194	2.07359	2.08592	2.09824	2.10994	2.12043	2.1291	2.13535	2.13874	2.13896	2.13585	2.12931	2.11929	2.10578	2.08884	2.06893	2.04666	2.0227	1.99775	1.97253	1.94779	1.92462	1.90366	1.88545	1.87059	1.85922	1.851	1.84553	1.84217	1.84016	1.83871	1.83713	1.83479	1.83103	1.8251	1.81618	1.8036	1.78678	1.76527	1.73907	1.70851	1.67431	1.63743	1.5988
71		2.07471	2.07814	2.08473	2.09404	2.10554	2.11858	2.13242	2.14633	2.15959	2.17154	2.18151	2.18888	2.19318	2.19424	2.19208	2.18677	2.17836	2.16689	2.15231	2.13506	2.11571	2.09476	2.07282	2.05049		2.00809	1.98973			1.95241	1.94639	1.943	1.94155	1.94131	1.94142	1.94125	1.94019	1.9375	1.93222	1.92335	1.91007	1.8916	1.86725	1.83692	1.80105	1.76067	1.71716	1.67186
70		2.1109	2.11465	2.12188	2.13211	2.14483	2.15932	2.17481	2.19043	2.20538	2.2189	2.23025	2.23871	2.24384	2.24557	2.2442	2.2399	2.23285	2.22317	2.21075													2.03784	2.03832	2.03988	2.04168	2.04316	2.04378	2.04269	2.03856	2.03025	2.01686	1.99735	1.97062	1.93647	1.89541	1.84893	1.79889	1.74709
69		2.14051	2.14458	2.15241	2.16353	2.17741	2.19335	2.21046	2.22784	2.24454	2.25974	2.27254	2.28212	2.28804	2.2904	2.28983	2.2866																						2.1411	2.13812	2.13061	2.11764	2.09796	2.06975	2.03254	1.98703	1.93527	1.8796	1.8221
68		2.16168	2.16602	2.17438	2.18627	2.2012	2.21845	2.23711	2.25619	2.27465	2.29158	2.30595	2.31683	2.32371	2.32693																												2.18766	2.15897	2.11985	2.07118			1.89526
67		2.17293	2.17746	2.1862	2.19868	2.21445	2.23284	2.2529	2.27356	2.29374	2.31243	2.32853	2.34103	2.34941	2.3543																													2.23446	2.19452			2.02743
66		2.17346	2.17804	2.18691	2.19969	2.21601	2.23524	2.25647	2.27857	2.3004	2.3209	2.33896	2.3536
65		2.16299	2.16744	2.17611	2.18875	2.2052	2.22494	2.24709	2.27054	2.2941	2.31668	2.33723	2.3549
64		2.14177	2.14585	2.15395	2.16604	2.18222	2.2022	2.22516	2.25003	2.27567	2.30085
63		2.11093	2.11441	2.12157	2.13275	2.14839	2.16856	2.19249
62		2.07286	2.07552	2.08142	2.09143	2.10643	2.12695
61		2.03145	2.03313	2.03752	2.04614	2.06043
60		1.99243	1.99298	1.99559	2.00255	2.01588	2.03719
59		1.96254	1.96165	1.96205	1.96681	1.9786
58		1.94719	1.94467	1.94243	1.94434	1.95359	1.97263	2.00205
57		1.94941	1.94513	1.94006	1.93879	1.94497	1.96155	1.98952	2.02781	2.07353
56		1.96876	1.9628	1.95499	1.95063	1.95377	1.96774	1.99378	2.03055	2.07496
55		2.0016	1.99435	1.98434	1.97753	1.9782	1.98976	2.01345	2.04767	2.089
54		2.04206	2.03449	2.02334	2.01523	2.0144	2.02399	2.04481	2.07532	2.11235
53			2.07769	2.06682	2.05869	2.05729	2.06526
52				2.11252	2.10536
51
50		2.21649
49
48
47
46
45
44
43
42
41
40
39
38
37
36
35
34
33
32
31
30
29
28
27
26
25
24
23
22
21
20
19
18
17
16
15
14
13
12
11
10
9
8
7
6				1.35741	1.36247	1.36911
5		1.33874	1.34074	1.34457	1.35012	1.35731	1.36595
4		1.3292	1.33144	1.33569	1.34173	1.34941	1.3585	1.36864	1.37938	1.3907
3		1.32332	1.32579	1.33043	1.33694	1.34507	1.35455	1.36499	1.37595	1.38743	1.39974
2		1.32058	1.32325	1.32828	1.33525	1.34385	1.35372	1.36443	1.37556	1.38714	1.3996																																					1.76831	1.72224
1		1.32027	1.32316	1.32856	1.33601	1.34512	1.35542	1.36645	1.37781	1.38953	1.40209																																				1.85154	1.80854	1.76033
0		1.32161	1.32471	1.3305	1.33846	1.34811	1.35892	1.3704	1.38211	1.39409	1.40677																																			1.93261	1.89409	1.84932	1.79896
-1		1.32378	1.32708	1.33326	1.34175	1.35198	1.36338	1.37541	1.38762	1.40003																																			2.00877	1.97596	1.93601	1.8894	1.83686
-2		1.32605	1.32955	1.3361	1.3451	1.35592	1.36791	1.38051	1.3933	1.40622	1.41953																																	2.07771	2.05154	2.01762	1.97612	1.92757	1.87276
-3		1.32789	1.33156	1.33843	1.34788	1.35923	1.37177	1.38493	1.3983	1.41174	1.42541																																2.13797	2.11879	2.09179	2.0566	2.0134	1.96277	1.90554
-4		1.329	1.33279	1.33991	1.34971	1.36148	1.37449	1.38816	1.40205	1.41597	1.43004	1.44445																														2.18873	2.17664	2.15683	2.12879	2.09213	2.04704	1.99413	1.93429
-5		1.32928	1.33315	1.34043	1.35046	1.36253	1.37588	1.38994	1.40424	1.41857	1.433	1.44773	1.46311																													2.22451	2.21196	2.1913	2.162	2.12365	2.07644	2.02099	1.95825
-6		1.32876	1.33267	1.34002	1.35016	1.36237	1.37592	1.39023	1.40483	1.41946	1.43419	1.44922	1.46495																													2.25685	2.24361	2.22189	2.1911	2.1508	2.10116	2.04284	1.97684
-7		1.32758	1.33149	1.33882	1.34895	1.36118	1.37478	1.38919	1.40393	1.41875	1.43372	1.44904	1.46514																													2.2856	2.27146	2.24846	2.21593	2.17336	2.12094	2.05934	1.98965
-8		1.32594	1.32981	1.33706	1.34707	1.35918	1.37269	1.38706	1.40182	1.41673	1.43187	1.44745	1.46393	1.48199																												2.31076	2.29554	2.27102	2.23645	2.19125	2.13561	2.07026	1.99641
-9		1.3241	1.32789	1.335	1.34482	1.3567	1.37	1.3842	1.39888	1.41381	1.42907	1.44487	1.46169	1.48028																												2.33236	2.31591	2.28966	2.25271	2.20445	2.14509	2.07545	1.99694
-10		1.32235	1.32603	1.33294	1.3425	1.35409	1.3671	1.38105	1.39556	1.41045	1.42578	1.44179	1.45894	1.47802																												2.3504	2.33263	2.30441	2.26475	2.21298	2.14936	2.0749	1.99126
-11		1.32102	1.32457	1.33125	1.34049	1.35173	1.36439	1.37804	1.39234	1.40715	1.42257	1.4388	1.45633	1.47591	1.49853																													2.31522	2.27256	2.2169	2.14854	2.06876	1.97959
-12		1.3205	1.32391	1.33032	1.33922	1.35006	1.36234	1.37565	1.38972	1.40447	1.42	1.43656	1.45461	1.47487	1.49832																													2.32161	2.27575	2.2159	2.14249	2.0571	1.96219
-13		1.3212	1.32446	1.3306	1.33913	1.34957	1.36144	1.3744	1.38825	1.40294	1.41864	1.43563	1.45437	1.47556																														2.32306	2.27378	2.20951	2.13084	2.03972	1.93915
-14		1.32359	1.32671	1.33257	1.34074	1.35076	1.36222	1.37483	1.38844	1.40307	1.41896	1.4364	1.45589																															2.31902	2.26606	2.19712	2.11307	2.01639	1.91057
-15		1.32814	1.3311	1.3367	1.34451	1.35412	1.36517	1.37743	1.39079	1.40533	1.42132	1.43914	1.45923																															2.30904	2.25218	2.17844	2.08906	1.98729
-16		1.33524	1.33806	1.34339	1.35085	1.36007	1.37073	1.38264	1.39573	1.41013	1.42612	1.44413	1.46459																														2.33605	2.29277	2.23192	2.1535
-17		1.34523	1.3479	1.35298	1.3601	1.36895	1.37925	1.39082	1.40363	1.41783	1.43372	1.45173	1.4723																													2.34564	2.31623	2.26995	2.20533	2.12281
-18		1.35839	1.36092	1.36575	1.37256	1.38107	1.39103	1.40228	1.41479	1.42873	1.44441	1.46225	1.48267																										2.33655	2.34214	2.33798	2.32148	2.28985	2.24072	2.17282
-19		1.37486	1.37727	1.38188	1.38842	1.39663	1.40629	1.41723	1.42944	1.44307	1.45842	1.4759	1.49588																										2.31088	2.31514	2.30953	2.29124	2.2574	2.20579	2.13541	2.04761
-20		1.3946	1.39691	1.40136	1.40769	1.41566	1.42507	1.43575	1.44766	1.46093	1.47583	1.49274	1.51202	1.5339																								2.2702	2.2805	2.28317	2.27589	2.25573	2.21982	2.16614	2.09399	2.00523
-21		1.41739	1.41964	1.42399	1.43018	1.438	1.44723	1.45771	1.46933	1.4822	1.49656	1.51274	1.53109	1.55186																								2.2378	2.24625	2.24717	2.23813	2.21615	2.17846	2.1232	2.05001
-22		1.44283	1.44506	1.44938	1.45553	1.4633	1.47246	1.48278	1.49415	1.50658	1.52029	1.5356	1.55285	1.57232	1.59405	1.61789																						2.20274	2.20924	2.20835	2.19758	2.17398	2.13494	2.07885
-23		1.47045	1.4727	1.47706	1.48326	1.49109	1.50025	1.5105	1.52163	1.5336	1.54661	1.56096	1.57702	1.59508	1.61527	1.63749																						2.1662	2.17075	2.16809	2.15572	2.13079	2.09094	2.03484
-24		1.4997	1.50203	1.5065	1.51284	1.52079	1.53004	1.54027	1.55118	1.56271	1.57502	1.5884	1.60324	1.61984	1.63841	1.65893																						2.12949	2.13218	2.12785	2.11405	2.08813	2.048	1.99266	1.9225
-25		1.52999	1.53243	1.53709	1.54365	1.55181	1.5612	1.57144	1.58217	1.59329	1.60494	1.6174	1.63106	1.64625	1.66321	1.68201																					2.08841	2.09397	2.09495	2.08909	2.07404	2.04742	2.00742	1.9533	1.88554	1.80593
-26		1.56076	1.56336	1.56827	1.57512	1.58355	1.59312	1.60339	1.61397	1.62473	1.63579	1.64742	1.66001	1.6739	1.68936	1.7065																				2.05117	2.05739	2.06111	2.06043	2.05311	2.03696	2.00984	1.97023	1.91758	1.85244	1.77648	1.69293	1.60672	1.52346
-27		1.59166	1.59441	1.5996	1.60678	1.61551	1.62528	1.63559	1.64606	1.65653	1.66709	1.67801	1.68966	1.7024	1.7165	1.73211																				2.02608	2.03033	2.03225	2.02989	2.02111	2.00389	1.97637	1.93728	1.88626	1.8239	1.75182	1.67318	1.59271	1.5158
-28		1.62247	1.62537	1.63082	1.63831	1.64733	1.6573	1.66767	1.67806	1.68831	1.69848	1.70882	1.71969	1.73144	1.74435	1.75857	1.77406																			2.0057	2.00819	2.00831	2.00421	1.99392	1.97563	1.94775	1.90926	1.85996	1.8005	1.73246	1.6589	1.58427	1.51348
-29		1.65311	1.65615	1.66182	1.66958	1.67884	1.68895	1.69938	1.70973	1.71984	1.72973	1.73961	1.74984	1.76075	1.77262	1.78562	1.79972	1.81462																	1.98836	1.99068	1.99155	1.98984	1.98392	1.97207	1.95271	1.92448	1.88661	1.83905	1.78249	1.71846	1.64986	1.5808	1.51573
-30		1.68365	1.68678	1.69261	1.70054	1.70995	1.72016	1.73062	1.74096	1.75097	1.76068	1.77024	1.77996	1.79016	1.80112	1.81301	1.82584	1.83939															1.97735	1.97896	1.98062	1.98153	1.98069	1.97703	1.9692	1.95574	1.9353	1.90675	1.86952	1.82364	1.76986	1.70964	1.64571	1.5818	1.5219
-31		1.71426	1.71743	1.72333	1.7313	1.74074	1.75095	1.76141	1.77172	1.78168	1.79127	1.80061	1.80996	1.8196	1.82978	1.84072	1.85243	1.86479															1.9786	1.97883	1.97904	1.97824	1.97545	1.9697	1.95987	1.9448	1.92331	1.89448	1.85786	1.81358	1.76241	1.70574	1.6461	1.58686	1.53157
-32		1.7451	1.74826	1.75412	1.76202	1.77135	1.78148	1.79188	1.80216	1.81207	1.82158	1.83077	1.83985	1.84904	1.85861	1.86874	1.87951	1.89086	1.90266	1.91471												1.9863	1.98544	1.98445	1.98299	1.98023	1.97532	1.9674	1.95559	1.93893	1.91642	1.88731	1.85129	1.80854	1.7598	1.7064	1.65064	1.59559	1.5444
-33		1.77625	1.77934	1.78508	1.7928	1.80195	1.81192	1.82221	1.83241	1.84227	1.85172	1.8608	1.86968	1.87855	1.88763	1.89714	1.90715	1.91766	1.92863	1.93989											2.00031	1.99877	1.99693	1.99459	1.99137	1.9866	1.97956	1.96956	1.95587	1.9377	1.91423	1.88487	1.84942	1.80809	1.76161	1.71119	1.65893	1.6076	1.56
-34		1.80768	1.81069	1.81625	1.82376	1.83268	1.84246	1.85259	1.86266	1.87243	1.8818	1.89081	1.89956	1.90821	1.91695	1.92601	1.93546	1.94533	1.9556	1.96615									2.02006	2.01915	2.01731	2.01491	2.01192	2.00812	2.00314	1.99643	1.98741	1.97551	1.96013	1.94061	1.91628	1.88669	1.85176	1.81175	1.76734	1.71964	1.67052	1.62249	1.57803
-35		1.83935	1.84227	1.84767	1.85497	1.86366	1.87322	1.88314	1.89304	1.90267	1.91193	1.92085	1.92951	1.93802	1.94656	1.95532	1.96437	1.97375	1.98342	1.99326	2.00305		2.02085	2.02787	2.03347	2.03761	2.04023	2.04128	2.04089	2.03936	2.03684	2.03348	2.02927	2.02403	2.01741	2.00895	1.99819	1.98464	1.96779	1.94711	1.92202	1.89225	1.8578	1.81897	1.77644	1.7312	1.68491	1.63981	1.59811
-36		1.8712	1.87404	1.87928	1.88637	1.89483	1.90416	1.91385	1.92355	1.933	1.94212	1.95092	1.95948	1.9679	1.97629	1.98482	1.99355	2.00252	2.01166	2.02085	2.0299	2.03852	2.04623	2.05261	2.05762	2.06124	2.06335	2.0639	2.06302	2.06089	2.05766	2.05338	2.04803	2.0415	2.03345	2.02351	2.01128	1.99634	1.97826	1.95658	1.93087	1.90095	1.86694	1.82919	1.78837	1.74536	1.70163	1.65917	1.61995
-37		1.90305	1.90579	1.91087	1.91777	1.926	1.93509	1.94455	1.95402	1.96329	1.97223	1.98088	1.98928	1.99752	2.00572	2.014	2.02243	2.031	2.03964	2.04822	2.05656	2.06441	2.07139	2.07721	2.08172	2.08485	2.08649	2.08658	2.08522	2.08255	2.07867	2.07361	2.06736	2.05978	2.0506	2.03949	2.02611	2.01004	1.99094	1.96845	1.94223	1.91221	1.87863	1.84188	1.80261	1.76164	1.72027	1.68025	1.64328
-38		1.93458	1.93722	1.94213	1.94881	1.95682	1.96566	1.97489	1.98414	1.99321	2.00196	2.0104	2.01856	2.02652	2.03441	2.04234	2.05037	2.05849	2.06659	2.07454	2.08216	2.08924	2.09551	2.10072	2.1047	2.10735	2.10854	2.10823	2.10647	2.10337	2.09902	2.09341	2.08653	2.07825	2.0683	2.05637	2.04213	2.02523	2.00533	1.98221	1.9556	1.92557	1.89242	1.8566	1.81878	1.77971	1.74057	1.70284	1.66801
-39		1.96542	1.96794	1.97265	1.97909	1.98682	1.9954	2.00439	2.01343	2.02231	2.03085	2.03904	2.04691	2.0545	2.06195	2.06939	2.07688	2.08441	2.09188	2.09913	2.10601	2.11231	2.11781	2.12234	2.12575	2.12791	2.12871	2.12809	2.12608	2.12274	2.11815	2.11227	2.10507	2.09642	2.08605	2.07364	2.05888	2.04141	2.02098	1.99744	1.97061	1.94067	1.90802	1.87316	1.83675	1.79951	1.76249	1.72696	1.69421
-40		1.99508	1.99748	2.00197	2.00812	2.01553	2.02381	2.03253	2.04135	2.05001	2.05834	2.06626	2.07381	2.08101	2.08796	2.0948	2.10161	2.10839	2.11508	2.12153	2.12759	2.13308	2.13781	2.14164	2.14447	2.14616	2.14665	2.14585	2.14375	2.14039	2.1358	2.12993	2.12272	2.11403	2.10355	2.09097	2.07596	2.05819	2.03749	2.01377	1.98696	1.9573	1.9253	1.8915	1.85659	1.82122	1.78632	1.75298	1.72234
-41		2.02305	2.02532	2.02959	2.03545	2.04253	2.05046	2.05884	2.06737	2.07577	2.08385	2.09151	2.09873	2.10553	2.11197	2.11818	2.12423	2.13018	2.13599	2.14155	2.14673	2.15139	2.15537	2.15854	2.16084	2.16215	2.16242	2.16155	2.15952	2.15631	2.15195	2.14634	2.13939	2.1309	2.12059	2.10809	2.09307	2.07526	2.05454	2.03093	2.00444	1.97537	1.94429	1.9118	1.87857	1.84523	1.81257	1.78152	1.75305
-42		2.04872	2.05087	2.05495	2.06056	2.06731	2.07489	2.0829	2.09107	2.09916	2.10696	2.11434	2.12126	2.12768	2.13364	2.13924	2.14455	2.14966	2.15458	2.15923	2.16352	2.16736	2.17062	2.17321	2.17506	2.17609	2.17624	2.17542	2.17357	2.17067	2.16669	2.16152	2.155	2.14693	2.13697	2.12477	2.10998	2.09238	2.07194	2.04878	2.02297	1.99488	1.96513	1.93429	1.90307	1.872	1.84178	1.81318	1.78698
-43		2.07154	2.07359	2.0775	2.08289	2.08939	2.09664	2.1043	2.11213	2.11991	2.12744	2.13456	2.14119	2.14728	2.15283	2.15789	2.16251	2.16685	2.17093	2.17472	2.17818	2.18125	2.18383	2.18588	2.18737	2.18822	2.18837	2.18772	2.18616	2.18366	2.18017	2.17552	2.16955	2.16201	2.15257	2.14085	2.12655	2.10946	2.08965	2.06732	2.04262	2.01598	1.988	1.95926	1.9304	1.9019	1.87432	1.84832	1.82453
-44		2.0912	2.09315	2.09691	2.10213	2.10841	2.11542	2.12282	2.13038	2.13791	2.14521	2.15214	2.15857	2.1644	2.16959	2.17419	2.17824	2.18188	2.18522	2.18823	2.19094	2.1933	2.19528	2.19686	2.19806	2.19881	2.19905	2.19864	2.19746	2.19544	2.19248	2.18842	2.18306	2.17615	2.16736	2.15633	2.14279	2.12657	2.10781	2.08676	2.06361	2.03887	2.01311	1.98689	1.96074	1.93507	1.91033	1.88707	1.8658
-45		2.10764	2.10952	2.11314	2.11819	2.1243	2.13115	2.13839	2.1458	2.15319	2.16037	2.16718	2.17349	2.17914	2.18406	2.1883	2.1919	2.19502	2.19773	2.20007	2.20208	2.2038	2.20521	2.20638	2.20734	2.20806	2.20845	2.20835	2.2076	2.20612	2.20377	2.20033	2.19565	2.18948	2.18151	2.17141	2.15893	2.14396	2.12668	2.10733	2.08616	2.06369	2.04051	2.01712	1.99396	1.97132	1.94958	1.92917	1.91052
-46		2.12094	2.12275	2.12626	2.13117	2.13715	2.14388	2.15105	2.15842	2.16579	2.17296	2.17978	2.18605	2.1916	2.19635	2.20036	2.20369	2.20644	2.20868	2.21046	2.21188	2.21301	2.21393	2.21471	2.21545	2.21614	2.21669	2.21693	2.2167	2.21583	2.21414	2.21143	2.20753	2.20225	2.19528	2.18635	2.17527	2.16197	2.1466	2.12936	2.11048	2.09056	2.07019	2.04979	2.02972	2.01019	1.99148	1.97394	1.95792
-47		2.13104	2.13282	2.13626	2.14108	2.14698	2.15366	2.16082	2.16823	2.17569	2.18299	2.18992	2.19624	2.20177	2.20647	2.21039	2.21359	2.21613	2.21808	2.21946	2.22041	2.22108	2.22156	2.22202	2.22258	2.22324	2.22394	2.22452	2.22481	2.22459	2.22366	2.2218	2.21884	2.21462	2.20887	2.20139	2.19203	2.18075	2.1676	2.15277	2.13652	2.1194	2.10198	2.08461	2.06757	2.05103	2.03522	2.02043	2.00692
-48		2.13773	2.13952	2.14296	2.14777	2.15366	2.16038	2.16763	2.17517	2.18281	2.19032	2.19742	2.20386	2.20946	2.2142	2.21814	2.22133	2.22384	2.22566	2.22684	2.2275	2.22784	2.22801	2.22825	2.2287	2.22938	2.23026	2.23118	2.23197	2.23242	2.23233	2.23145	2.22963	2.22669	2.22241	2.21665	2.20929	2.20027	2.18961	2.17747	2.16406	2.1499	2.13544	2.121	2.10681	2.09303	2.07986	2.06756	2.05636
-49		2.14065	2.14249	2.14599	2.15086	2.15687	2.16375	2.1712	2.179	2.18689	2.19465	2.20197	2.2086	2.21434	2.2192	2.22325	2.22654	2.22912	2.23098	2.23214	2.23273	2.23297	2.23302	2.2332	2.23366	2.23444	2.23553	2.23681	2.23812	2.23927	2.24009	2.24035	2.23985	2.2384	2.23585	2.23205	2.22693	2.22041	2.21244	2.20314	2.19266	2.18142	2.16978	2.15805	2.14644	2.13513	2.12429	2.11419	2.10504
-50		2.13944	2.14132	2.14491	2.14993	2.15614	2.16329	2.17108	2.17922	2.18746	2.19552	2.20313	2.21002	2.21599	2.22105	2.22527	2.22872	2.23148	2.23351	2.23484	2.23559	2.23596	2.23615	2.23647	2.23712	2.23815	2.23956	2.24128	2.24317	2.2451	2.24692	2.24842	2.24938	2.2496	2.24894	2.24725	2.24449	2.24054	2.23533	2.22889	2.22128	2.21281	2.20378	2.19448	2.18516	2.17601	2.16722	2.15903	2.15171
-51		2.13381	2.13574	2.13943	2.14462	2.15109	2.15858	2.16677	2.17534	2.18398	2.19241	2.20035	2.20756	2.21385	2.21918	2.22366	2.22735	2.23036	2.23271	2.23441	2.23555	2.23631	2.23688	2.23757	2.23862	2.2401	2.242	2.24431	2.24691	2.24973	2.25263	2.25543	2.2579	2.25985	2.26111	2.26157	2.26115	2.25972	2.25717	2.25345	2.24856	2.24267	2.23603	2.22893	2.22164	2.21438	2.20736	2.20086	2.19512
-52		2.12354	2.12552	2.12933	2.13472	2.14146	2.1493	2.1579	2.16689	2.17594	2.18477	2.1931	2.20068	2.20735	2.21306	2.2179	2.22196	2.22535	2.22815	2.23038	2.2321	2.23348	2.23467	2.23598	2.23765	2.23975	2.24233	2.2454	2.24887	2.25268	2.25671	2.26078	2.26472	2.26834	2.27147	2.27399	2.27579	2.27671	2.27662	2.27541	2.27302	2.26951	2.26509	2.25999	2.25453	2.24896	2.24352	2.23848	2.23411
-53		2.10857	2.1106	2.11454	2.12017	2.1272	2.13538	2.14435	2.15373	2.16318	2.17241	2.18113	2.18912	2.19623	2.20241	2.20774	2.21231	2.21624	2.21962	2.22249	2.22492	2.22706	2.22908	2.23122	2.23369	2.23659	2.24	2.24396	2.24842	2.25327	2.25841	2.26368	2.26897	2.27412	2.27897	2.28337	2.28715	2.29016	2.29225	2.29327	2.29312	2.2918	2.28944	2.28625	2.28253	2.27853	2.27451	2.27076	2.26756
-54		2.08912	2.0912	2.09527	2.10111	2.10845	2.11698	2.12634	2.13614	2.14599	2.15561	2.16472	2.17315	2.18076	2.18748	2.19337	2.19852	2.20307	2.20709	2.21067	2.21387	2.21687	2.2198	2.22286	2.22624	2.23006	2.23441	2.23936	2.24484	2.25074	2.25694	2.26332	2.26978	2.27624	2.28256	2.28853	2.29399	2.29877	2.30272	2.30568	2.30751	2.30819	2.30777	2.30642	2.30438	2.3019	2.29922	2.29666	2.2945
-55		2.06589	2.06802	2.07224	2.07834	2.08601	2.09489	2.10462	2.1148	2.12503	2.13501	2.14451	2.15339	2.16151	2.16881	2.17528	2.18101	2.18614	2.19077	2.19501	2.19896	2.20277	2.20658	2.21055	2.21487	2.21966	2.22502	2.23098	2.23747	2.24437	2.25154	2.25888	2.26633	2.27382	2.28124	2.28844	2.29523	2.30146	2.30695	2.31156	2.31515	2.31764	2.31903	2.31944	2.31905	2.31807	2.31671	2.3153	2.3141
-56		2.03995	2.04214	2.04651	2.05284	2.06077	2.06992	2.07995	2.09049	2.10105	2.11135	2.12121	2.13049	2.13907	2.14686	2.15383	2.16008	2.16572	2.17087	2.17566	2.18024	2.18475	2.18933	2.19414	2.19936	2.2051	2.21145	2.21837	2.22578	2.23354	2.24153	2.24965	2.25783	2.26606	2.27427	2.28234	2.29013	2.29748	2.30425	2.31024	2.31534	2.31945	2.32253	2.32464	2.32587	2.32637	2.32634	2.32606	2.32578
-57		2.01277	2.01503	2.01954	2.02606	2.03412	2.04339	2.05357						2.11409	2.12217	2.12947	2.13604	2.14203	2.14758	2.15282	2.15792	2.16302	2.16824	2.17378	2.17977	2.18632	2.19351	2.20124	2.20939	2.21785	2.22645	2.23513	2.2438	2.25251	2.26123	2.2699	2.2784	2.28662	2.29439	2.30153	2.30793	2.31347	2.3181	2.32182	2.32462	2.32659	2.32788	2.32874	2.32937
-58		1.98602	1.9883	1.99286																				2.14971	2.15629	2.16346	2.17128	2.1796	2.18828	2.19721	2.20622	2.21523	2.22421	2.2332	2.24223	2.25128	2.26027	2.26913	2.2777	2.28581	2.29332	2.30015	2.3062	2.3114	2.3157	2.31908	2.32165	2.32361	2.32512
-59																								2.12223	2.12916	2.13672	2.14498	2.1537	2.16271	2.17191	2.18114	2.19034	2.19949	2.20864	2.21785	2.22714	2.23647	2.24579	2.25501	2.26393	2.27244	2.28042	2.28776	2.29433	2.29997	2.30464	2.30839	2.31136	2.31366
-60																										2.10663	2.11513	2.12404	2.13321	2.14252	2.15189	2.16124	2.17049	2.17975	2.18905	2.19847	2.20806	2.21779	2.22759	2.23722	2.24658	2.25556	2.26407	2.27184	2.27866	2.28444	2.28922	2.29305	2.29604
-61																																				2.16674	2.17658	2.18665	2.19695	2.20719	2.21726	2.22708
-62
-63
-64
-65
-66
-67
-68
-69																																	1.85101	1.86219	1.87349			1.90879
-70																								1.74899	1.75183		1.76168	1.76908
-71
-72
-73
-74
-75
-76
-77
-78
[truncated: 206 more columns]

## Sheet: MU (95%-CI upper, smoothed)
smoothed GEV location parameter 95%-CI upper bound [m]	lon	0	1	2	3	4	5	6	7	8	9	10	11	12	13	14	15	16	17	18	19	20	21	22	23	24	25	26	27	28	29	30	31	32	33	34	35	36	37	38	39	40	41	42	43	44	45	46	47
lat
78		1.94353	1.94589	1.95024	1.95615	1.9632	1.97088	1.97872	1.98625	1.99303	1.99867	2.00273	2.0048	2.0044	2.00123											1.70923
77		1.95636	1.95876	1.96319	1.96926	1.97652	1.98446	1.99259	2.00044	2.00755	2.01349	2.01781	2.02009	2.01984	2.01664	2.00997														1.6233	1.6069	1.59464	1.58607	1.58049	1.57715	1.57532	1.57431		1.57174	1.56879	1.56429	1.55797	1.54969	1.53948	1.5276	1.51461	1.50072	1.486	1.4704
76		1.98061	1.98307	1.98768	1.99404	2.00169	2.01011	2.0188	2.02725	2.03496	2.04147	2.04632	2.04902	2.0491	2.04608	2.03937	2.02828	2.01224	1.99123	1.96555	1.93579	1.90295	1.86818	1.83272	1.79772	1.76429	1.73361	1.70624	1.68252	1.66267	1.64694	1.63518	1.62692	1.62149	1.61814	1.61615	1.6148	1.61338	1.61113	1.60757	1.60234	1.5952	1.58602	1.5748	1.56179	1.54739	1.53182	1.51523	1.49764
75		2.01403	2.01662	2.02151	2.02831	2.03653	2.04564	2.05511	2.06439	2.07295	2.08029	2.0859	2.08927	2.08992	2.08733	2.08098	2.07032	2.05497	2.0349	2.01034	1.98187	1.95051	1.91738	1.88362	1.8503	1.8184	1.78892	1.76258	1.73982	1.7209	1.70594	1.69475	1.68686	1.68164	1.67831	1.67614	1.67443	1.67245	1.66954	1.66522	1.65907	1.65079	1.64029	1.62751	1.61264	1.59598	1.57777	1.55827	1.53765
74		2.05401	2.0568	2.0621	2.06949	2.07846	2.08847	2.09894	2.1093	2.11895	2.12735	2.13395	2.13821	2.13964	2.13776	2.13215	2.1224	2.10826	2.08971	2.06699	2.0406	2.01144	1.98053	1.94892	1.9176	1.88747	1.85948	1.83439	1.81274	1.79484	1.78076	1.77029	1.76296	1.75814	1.75501	1.75285	1.75094	1.74857	1.74514	1.74015	1.73309	1.72357	1.71143	1.69655	1.67904	1.65919	1.63732	1.61383	1.58906
73		2.09782	2.10088	2.1067	2.11485	2.12479	2.13591	2.1476	2.15923	2.17016	2.1798	2.18755	2.19283	2.19515	2.19412	2.18944	2.18086	2.16826	2.15162	2.13115	2.10731	2.08085	2.05261	2.02351	1.99447	1.96633	1.94009	1.91653	1.8962	1.87954	1.86663	1.85719	1.85078	1.84673	1.84423	1.8425	1.84083	1.83853	1.83499	1.82967	1.82192	1.81126	1.79737	1.77999	1.75919	1.73528	1.70873	1.68018	1.65022
72		2.14286	2.14624	2.15267	2.1617	2.17276	2.18518	2.19829	2.21137	2.22375	2.23476	2.24373	2.25004	2.25324	2.25302	2.24926	2.24188	2.23086	2.21624	2.19811	2.17693	2.15331	2.12795	2.10159	2.07506	2.04916	2.02504	2.00339	1.98475	1.96971	1.9584	1.95045	1.94542	1.94265	1.94132	1.94058	1.93975	1.93817	1.93517	1.93007	1.92208	1.91057	1.89501	1.87496	1.85043	1.82177	1.78971	1.75521	1.7192
71		2.1864	2.19012	2.19724	2.20724	2.21952	2.2334	2.24809	2.26282	2.27679	2.28926	2.29949	2.30681	2.31076	2.31117	2.30814	2.30175	2.29211	2.27932	2.26336	2.24469	2.22386	2.20138	2.17792	2.15415		2.10933	2.09008			2.05138	2.04533	2.04212	2.04104	2.04135	2.04212	2.04269	2.04246	2.04069	2.03645	2.02876	2.01683	1.99989	1.97723	1.94878	1.91499	1.87693	1.83598	1.79346
70		2.22586	2.22994	2.23774	2.24874	2.26233	2.27775	2.29415	2.31064	2.3263	2.34032	2.35185	2.36012	2.36469	2.36555	2.36306	2.35744	2.34894	2.33775	2.32378													2.1369	2.1376	2.13961	2.14202	2.14428	2.14582	2.1458	2.14289	2.13598	2.12416	2.10639	2.08153	2.04939	2.01055	1.96651	1.91914	1.87019
69		2.25894	2.26334	2.2718	2.28376	2.29861	2.31555	2.33367	2.35195	2.36936	2.38499	2.39784	2.40708	2.41223	2.41348	2.41156	2.40682																						2.24471	2.2431	2.23714	2.22591	2.20813	2.18191	2.14681	2.10358	2.05431	2.00134	1.94671
68		2.28353	2.28822	2.29725	2.31005	2.32605	2.34441	2.36413	2.38414	2.40328	2.42056	2.43486	2.44522	2.45114	2.45305																												2.29901	2.27241	2.23547	2.1891			2.02109
67		2.29791	2.30281	2.31226	2.32573	2.34266	2.36224	2.38341	2.40501	2.42583	2.44478	2.4607	2.47253	2.47979	2.48322																													2.34902	2.31129			2.15142
66		2.30099	2.30596	2.3156	2.32942	2.34696	2.36745	2.38981	2.41284	2.43528	2.45597	2.47376	2.48764
65		2.2923	2.29717	2.30663	2.32036	2.33806	2.35908	2.38237	2.40673	2.43088	2.45362	2.47387	2.49079
64		2.27192	2.27644	2.28536	2.29856	2.31602	2.33729	2.36141	2.3872	2.41343	2.4388
63		2.24086	2.24481	2.25283	2.26517	2.28214	2.30364	2.32877
62		2.2015	2.20466	2.21149	2.22276	2.23917	2.26113
61		2.15791	2.16013	2.16554	2.17555	2.19141
60		2.11624	2.11738	2.1211	2.12957	2.14464	2.16776
59		2.08364	2.08339	2.08496	2.09131	2.10496
58		2.06571	2.06386	2.06284	2.06641	2.0776	2.09877	2.13036
57		2.0656	2.06202	2.0582	2.05865	2.06687	2.08569	2.11599	2.15653	2.20424
56		2.08294	2.07766	2.07113	2.06854	2.0738	2.09012	2.11861	2.15776	2.20427
55		2.11411	2.1075	2.09875	2.09371	2.09657	2.11056	2.13677	2.17342	2.21692
54		2.15328	2.1463	2.13633	2.12995	2.1313	2.14334	2.1667	2.19964	2.23887
53			2.18857	2.17879	2.1723	2.17301	2.18335
52				2.22385	2.21823
51
50		2.32591
49
48
47
46
45
44
43
42
41
40
39
38
37
36
35
34
33
32
31
30
29
28
27
26
25
24
23
22
21
20
19
18
17
16
15
14
13
12
11
10
9
8
7
6				1.38395	1.3892	1.39609
5		1.36507	1.36716	1.37115	1.37694	1.38442	1.39337
4		1.35571	1.35805	1.3625	1.36881	1.37681	1.38627	1.39679	1.40789	1.4195
3		1.35017	1.35275	1.35761	1.36442	1.37291	1.38281	1.39368	1.40505	1.41685	1.4294
2		1.34789	1.3507	1.35596	1.36326	1.37226	1.38258	1.39376	1.40534	1.41729	1.43002																																					1.79271	1.74698
1		1.34817	1.3512	1.35686	1.36466	1.3742	1.38499	1.39652	1.40836	1.42049	1.43335																																				1.87628	1.8336	1.7857
0		1.35019	1.35343	1.35949	1.36783	1.37795	1.38928	1.40129	1.41352	1.42593	1.43894																																			1.95774	1.91955	1.87509	1.82503
-1		1.35307	1.35652	1.36299	1.37188	1.38262	1.39457	1.40719	1.41994	1.43284																																			2.03436	2.00186	1.96223	1.91592	1.86364
-2		1.35601	1.35967	1.36653	1.37597	1.38734	1.39994	1.41319	1.42658	1.44002	1.45373																																	2.10381	2.07793	2.04432	2.00312	1.95485	1.90027
-3		1.35842	1.36226	1.36947	1.37941	1.39137	1.40459	1.41846	1.4325	1.44652	1.46063																																2.16465	2.14573	2.11902	2.08412	2.04121	1.99083	1.93381
-4		1.35995	1.36394	1.37144	1.38178	1.39423	1.40799	1.42244	1.43708	1.45164	1.4662	1.48091																														2.21611	2.20422	2.18465	2.15689	2.12051	2.0757	2.02302	1.96335
-5		1.3605	1.36458	1.37228	1.3829	1.39571	1.40988	1.4248	1.43993	1.45498	1.46996	1.48503	1.50054																													2.25285	2.24048	2.22005	2.19102	2.15294	2.10599	2.05076	1.98817
-6		1.36011	1.36425	1.37204	1.38281	1.39582	1.41025	1.42549	1.44098	1.4564	1.47175	1.48718	1.50306																													2.28622	2.27313	2.25162	2.22109	2.18105	2.13167	2.07355	2.00769
-7		1.35895	1.3631	1.37089	1.38166	1.3947	1.40922	1.4246	1.4403	1.45597	1.47162	1.48741	1.50372																													2.31608	2.30207	2.27926	2.24697	2.20466	2.15248	2.09108	2.02152
-8		1.35728	1.36137	1.36907	1.37972	1.39263	1.40706	1.42241	1.43814	1.45395	1.46984	1.48596	1.50272	1.5208																												2.34245	2.32733	2.303	2.26865	2.22369	2.16829	2.10314	2.02942
-9		1.3554	1.3594	1.36692	1.37733	1.38997	1.40415	1.4193	1.43494	1.45078	1.46683	1.48324	1.50043	1.51913																												2.3654	2.34904	2.32296	2.28622	2.23818	2.17904	2.10961	2.03125
-10		1.3537	1.35756	1.36483	1.37491	1.38717	1.40097	1.41579	1.43121	1.44698	1.46313	1.4798	1.49741	1.5167																												2.38497	2.36729	2.33923	2.29977	2.24821	2.1848	2.11054	2.02708
-11		1.35258	1.35628	1.36324	1.37291	1.3847	1.39802	1.41242	1.42753	1.44317	1.45939	1.47632	1.49437	1.51427	1.53699																													2.35177	2.30931	2.25385	2.18569	2.10613	2.01717
-12		1.35248	1.356	1.36262	1.37182	1.38307	1.39585	1.40976	1.42451	1.43999	1.45627	1.47353	1.49215	1.51283	1.53648																													2.36008	2.31444	2.2548	2.1816	2.09645	2.0018
-13		1.35385	1.35718	1.36345	1.37216	1.38285	1.39505	1.40844	1.4228	1.43809	1.45446	1.47211	1.49146	1.51312																														2.36359	2.31457	2.25055	2.17213	2.08128	1.98105
-14		1.35716	1.3603	1.36622	1.37445	1.38458	1.3962	1.40905	1.42301	1.4381	1.45453	1.47258	1.49265																															2.3617	2.30905	2.24042	2.15667	2.06034	1.95495
-15		1.36287	1.36583	1.37141	1.37918	1.38878	1.39984	1.41218	1.42572	1.44056	1.45697	1.47529	1.4959																															2.35391	2.29742	2.22405	2.13505	2.03373
-16		1.37139	1.37418	1.37944	1.38678	1.39588	1.40643	1.41827	1.43139	1.44593	1.4622	1.48059	1.50149																														2.3826	2.33976	2.27936	2.20139
-17		1.38306	1.38568	1.39063	1.39759	1.40623	1.41631	1.4277	1.4404	1.45459	1.4706	1.48885	1.50976																													2.39363	2.36472	2.31894	2.25484	2.17283
-18		1.39813	1.40059	1.40527	1.41187	1.42011	1.42977	1.44072	1.45301	1.4668	1.48245	1.50039	1.52101																										2.38438	2.39061	2.38707	2.37117	2.34009	2.29151	2.22416
-19		1.41672	1.41904	1.42348	1.42976	1.43765	1.44694	1.45751	1.46938	1.48274	1.49792	1.51534	1.53538																										2.36006	2.365	2.36005	2.34239	2.30915	2.25813	2.18835	2.10119
-20		1.43872	1.44094	1.44519	1.45123	1.45884	1.46784	1.47808	1.48956	1.50244	1.51705	1.53376	1.55295	1.57487																								2.3198	2.33083	2.3342	2.3276	2.30808	2.27281	2.21974	2.14823	2.06017
-21		1.46387	1.46602	1.47015	1.47602	1.48346	1.49225	1.50224	1.51338	1.52578	1.53971	1.55556	1.57369	1.59437																								2.28835	2.29752	2.29914	2.29077	2.26944	2.23239	2.1778	2.10529
-22		1.49174	1.49385	1.49793	1.50374	1.5111	1.5198	1.52963	1.54048	1.55239	1.56559	1.58046	1.59737	1.61661	1.63825	1.66213																						2.25409	2.26128	2.26105	2.25093	2.22798	2.18959	2.13419
-23		1.52176	1.52389	1.528	1.53385	1.54125	1.54996	1.55972	1.57032	1.58175	1.59421	1.60805	1.62365	1.64136	1.66134	1.6835																						2.21826	2.22343	2.22139	2.20964	2.18534	2.14614	2.09074
-24		1.55324	1.55545	1.5597	1.56572	1.57328	1.5821	1.59186	1.60227	1.61327	1.62501	1.63784	1.65216	1.66831	1.68656	1.70691																						2.18225	2.18548	2.18171	2.16847	2.14314	2.10365	2.049	1.97956
-25		1.58548	1.58784	1.59233	1.59863	1.60647	1.6155	1.62533	1.63563	1.64626	1.65737	1.66928	1.68239	1.69706	1.71362	1.73214																					2.14154	2.14749	2.14891	2.14352	2.12896	2.10286	2.06344	2.00997	1.94293	1.86405
-26		1.61789	1.62043	1.62524	1.63193	1.64014	1.64945	1.65942	1.66966	1.68003	1.69062	1.70175	1.7138	1.72714	1.74212	1.75889																				2.10514	2.11155	2.11555	2.11519	2.10822	2.09244	2.06573	2.0266	1.97451	1.91003	1.83475	1.75194	1.66652	1.58413
-27		1.65009	1.65283	1.65799	1.66509	1.67372	1.68335	1.69349	1.70375	1.71395	1.72417	1.73467	1.74584	1.75804	1.77163	1.7868																				2.08142	2.08576	2.08782	2.08564	2.07705	2.06004	2.03278	1.99402	1.94344	1.88163	1.81019	1.73226	1.65257	1.57651
-28		1.68199	1.68491	1.69039	1.69788	1.70689	1.71683	1.72716	1.73748	1.7476	1.75756	1.7676	1.77806	1.78933	1.80172	1.81547	1.83054																			2.06265	2.06513	2.06526	2.06117	2.05089	2.03264	2.00483	1.96651	1.9175	1.85845	1.79096	1.71806	1.6442	1.57427
-29		1.71365	1.71672	1.72245	1.73026	1.73958	1.74975	1.76024	1.77064	1.78074	1.79055	1.80025	1.81017	1.82066	1.83205	1.84457	1.85822	1.87272																	2.04718	2.04944	2.0502	2.04836	2.04229	2.03029	2.01078	1.98247	1.94461	1.89718	1.84089	1.7773	1.7093	1.64098	1.57675
-30		1.74528	1.74844	1.75433	1.76232	1.77182	1.78213	1.79272	1.80318	1.81329	1.82301	1.83248	1.84198	1.85183	1.86236	1.8738	1.88619	1.89933															2.03834	2.0399	2.0415	2.04227	2.04122	2.03728	2.02915	2.01539	1.99468	1.96591	1.92855	1.88267	1.82904	1.76916	1.70576	1.64253	1.58342
-31		1.77716	1.78035	1.78628	1.7943	1.80379	1.8141	1.8247	1.83516	1.84525	1.85491	1.86421	1.8734	1.88275	1.89257	1.9031	1.91442	1.92642															2.04199	2.04213	2.04218	2.04114	2.03802	2.03185	2.0216	2.00611	1.98423	1.95508	1.91824	1.87388	1.82278	1.76636	1.70717	1.64854	1.594
-32		1.80951	1.81266	1.81852	1.82641	1.83574	1.84591	1.8564	1.86679	1.87681	1.88638	1.89555	1.90449	1.91345	1.9227	1.93251	1.94296	1.95403	1.96564	1.97762												2.05238	2.05147	2.05034	2.04863	2.04551	2.04013	2.03168	2.01932	2.00213	1.97916	1.94967	1.91337	1.87048	1.82177	1.76857	1.71319	1.65868	1.60817
-33		1.84239	1.84545	1.85114	1.85878	1.86784	1.87777	1.88805	1.89828	1.90817	1.91763	1.92666	1.9354	1.94406	1.95288	1.96213	1.97192	1.98227	1.99319	2.00451											2.06917	2.06771	2.06582	2.06329	2.05974	2.05449	2.04688	2.03621	2.02186	2.00309	1.9791	1.94931	1.91355	1.87207	1.82559	1.77535	1.72342	1.67256	1.62556
-34		1.87573	1.87868	1.88415	1.89151	1.90026	1.90988	1.91989	1.92988	1.93959	1.94889	1.95779	1.96637	1.9748	1.98332	1.99218	2.00151	2.01136	2.02173	2.0325									2.09134	2.09079	2.08919	2.0869	2.08386	2.07984	2.07446	2.0672	2.05752	2.04486	2.02873	2.00853	1.98362	1.95359	1.91834	1.87815	1.83373	1.78618	1.73735	1.68973	1.64581
-35		1.90945	1.9123	1.91755	1.92462	1.93304	1.94234	1.95202	1.96173	1.9712	1.98033	1.98908	1.99753	2.0058	2.01412	2.02274	2.03176	2.04126	2.05119	2.06143	2.07174		2.09084	2.09859	2.10495	2.10988	2.11325	2.11497	2.11516	2.11408	2.11187	2.10866	2.10442	2.09895	2.09191	2.08286	2.07137	2.05701	2.03934	2.01792	1.99223	1.96198	1.9272	1.88817	1.84561	1.80048	1.75444	1.70971	1.66849
-36		1.94351	1.94625	1.95127	1.95805	1.96613	1.97507	1.98442	1.99382	2.00303	2.01194	2.02053	2.02884	2.037	2.04518	2.05362	2.06242	2.07163	2.0812	2.09098	2.10074	2.11016	2.1187	2.12593	2.13181	2.1363	2.13925	2.14055	2.14032	2.13873	2.13587	2.1318	2.12646	2.11972	2.11126	2.10073	2.08777	2.072	2.05308	2.03064	2.00428	1.97386	1.93948	1.90149	1.86059	1.81765	1.77414	1.73201	1.69322
-37		1.97767	1.98028	1.98507	1.99154	1.99928	2.00785	2.01684	2.02592	2.03486	2.04354	2.05192	2.06006	2.06805	2.07607	2.08432	2.09291	2.10184	2.11106	2.12041	2.12967	2.13851	2.14649	2.1533	2.15877	2.1628	2.16528	2.16615	2.16549	2.1634	2.15997	2.15519	2.14901	2.14129	2.13175	2.1201	2.10602	2.08918	2.06926	2.046	2.0191	1.98854	1.95453	1.91748	1.87807	1.83712	1.79593	1.75621	1.71965
-38		2.01152	2.01398	2.01853	2.0247	2.03207	2.04026	2.04889	2.05764	2.0663	2.07472	2.08286	2.09076	2.09849	2.10625	2.11421	2.12248	2.13108	2.13991	2.1488	2.15752	2.16578	2.17321	2.17953	2.18452	2.18808	2.19009	2.19055	2.1895	2.18702	2.18318	2.17793	2.17122	2.16289	2.15268	2.14029	2.12546	2.10785	2.08721	2.06334	2.03603	2.00539	1.97175	1.93556	1.89753	1.85842	1.81942	1.78195	1.74749
-39		2.04454	2.04686	2.05116	2.05699	2.06398	2.07177	2.08001	2.08843	2.0968	2.10496	2.11282	2.12043	2.12782	2.13518	2.14272	2.15054	2.15865	2.16696	2.1753	2.18344	2.19106	2.19785	2.20357	2.20803	2.21109	2.21269	2.21283	2.21152	2.20884	2.20482	2.19938	2.19246	2.18389	2.17339	2.16065	2.14541	2.12735	2.10625	2.08199	2.05445	2.02385	1.99064	1.95533	1.91864	1.8813	1.84436	1.80905	1.77664
-40		2.07614	2.0783	2.08235	2.08784	2.09444	2.10184	2.10968	2.11774	2.12579	2.13365	2.14121	2.14849	2.15551	2.16241	2.1694	2.17661	2.18406	2.1917	2.19935	2.20678	2.21368	2.21976	2.22482	2.2287	2.23129	2.23257	2.23251	2.23112	2.22843	2.22446	2.21912	2.2123	2.20382	2.19336	2.18059	2.16524	2.147	2.12572	2.10134	2.07383	2.04347	2.01085	1.97654	1.94126	1.90571	1.87083	1.83767	1.80731
-41		2.10573	2.10776	2.11158	2.11677	2.12301	2.13	2.13742	2.14506	2.15272	2.16024	2.16749	2.17442	2.18105	2.18746	2.19386	2.20035	2.20703	2.21386	2.2207	2.2273	2.23339	2.23871	2.24308	2.2464	2.24859	2.24964	2.24949	2.24816	2.24564	2.24194	2.23694	2.23049	2.22235	2.21218	2.19965	2.18443	2.16628	2.1451	2.1209	2.09373	2.06396	2.03222	1.99914	1.96548	1.93188	1.89916	1.86823	1.84002
-42		2.13275	2.13467	2.1383	2.14325	2.14918	2.1558	2.16279	2.16998	2.17722	2.18435	2.19124	2.19783	2.20406	2.21001	2.21583	2.2216	2.22746	2.23342	2.23936	2.24506	2.25028	2.25481	2.25849	2.2613	2.26317	2.26406	2.26394	2.26278	2.26058	2.25732	2.25282	2.24689	2.23927	2.22959	2.21747	2.20263	2.18482	2.16402	2.14036	2.11394	2.08517	2.05472	2.02325	1.99151	1.96013	1.92979	1.90127	1.87532
-43		2.15672	2.15855	2.16203	2.1668	2.1725	2.17881	2.18544	2.19223	2.19906	2.2058	2.21234	2.21859	2.22448	2.23002	2.23531	2.24041	2.24549	2.25058	2.25559	2.26036	2.26468	2.2684	2.27142	2.27377	2.27537	2.2762	2.27621	2.27533	2.27354	2.27078	2.26685	2.26154	2.25452	2.24545	2.23393	2.21967	2.20249	2.18242	2.15968	2.13443	2.10714	2.07847	2.04908	2.01968	1.99084	1.96313	1.9372	1.91366
-44		2.17745	2.1792	2.18254	2.18715	2.19267	2.19877	2.20515	2.21165	2.21818	2.22461	2.23086	2.23685	2.24245	2.24765	2.25249	2.25702	2.26137	2.26563	2.26973	2.27356	2.277	2.27994	2.28235	2.28428	2.28567	2.28651	2.2867	2.28615	2.28483	2.2826	2.27927	2.27459	2.26826	2.2599	2.24913	2.2357	2.21946	2.20052	2.17912	2.15549	2.13014	2.10374	2.07691	2.05025	2.02427	1.99943	1.97628	1.95531
-45		2.19498	2.19664	2.19985	2.2043	2.20967	2.21564	2.2219	2.22829	2.23468	2.24093	2.24702	2.25282	2.2582	2.26312	2.2676	2.27168	2.27545	2.27897	2.28222	2.28516	2.28774	2.28992	2.29175	2.29328	2.29451	2.29537	2.29577	2.29559	2.29475	2.29309	2.29038	2.28639	2.28083	2.2733	2.26349	2.25116	2.23621	2.2188	2.19916	2.17756	2.15457	2.13083	2.10691	2.08332	2.06045	2.03869	2.01847	2.00019
-46		2.20939	2.21099	2.21409	2.21841	2.22367	2.22958	2.23585	2.24225	2.24866	2.25494	2.261	2.26671	2.27195	2.27666	2.2809	2.28466	2.28801	2.29095	2.29346	2.29558	2.29736	2.29883	2.30008	2.30122	2.30225	2.30313	2.30374	2.30396	2.30364	2.3026	2.30058	2.29737	2.29268	2.28617	2.27755	2.26663	2.25335	2.23788	2.2204	2.20118	2.18085	2.16004	2.13924	2.11886	2.09921	2.08058	2.06334	2.04777
-47		2.22072	2.22229	2.22533	2.22959	2.23481	2.24076	2.24712	2.25367	2.26024	2.26669	2.27286	2.27859	2.28376	2.28837	2.29247	2.29607	2.29915	2.30167	2.30361	2.30507	2.30616	2.307	2.30772	2.30848	2.3093	2.31016	2.31097	2.31158	2.31181	2.31144	2.31021	2.3079	2.30425	2.29896	2.29177	2.28258	2.27134	2.25811	2.24312	2.22662	2.20922	2.1915	2.17388	2.1567	2.14017	2.12456	2.11016	2.09719
-48		2.22883	2.23042	2.23348	2.23777	2.24307	2.24916	2.25573	2.26255	2.2694	2.27611	2.28246	2.28828	2.29347	2.29807	2.30215	2.3057	2.30867	2.31097	2.31255	2.31352	2.31408	2.31439	2.3147	2.31516	2.31582	2.3167	2.31771	2.3187	2.31949	2.31986	2.31954	2.31829	2.31587	2.31201	2.30653	2.29935	2.29039	2.27971	2.2675	2.25397	2.23965	2.22503	2.21049	2.1963	2.18266	2.1698	2.15798	2.14737
-49		2.23344	2.2351	2.23827	2.24271	2.24823	2.25459	2.26149	2.26867	2.27587	2.28288	2.28948	2.29549	2.30079	2.30546	2.30959	2.31318	2.31616	2.31839	2.31982	2.32055	2.32083	2.32083	2.32087	2.32116	2.32178	2.32275	2.324	2.32541	2.32681	2.32799	2.32869	2.32867	2.32767	2.32549	2.32197	2.31704	2.31063	2.30272	2.29346	2.28299	2.27173	2.26005	2.2483	2.23677	2.22566	2.21521	2.20562	2.19711
-50		2.23425	2.236	2.23935	2.24405	2.24988	2.25662	2.26395	2.27157	2.27919	2.28657	2.29349	2.29976	2.30527	2.31008	2.31432	2.31799	2.32104	2.32335	2.32485	2.32563	2.32591	2.32589	2.32592	2.32624	2.32696	2.32815	2.32976	2.33168	2.33378	2.33587	2.33772	2.33906	2.33965	2.33929	2.33786	2.33532	2.33157	2.32653	2.32024	2.31275	2.30434	2.29534	2.28607	2.27684	2.26791	2.25949	2.25181	2.24509
-51		2.23093	2.2328	2.23637	2.24139	2.24762	2.25482	2.26265	2.27076	2.27883	2.28662	2.2939	2.30049	2.30628	2.31131	2.3157	2.31949	2.3227	2.32524	2.32705	2.32818	2.3288	2.32908	2.32936	2.32996	2.33101	2.3326	2.33471	2.33728	2.3402	2.34331	2.34639	2.34916	2.35141	2.35293	2.35364	2.35347	2.35232	2.35005	2.34656	2.34186	2.33609	2.32952	2.32245	2.31523	2.30813	2.30142	2.29534	2.29013
-52		2.22318	2.22518	2.22901	2.23439	2.24108	2.24878	2.25713	2.26573	2.27426	2.28247	2.29013	2.29708	2.30322	2.30855	2.31321	2.31724	2.32072	2.32364	2.32596	2.32768	2.32892	2.32981	2.33067	2.3318	2.33337	2.33552	2.3383	2.34165	2.3455	2.34968	2.35401	2.35823	2.36214	2.36553	2.36833	2.37044	2.3717	2.37196	2.37105	2.36888	2.36551	2.36115	2.35606	2.35059	2.34509	2.33981	2.33507	2.33109
-53		2.21081	2.21293	2.21703	2.22284	2.23002	2.23825	2.24712	2.25621	2.2652	2.27383	2.28188	2.28922	2.29575	2.3015	2.30655	2.31099	2.31492	2.31839	2.32136	2.32383	2.32587	2.32761	2.32928	2.33116	2.33342	2.33628	2.33985	2.34408	2.34892	2.3542	2.35974	2.36535	2.37086	2.37607	2.38085	2.38504	2.38848	2.39097	2.39233	2.39242	2.39122	2.38887	2.3856	2.38175	2.37767	2.37363	2.36999	2.36701
-54		2.19389	2.19614	2.20051	2.20672	2.21443	2.22323	2.23268	2.24231	2.25178	2.26084	2.26928	2.27704	2.28403	2.29026	2.29582	2.30079	2.30531	2.30942	2.31313	2.31643	2.31937	2.32207	2.32468	2.32744	2.33054	2.33424	2.33868	2.34387	2.34972	2.35608	2.36278	2.36969	2.37664	2.38349	2.39004	2.39608	2.40142	2.40587	2.40921	2.41128	2.41201	2.41149	2.40991	2.40757	2.40478	2.40186	2.39919	2.39705
-55		2.17308	2.17543	2.18008	2.18675	2.19501	2.20438	2.21438	2.22453	2.23446	2.24392	2.25279	2.26099	2.26847	2.27523	2.28135	2.2869	2.29204	2.29681	2.30123	2.30534	2.30918	2.31281	2.31637	2.32007	2.32412	2.32875	2.33414	2.34031	2.34716	2.35454	2.3623	2.37034	2.37853	2.38675	2.39478	2.40239	2.4094	2.41555	2.42062	2.42444	2.42691	2.42806	2.42803	2.42708	2.42551	2.42364	2.42185	2.42044
-56		2.14935	2.15181	2.15672	2.16378	2.1725	2.18233	2.1928	2.20338	2.21369	2.22352	2.23281	2.24145	2.24939	2.25666	2.26331	2.26944	2.27515	2.28051	2.28558	2.2904	2.29502	2.29949	2.30396	2.30863	2.31367	2.31931	2.32567	2.33278	2.34055	2.34882	2.35749	2.36646	2.37565	2.38495	2.39419	2.40312	2.41152	2.41914	2.42573	2.43109	2.43512	2.43779	2.43921	2.43958	2.43918	2.43832	2.43737	2.43662
-57		2.12408	2.12663	2.13175	2.13913	2.14814	2.15822	2.16891						2.22712	2.23477	2.24184	2.24842	2.25457	2.2604	2.26598	2.27142	2.27671	2.28193	2.28727	2.29289	2.29891	2.30551	2.31279	2.32075	2.3293	2.33831	2.34769	2.35738	2.36735	2.37753	2.38775	2.39776	2.40734	2.41623	2.42414	2.43087	2.43627	2.4403	2.44306	2.44468	2.44542	2.44554	2.44542	2.44529
-58		2.09898	2.10154	2.10673																				2.26626	2.27274	2.27968	2.28717	2.29525	2.30391	2.31308	2.32266	2.33259	2.34285	2.35345	2.36434	2.37536	2.38628	2.39688	2.40688	2.41597	2.4239	2.43052	2.43576	2.43971	2.44249	2.44429	2.44536	2.44603	2.4465
-59																								2.24118	2.24831	2.256	2.26427	2.27302	2.2822	2.29183	2.30185	2.31222	2.32296	2.33409	2.34559	2.35729	2.36897	2.38044	2.39143	2.40159	2.41063	2.41835	2.42465	2.42964	2.43342	2.4362	2.43818	2.43959	2.44064
-60																										2.2281	2.23696	2.24619	2.25576	2.26575	2.27616	2.28697	2.29813	2.30973	2.32172	2.33398	2.34631	2.35853	2.37043	2.38156	2.39162	2.40033	2.40754	2.41345	2.41816	2.42184	2.42467	2.4268	2.42837
-61																																				2.30629	2.31916	2.33193	2.34457	2.35653	2.36748	2.37709
-62
-63
-64
-65
-66
-67
-68
-69																																	1.97385	1.98758	2.00165			2.04543
-70																								1.85611	1.85939		1.87093	1.87964
-71
-72
-73
-74
-75
-76
-77
-78
[truncated: 206 more columns]

## Sheet: SIGMA
GEV scale parameter [m]	lon	0	1	2	3	4	5	6	7	8	9	10	11	12	13	14	15	16	17	18	19	20	21	22	23	24	25	26	27	28	29	30	31	32	33	34	35	36	37	38	39	40	41	42	43	44	45	46	47
lat
78		0.191331	0.203528	0.200954	0.200109	0.200849	0.198596	0.191678	0.18817	0.188143	0.194763	0.194702	0.196633	0.184965	0.164176											0.122112
77		0.185312	0.196299	0.194975	0.206777	0.209967	0.207639	0.210021	0.208324	0.207742	0.203425	0.195901	0.193979	0.198549	0.202635	0.19927														0.135996	0.141396	0.153519	0.158295	0.161665	0.169908	0.166529	0.146688		0.214021	0.206654	0.222642	0.29483	0.285033	0.239746	0.177164	0.180232	0.18735	0.200968	0.203391
76		0.176063	0.183034	0.182234	0.188985	0.197672	0.195119	0.199969	0.19818	0.196526	0.201984	0.206169	0.203772	0.19768	0.202573	0.196961	0.202431	0.198214	0.203138	0.21365	0.187567	0.18758	0.130397	0.143606	0.136064	0.139951	0.131362	0.129002	0.131848	0.134114	0.129865	0.137829	0.138165	0.133115	0.142364	0.147735	0.146849	0.155132	0.160585	0.155154	0.15293	0.161767	0.165395	0.165816	0.160096	0.162705	0.161806	0.165323	0.164098
75		0.180919	0.183463	0.180971	0.179462	0.182068	0.180949	0.176534	0.175748	0.174218	0.172589	0.172014	0.169024	0.160631	0.168306	0.163959	0.176508	0.174078	0.172261	0.173591	0.147984	0.144633	0.123736	0.139025	0.132848	0.144116	0.137923	0.144423	0.146931	0.157644	0.158223	0.156843	0.146717	0.15188	0.149011	0.140036	0.142856	0.139555	0.136353	0.136712	0.142658	0.145912	0.144448	0.156673	0.159485	0.165217	0.164428	0.162556	0.167864
74		0.174604	0.186419	0.185288	0.183919	0.180214	0.17769	0.176899	0.181376	0.18096	0.18474	0.177162	0.175297	0.17574	0.178475	0.180326	0.185424	0.179121	0.196124	0.196387	0.182531	0.178885	0.1744	0.171578	0.173623	0.170812	0.167472	0.163849	0.17898	0.180132	0.179189	0.180082	0.18507	0.181771	0.183467	0.181612	0.180913	0.17527	0.166534	0.163932	0.164038	0.155209	0.156604	0.151208	0.152434	0.158428	0.158374	0.166456	0.170605
73		0.159733	0.178018	0.175145	0.176024	0.172518	0.171315	0.174332	0.189736	0.189107	0.200153	0.199314	0.198618	0.202381	0.205095	0.20409	0.194119	0.187564	0.186658	0.190976	0.188811	0.191051	0.189631	0.189194	0.189639	0.190683	0.18349	0.188711	0.18729	0.182816	0.192408	0.186049	0.181881	0.189368	0.180076	0.177226	0.177412	0.170385	0.148556	0.145965	0.143435	0.145209	0.148077	0.151046	0.15839	0.163068	0.160043	0.165353	0.168282
72		0.185764	0.192179	0.18955	0.195012	0.202144	0.20034	0.192781	0.198616	0.193646	0.20015	0.20423	0.206155	0.220327	0.222614	0.22084	0.220751	0.218062	0.215145	0.216827	0.22953	0.230987	0.221937	0.196449	0.194139	0.187405	0.19031	0.188122	0.18226	0.168234	0.16989	0.167985	0.166357	0.161575	0.150388	0.144935	0.149204	0.151803	0.149284	0.146341	0.145456	0.146613	0.16117	0.176374	0.184901	0.189037	0.187126	0.181601	0.185985
71		0.197751	0.209184	0.209422	0.212158	0.206476	0.200154	0.186449	0.213411	0.21168	0.217015	0.217765	0.21858	0.212704	0.215117	0.21308	0.220036	0.220532	0.201606	0.192633	0.197401	0.197963	0.191725	0.175571	0.170183		0.167496	0.166271			0.143513	0.144916	0.140533	0.148963	0.153357	0.158136	0.157962	0.160247	0.15519	0.158025	0.155546	0.16767	0.18225	0.180782	0.181111	0.186614	0.191636	0.187858	0.195901
70		0.185136	0.207945	0.209664	0.223049	0.207494	0.202069	0.197212	0.207649	0.203456	0.231005	0.240293	0.240731	0.232637	0.222751	0.220682	0.207533	0.173338	0.177128	0.154285													0.142137	0.147574	0.1712	0.172641	0.175342	0.193999	0.194838	0.193571	0.18969	0.198737	0.213588	0.212401	0.200568	0.199563	0.199309	0.200455	0.208905
69		0.18831	0.206767	0.203888	0.215049	0.21812	0.212249	0.208713	0.221553	0.219156	0.233592	0.2393	0.238512	0.232637	0.212426	0.215847	0.201799																						0.202004	0.211813	0.231109	0.233942	0.2631	0.231434	0.211629	0.206639	0.216058	0.199674	0.210608
68		0.215425	0.211589	0.211977	0.21919	0.225709	0.221792	0.236582	0.240006	0.239485	0.245115	0.250649	0.256377	0.249062	0.232777																												0.23675	0.235879	0.192035	0.196391			0.17075
67		0.239378	0.229106	0.228495	0.238998	0.254739	0.252972	0.256896	0.263805	0.269402	0.278552	0.28143	0.290306	0.284212	0.248491																													0.16496	0.126244			0.112689
66		0.232172	0.228865	0.229157	0.242887	0.267321	0.272068	0.280455	0.292874	0.298173	0.304982	0.30287	0.303134
65		0.236278	0.239343	0.242253	0.253644	0.270419	0.27573	0.27752	0.283532	0.29066	0.299995	0.289006	0.297993
64		0.251541	0.258561	0.260135	0.257384	0.264107	0.269256	0.27336	0.273598	0.293136	0.268471
63		0.263518	0.272608	0.276806	0.271653	0.266775	0.282915	0.279118
62		0.26755	0.27011	0.27161	0.279035	0.272244	0.274795
61		0.216559	0.220488	0.211163	0.230869	0.247219
60		0.16151	0.178485	0.172325	0.202058	0.226416	0.243314
59		0.183776	0.194903	0.19337	0.202878	0.223563
58		0.16124	0.212158	0.200519	0.193797	0.186139	0.181758	0.199203
57		0.17382	0.19998	0.202721	0.21437	0.200738	0.190163	0.202371	0.221052	0.244907
56		0.179224	0.199256	0.218542	0.229145	0.22299	0.208788	0.212887	0.255049	0.289133
55		0.170558	0.167465	0.20385	0.208742	0.215718	0.217724	0.241531	0.239202	0.276139
54		0.177149	0.144268	0.148973	0.164589	0.20091	0.218013	0.231539	0.247132	0.292032
53			0.213253	0.153078	0.150221	0.168155	0.184493
52				0.154362	0.162862
51
50		0.15331
49
48
47
46
45
44
43
42
41
40
39
38
37
36
35
34
33
32
31
30
29
28
27
26
25
24
23
22
21
20
19
18
17
16
15
14
13
12
11
10
9
8
7
6				0.0443508	0.0428182	0.042987
5		0.0422548	0.0456329	0.0453026	0.0460861	0.0455737	0.0450185
4		0.0436721	0.0493757	0.0486152	0.0504902	0.0459587	0.0465361	0.0502583	0.0514033	0.0490068
3		0.0451043	0.0499012	0.0490558	0.051447	0.0464893	0.046919	0.0526979	0.0626075	0.0623393	0.0556067
2		0.0444574	0.0482525	0.0494184	0.0482252	0.049011	0.0489907	0.0531192	0.0602822	0.0600402	0.0619129																																					0.044284	0.0441566
1		0.0420696	0.0466665	0.0488703	0.0507151	0.0509057	0.0515284	0.0528017	0.0571381	0.0570864	0.056953																																				0.0458118	0.0425102	0.0458209
0		0.0456363	0.044503	0.0461565	0.0475328	0.0473977	0.046931	0.0495509	0.0518187	0.0516983	0.0452405																																			0.0446182	0.0466136	0.0442735	0.0443858
-1		0.0558673	0.0514203	0.0527377	0.0516111	0.0547932	0.055041	0.0609012	0.0587417	0.0584983																																			0.0497758	0.0506354	0.0466916	0.0524791	0.0530933
-2		0.0575279	0.0546481	0.0527723	0.055281	0.0549315	0.0547285	0.0560356	0.0589245	0.0587408	0.0574779																																	0.049054	0.0486448	0.0492666	0.0459451	0.0519733	0.0528806
-3		0.0574467	0.0601783	0.0588941	0.0609855	0.0605661	0.0576394	0.0620851	0.0661982	0.0660314	0.0565059																																0.0485287	0.0481554	0.0498297	0.0499234	0.04716	0.0506817	0.0522071
-4		0.0592732	0.060757	0.0543844	0.0609756	0.0637055	0.0634251	0.0626593	0.0752263	0.0753993	0.0748188	0.0731045																														0.0492994	0.0497033	0.0484271	0.0524989	0.0513537	0.0519354	0.0525826	0.0523669
-5		0.0563327	0.0514954	0.0500571	0.0574867	0.0591318	0.0620241	0.0697491	0.0703374	0.0703891	0.0785563	0.0759222	0.075817																													0.0494181	0.0497803	0.05249	0.056161	0.0558489	0.057629	0.057372	0.0563895
-6		0.0552083	0.0528739	0.0577483	0.0616019	0.0644764	0.0655557	0.0688471	0.0762834	0.0759776	0.0795513	0.0765492	0.0771482																													0.0511114	0.0511895	0.0561776	0.0586745	0.0581056	0.0619972	0.0630094	0.0621636
-7		0.0539608	0.059947	0.05915	0.0602614	0.065404	0.0660576	0.0737717	0.0825409	0.0826977	0.089182	0.0894417	0.0891535																													0.0519599	0.0523063	0.0556524	0.0596772	0.0587417	0.0631673	0.0663828	0.0644693
-8		0.0526316	0.0573319	0.0568031	0.0571988	0.0630125	0.0634706	0.0726871	0.0801512	0.0798005	0.0855934	0.0915407	0.0915557	0.0861316																												0.0509555	0.0505017	0.0540381	0.0584406	0.0576983	0.0622573	0.066732	0.0634494
-9		0.0505661	0.0526535	0.0524219	0.0545105	0.0593276	0.0596902	0.0688798	0.0728465	0.0729951	0.0762924	0.0867801	0.08725	0.0802164																												0.0469247	0.0476256	0.054935	0.0580858	0.0574103	0.061203	0.0644307	0.0610851
-10		0.0507695	0.0511812	0.0517782	0.0532045	0.0532807	0.0533101	0.0597047	0.0655235	0.0656852	0.0698397	0.082243	0.0828228	0.0860165																												0.0409718	0.0414571	0.0556003	0.0594705	0.0577395	0.0587769	0.062396	0.0577891
-11		0.051833	0.0492119	0.0503575	0.0507886	0.0561305	0.0558488	0.0629977	0.066275	0.0661169	0.0688218	0.0777394	0.0774093	0.0844227	0.0715577																													0.0602078	0.0626029	0.0632747	0.0588185	0.0600284	0.056802
-12		0.0538598	0.0518602	0.0539234	0.0523034	0.051655	0.0521322	0.0548383	0.0576467	0.0572955	0.0640332	0.0804853	0.0796849	0.0864807	0.053257																													0.0571943	0.0743061	0.0743679	0.0592776	0.0602243	0.0582342
-13		0.0581005	0.0594879	0.0604661	0.060716	0.0590541	0.0581974	0.0502337	0.0447361	0.0448457	0.0506042	0.0661911	0.0646201	0.09162																														0.0631855	0.0770396	0.0767915	0.0788316	0.0625092	0.0603857
-14		0.0606062	0.0660262	0.0646215	0.0604628	0.056949	0.0591463	0.0546666	0.0477778	0.0482808	0.0478303	0.056674	0.0556911																															0.0628415	0.0766577	0.0778345	0.0704116	0.0583471	0.0560703
-15		0.0625445	0.0656032	0.0694743	0.0661515	0.0590823	0.0582804	0.0524976	0.0476327	0.0478148	0.0520559	0.0563839	0.055889																															0.0773295	0.0905104	0.0900398	0.0701601	0.0638013
-16		0.0611008	0.0679029	0.0680728	0.0645575	0.0579415	0.0582886	0.0509817	0.0468037	0.0465594	0.0483021	0.0550305	0.0552459																														0.0789421	0.0820646	0.101118	0.100967
-17		0.064866	0.0648144	0.0651789	0.0690325	0.0668144	0.0660683	0.0609513	0.0536284	0.0537204	0.0518637	0.0525211	0.0537758																													0.0945315	0.0957483	0.0908385	0.100106	0.105496
-18		0.0677144	0.0704866	0.0714159	0.0746856	0.0764219	0.0761438	0.0698169	0.0695908	0.0692149	0.0627888	0.0622342	0.0611061																										0.0933007	0.0853129	0.0957654	0.101524	0.103597	0.0944437	0.0980504
-19		0.0800339	0.080668	0.0806108	0.0793303	0.0754069	0.0755893	0.0744401	0.0717344	0.0707166	0.0689172	0.0702189	0.0702043																										0.0938617	0.0941085	0.096492	0.102602	0.104123	0.10525	0.0975339	0.0964171
-20		0.0828621	0.0878505	0.0874725	0.0856205	0.0833294	0.0830942	0.0765391	0.0708572	0.0702221	0.0687398	0.0669945	0.0632479	0.0689238																								0.0977515	0.0948429	0.0966371	0.101644	0.109407	0.10952	0.114331	0.100217	0.0971738
-21		0.0745073	0.0759858	0.0760161	0.0805922	0.0904795	0.0908775	0.0853729	0.0789393	0.0779849	0.0693679	0.0670884	0.0657106	0.0706133																								0.0968959	0.100328	0.103888	0.113811	0.105713	0.100553	0.105328	0.100379
-22		0.092653	0.0831326	0.08378	0.0819353	0.0823247	0.0817854	0.092535	0.0908759	0.089566	0.0779628	0.0754901	0.0741701	0.0641086	0.0718322	0.0738685																						0.0913287	0.103085	0.102786	0.10866	0.0865375	0.096599	0.100047
-23		0.101979	0.102409	0.0996755	0.0894727	0.0762653	0.0768735	0.0839387	0.0885709	0.0885153	0.0861992	0.0776483	0.077604	0.070162	0.0696766	0.0720292																						0.0951515	0.0951531	0.0976326	0.0854586	0.0887445	0.0909945	0.0891442
-24		0.115798	0.110969	0.111254	0.096065	0.0881691	0.0890931	0.0905036	0.0901246	0.0899893	0.0840848	0.0815292	0.0800813	0.076596	0.0727665	0.0716517																						0.0867234	0.100856	0.103476	0.0855505	0.0944145	0.0966355	0.0984226	0.102419
-25		0.11562	0.117565	0.118534	0.107215	0.101833	0.107541	0.0933787	0.0991269	0.099373	0.094847	0.084228	0.0843421	0.0736235	0.067926	0.0606929																					0.0689249	0.0874251	0.099893	0.101783	0.101093	0.0977287	0.101837	0.100666	0.124514	0.122558
-26		0.119497	0.107731	0.120827	0.130094	0.123804	0.123012	0.119602	0.115061	0.113421	0.102927	0.0982498	0.0977967	0.084516	0.0766025	0.0758972																				0.0733212	0.0744789	0.0918368	0.0959111	0.0983592	0.0955985	0.100195	0.100599	0.10432	0.121185	0.120265	0.112792	0.107554	0.104811
-27		0.111392	0.112166	0.11333	0.117649	0.121963	0.120077	0.120453	0.120236	0.119904	0.113894	0.109651	0.108963	0.103193	0.0909341	0.0925182																				0.0714549	0.0714416	0.0958482	0.0893553	0.0914559	0.103634	0.105825	0.101416	0.0918481	0.121252	0.121585	0.123077	0.112303	0.11479
-28		0.0958317	0.112677	0.112086	0.116782	0.110089	0.108208	0.10959	0.122769	0.122533	0.116089	0.113099	0.115361	0.118189	0.098699	0.100281	0.105305																			0.111197	0.110435	0.0938714	0.117948	0.116621	0.0976919	0.0960683	0.0919828	0.0858947	0.0819516	0.0952227	0.0991286	0.100022	0.109229
-29		0.0877023	0.098872	0.0995592	0.106875	0.106116	0.105619	0.1102	0.111614	0.110831	0.122219	0.123882	0.12402	0.11069	0.0989577	0.105899	0.101657	0.104388																	0.109725	0.115654	0.114867	0.103976	0.114086	0.114991	0.10721	0.0987179	0.101869	0.103407	0.0839331	0.0876825	0.0933318	0.107515	0.106136
-30		0.0873988	0.0977676	0.0994153	0.0913045	0.100114	0.0978287	0.105298	0.111982	0.111114	0.121957	0.127648	0.128594	0.128435	0.115982	0.121799	0.119711	0.108132															0.0870323	0.0883039	0.117494	0.126734	0.126282	0.118598	0.113052	0.114492	0.118338	0.106426	0.104769	0.0961765	0.0968794	0.0931941	0.0959086	0.105571	0.0997791
-31		0.0953564	0.0951939	0.0966681	0.101449	0.0951822	0.0941688	0.102674	0.108268	0.107981	0.121786	0.129226	0.130878	0.122256	0.123034	0.119318	0.119969	0.115048															0.0925379	0.0987313	0.116083	0.119362	0.113655	0.11252	0.115434	0.1175	0.115005	0.113477	0.11288	0.109505	0.10012	0.0838378	0.090667	0.0982112	0.10011
-32		0.109911	0.106504	0.109749	0.108746	0.102683	0.102286	0.10402	0.113333	0.113163	0.120383	0.127486	0.130003	0.124059	0.12617	0.126319	0.122996	0.117188	0.119219	0.090575												0.100501	0.128726	0.130078	0.125421	0.125545	0.1189	0.113648	0.112499	0.1147	0.119749	0.111117	0.111321	0.107448	0.108563	0.100626	0.0952623	0.106721	0.108557
-33		0.120885	0.12095	0.123587	0.115166	0.108193	0.107201	0.111173	0.108793	0.1089	0.115811	0.111043	0.11049	0.118361	0.119949	0.119661	0.119821	0.11525	0.115354	0.114405											0.0981163	0.129734	0.128182	0.125117	0.117378	0.11867	0.120787	0.105108	0.110231	0.110699	0.118277	0.10767	0.10482	0.0984008	0.107142	0.10736	0.109533	0.11146	0.105543
-34		0.129666	0.131785	0.135864	0.12736	0.118808	0.118454	0.115444	0.113745	0.112229	0.109499	0.10613	0.106063	0.107536	0.10616	0.106742	0.116001	0.117515	0.118532	0.11308									0.112668	0.11799	0.116582	0.125579	0.126524	0.129326	0.12204	0.11627	0.118237	0.10435	0.105802	0.102613	0.109757	0.108995	0.108891	0.108351	0.108961	0.105776	0.115666	0.107461	0.107393
-35		0.118143	0.123351	0.124203	0.132889	0.127098	0.127795	0.121395	0.111544	0.106023	0.118839	0.117877	0.11724	0.104868	0.0978882	0.101078	0.0921318	0.111437	0.109785	0.113818	0.0999683		0.0991028	0.108561	0.0963901	0.121469	0.135507	0.133461	0.137917	0.129462	0.130559	0.139997	0.132713	0.132955	0.131585	0.13279	0.132961	0.114655	0.108665	0.1071	0.108301	0.120492	0.122355	0.112776	0.131037	0.119205	0.122281	0.118001	0.118904
-36		0.120499	0.122148	0.121063	0.129238	0.122848	0.12478	0.127315	0.121688	0.120795	0.128908	0.131406	0.131381	0.103109	0.104914	0.106103	0.102381	0.10594	0.107659	0.108563	0.107289	0.110837	0.0973362	0.085391	0.079809	0.107189	0.126626	0.12514	0.138684	0.143679	0.149744	0.147628	0.148637	0.148446	0.13459	0.13508	0.135806	0.120038	0.0959067	0.108813	0.104271	0.122041	0.123265	0.117679	0.119108	0.121774	0.12397	0.131474	0.132287
-37		0.130245	0.136581	0.142217	0.139093	0.124096	0.126082	0.133852	0.134503	0.136515	0.138977	0.134147	0.133967	0.129431	0.116643	0.116895	0.113761	0.112156	0.113506	0.1329	0.132689	0.135782	0.127022	0.128366	0.131225	0.132844	0.140563	0.143534	0.146972	0.149366	0.154338	0.154229	0.153001	0.154003	0.14793	0.135823	0.1337	0.131554	0.113472	0.107774	0.123293	0.124532	0.132156	0.127165	0.127355	0.125945	0.125073	0.121742	0.123482
-38		0.143988	0.145075	0.148247	0.147868	0.131478	0.132532	0.128032	0.142877	0.145319	0.149524	0.145867	0.145728	0.140989	0.127424	0.125977	0.122376	0.125115	0.127044	0.128539	0.143163	0.142341	0.159192	0.156189	0.160328	0.145613	0.13793	0.142431	0.149927	0.153781	0.157241	0.160293	0.154178	0.154738	0.155624	0.144407	0.140951	0.141657	0.142493	0.142515	0.135154	0.145995	0.147732	0.137199	0.134134	0.133585	0.144352	0.136677	0.140637
-39		0.159524	0.163926	0.165551	0.16063	0.140266	0.139346	0.119125	0.135297	0.138481	0.148395	0.150383	0.152479	0.143333	0.143928	0.143027	0.133849	0.132966	0.133091	0.122703	0.148894	0.146535	0.166114	0.176718	0.178831	0.16171	0.136755	0.14976	0.151982	0.162847	0.167439	0.164632	0.172238	0.173858	0.174614	0.159511	0.158277	0.154622	0.159845	0.161796	0.15223	0.149209	0.149157	0.150875	0.144662	0.151222	0.159116	0.165852	0.171971
-40		0.167039	0.161303	0.165945	0.163778	0.143664	0.143518	0.126381	0.128619	0.132919	0.148425	0.150339	0.153933	0.14582	0.136094	0.137779	0.141978	0.135094	0.128675	0.127889	0.150149	0.150355	0.167617	0.179867	0.178254	0.166172	0.167882	0.169767	0.172254	0.179995	0.182194	0.176277	0.185335	0.187409	0.18571	0.183734	0.183596	0.182682	0.179713	0.180331	0.167862	0.157759	0.156121	0.160341	0.159723	0.162423	0.169723	0.172065	0.176933
-41		0.169101	0.16284	0.165535	0.168874	0.155532	0.15643	0.132785	0.12241	0.12463	0.145771	0.144289	0.156	0.155061	0.137199	0.139562	0.133932	0.134696	0.136759	0.143366	0.155946	0.157794	0.171453	0.17546	0.175561	0.170399	0.180336	0.184987	0.179936	0.17714	0.180582	0.1814	0.19322	0.198395	0.194431	0.189567	0.194938	0.194191	0.189303	0.191099	0.183005	0.168934	0.172739	0.179926	0.179382	0.177533	0.169085	0.177319	0.174762
-42		0.161668	0.160528	0.159048	0.153952	0.161054	0.161757	0.139114	0.127225	0.129173	0.127441	0.147948	0.148701	0.151229	0.13814	0.142483	0.125084	0.118913	0.121153	0.140426	0.166033	0.165604	0.177872	0.167055	0.16888	0.176255	0.170647	0.172957	0.168597	0.178301	0.181539	0.186215	0.193278	0.196576	0.195992	0.18969	0.194683	0.199018	0.197927	0.198111	0.197823	0.188408	0.192586	0.18475	0.168421	0.173522	0.181473	0.178566	0.180596
-43		0.147023	0.141767	0.138596	0.158121	0.16147	0.162093	0.158459	0.13991	0.140276	0.12137	0.135144	0.151359	0.1306	0.133172	0.132697	0.129334	0.115706	0.119369	0.141433	0.173465	0.174021	0.169513	0.154711	0.156216	0.16116	0.158888	0.161062	0.158006	0.163409	0.16587	0.173727	0.183583	0.185072	0.187499	0.190351	0.183565	0.196988	0.205628	0.206799	0.206534	0.205997	0.203938	0.186608	0.177323	0.181894	0.177244	0.170465	0.176328
-44		0.144093	0.153647	0.154882	0.15832	0.166626	0.1686	0.169309	0.155698	0.155962	0.125956	0.131035	0.132598	0.1342	0.14766	0.147774	0.143957	0.137406	0.138762	0.145435	0.156418	0.157436	0.166017	0.154604	0.15642	0.153487	0.154091	0.154394	0.160001	0.170917	0.169633	0.169051	0.173956	0.179679	0.181909	0.167882	0.171161	0.186838	0.198461	0.197709	0.19531	0.184279	0.188511	0.177654	0.166931	0.17161	0.163305	0.165676	0.165237
-45		0.164021	0.157146	0.159173	0.154246	0.163736	0.168103	0.162406	0.153015	0.153331	0.122337	0.122085	0.124479	0.126018	0.135348	0.137319	0.148016	0.146234	0.146697	0.149064	0.147627	0.14871	0.151418	0.154705	0.155504	0.163182	0.157627	0.158492	0.162356	0.153688	0.153137	0.155395	0.174024	0.182402	0.17146	0.164865	0.169765	0.174364	0.183007	0.184308	0.176402	0.167719	0.169403	0.152909	0.152372	0.147263	0.144199	0.143729	0.148183
-46		0.158593	0.155313	0.158286	0.156194	0.155323	0.156112	0.149751	0.13589	0.136426	0.126571	0.12242	0.128435	0.118244	0.145627	0.14739	0.139026	0.143952	0.147162	0.140629	0.141859	0.142036	0.133301	0.133555	0.135517	0.153325	0.146429	0.144703	0.141809	0.149012	0.149047	0.147597	0.1693	0.174233	0.169978	0.164221	0.164961	0.162801	0.163445	0.166328	0.161634	0.164146	0.163247	0.151972	0.128731	0.128175	0.128207	0.135708	0.13945
-47		0.167153	0.170073	0.17258	0.1611	0.148269	0.149507	0.152718	0.139907	0.131327	0.140269	0.145537	0.144261	0.137037	0.133034	0.133708	0.140324	0.143159	0.145709	0.137529	0.139667	0.142751	0.155181	0.151133	0.152855	0.142681	0.125142	0.126239	0.121652	0.131237	0.134804	0.144586	0.156087	0.160699	0.165849	0.1602	0.163883	0.162557	0.155448	0.158525	0.144986	0.143226	0.13934	0.142222	0.135585	0.13631	0.129964	0.132921	0.139246
-48		0.157211	0.159822	0.163122	0.149055	0.142369	0.144766	0.150053	0.167508	0.164548	0.154033	0.147656	0.146738	0.126173	0.128443	0.129727	0.145407	0.154944	0.151289	0.150356	0.143735	0.150445	0.140685	0.164713	0.167707	0.155437	0.142063	0.138177	0.134094	0.127665	0.129771	0.137919	0.155305	0.158009	0.167059	0.154415	0.154923	0.143909	0.140195	0.1438	0.130716	0.121475	0.12913	0.13727	0.139616	0.149895	0.153904	0.163094	0.163083
-49		0.159118	0.139178	0.139269	0.131777	0.140437	0.142842	0.171904	0.16688	0.167269	0.166333	0.157775	0.153257	0.134396	0.129328	0.129805	0.157027	0.170704	0.165778	0.170841	0.151596	0.147401	0.135635	0.15034	0.151601	0.156021	0.149481	0.144812	0.141136	0.123061	0.132936	0.132342	0.144566	0.146596	0.160659	0.159004	0.158862	0.149637	0.124082	0.127226	0.129169	0.153775	0.15107	0.152838	0.1489	0.156562	0.164894	0.173405	0.180041
-50		0.167877	0.162295	0.158672	0.145097	0.140826	0.140508	0.156325	0.160157	0.160594	0.163445	0.158699	0.158387	0.156379	0.153049	0.156057	0.183401	0.199683	0.196773	0.186933	0.16446	0.160632	0.148213	0.149717	0.150249	0.13241	0.144043	0.142912	0.144491	0.14459	0.137635	0.131089	0.134748	0.137099	0.15387	0.146698	0.150666	0.144169	0.154022	0.159263	0.166016	0.170119	0.166974	0.166146	0.151744	0.154225	0.161452	0.172582	0.17572
-51		0.157587	0.159281	0.158781	0.163553	0.158361	0.155768	0.15418	0.156221	0.1564	0.161012	0.165975	0.167381	0.161903	0.149546	0.150644	0.163527	0.17945	0.178284	0.185795	0.184295	0.181209	0.16651	0.145655	0.144188	0.139659	0.145521	0.143802	0.164733	0.166886	0.16683	0.182025	0.173359	0.174224	0.155099	0.151755	0.153364	0.161245	0.185537	0.186743	0.176012	0.186917	0.186252	0.170348	0.171166	0.175307	0.167489	0.185607	0.185831
-52		0.169702	0.179672	0.182422	0.186015	0.179589	0.182741	0.169457	0.171128	0.170558	0.168306	0.16773	0.168793	0.160365	0.152096	0.153383	0.151749	0.164713	0.164906	0.156151	0.158469	0.158199	0.173272	0.159728	0.162844	0.157321	0.171689	0.172247	0.186041	0.183886	0.182684	0.188886	0.178989	0.178701	0.158613	0.141474	0.145429	0.143723	0.177447	0.178947	0.180853	0.183919	0.183767	0.177205	0.162864	0.16821	0.163064	0.175917	0.178893
-53		0.196689	0.194384	0.191454	0.202868	0.191263	0.192569	0.195076	0.184557	0.184398	0.179471	0.170239	0.168883	0.177842	0.180416	0.1842	0.162927	0.151841	0.15177	0.154031	0.176677	0.175511	0.18178	0.173483	0.173316	0.153615	0.163102	0.164433	0.164865	0.169938	0.169207	0.16885	0.169166	0.170925	0.148039	0.148852	0.14919	0.140523	0.144548	0.147008	0.156784	0.162777	0.162118	0.176048	0.176883	0.176175	0.160937	0.167215	0.164462
-54		0.175815	0.177105	0.177109	0.183875	0.183191	0.186163	0.1945	0.182932	0.182981	0.175696	0.150133	0.150749	0.166868	0.167366	0.174813	0.163541	0.158576	0.160804	0.149357	0.168335	0.173704	0.173858	0.170649	0.170547	0.159162	0.158612	0.161799	0.153866	0.166797	0.165076	0.150759	0.149021	0.143181	0.158584	0.167582	0.165191	0.158789	0.158232	0.160101	0.151821	0.161992	0.161617	0.172856	0.173042	0.172347	0.166716	0.170753	0.167463
-55		0.176247	0.175101	0.173311	0.178991	0.1797	0.183849	0.192972	0.19605	0.195753	0.182359	0.158321	0.152572	0.139649	0.137908	0.140118	0.152719	0.144991	0.148036	0.14749	0.151965	0.153286	0.173548	0.174513	0.172463	0.158068	0.137261	0.138129	0.144504	0.166446	0.166745	0.167907	0.175561	0.172229	0.171851	0.179257	0.176238	0.191288	0.193787	0.192446	0.181364	0.178208	0.176811	0.179244	0.16687	0.162509	0.152717	0.166587	0.167876
-56		0.159171	0.163501	0.161618	0.155052	0.155569	0.153442	0.159326	0.178872	0.178855	0.159655	0.141075	0.14441	0.145005	0.143523	0.136189	0.128222	0.136811	0.137136	0.161207	0.163529	0.16702	0.167157	0.146687	0.149001	0.157064	0.156502	0.156056	0.165494	0.163831	0.168493	0.177545	0.185963	0.184198	0.188926	0.189398	0.191851	0.195312	0.198613	0.201294	0.193937	0.192852	0.196229	0.190832	0.181283	0.181605	0.15798	0.183737	0.186155
-57		0.125949	0.104365	0.103142	0.129893	0.160415	0.168812	0.197715						0.0700817	0.0798161	0.0844119	0.135094	0.138685	0.136932	0.160805	0.17687	0.179877	0.151297	0.148713	0.158672	0.156525	0.155711	0.156963	0.163922	0.176929	0.177646	0.180579	0.174869	0.174587	0.17209	0.180051	0.178871	0.173644	0.170455	0.168571	0.18664	0.195344	0.198916	0.200501	0.19771	0.195575	0.185762	0.188933	0.191251
-58		0.0752539	0.0509564	0.0781738																				0.108386	0.117169	0.158576	0.149551	0.154535	0.1709	0.190161	0.187352	0.166575	0.168799	0.160127	0.183787	0.189782	0.186963	0.18293	0.190882	0.18863	0.180959	0.192202	0.194286	0.192196	0.195785	0.200063	0.178634	0.189125	0.187038
-59																								0.135321	0.128958	0.159687	0.159917	0.160219	0.188916	0.185618	0.185465	0.173811	0.170978	0.168379	0.1917	0.192438	0.191128	0.186401	0.189705	0.191727	0.189296	0.215092	0.217624	0.215696	0.216383	0.216614	0.187821	0.166755	0.169323
-60																										0.1104	0.195751	0.192614	0.179058	0.186905	0.188956	0.181931	0.178397	0.177598	0.193324	0.184079	0.184297	0.216523	0.239603	0.24029	0.247557	0.257857	0.255727	0.251993	0.221017	0.224748	0.21794	0.195378	0.192568
-61																																				0.176945	0.179777	0.122259	0.203186	0.207792	0.260488	0.323674
-62
-63
-64
-65
-66
-67
-68
-69																																	0.128928	0.122241	0.117124			0.0947161
-70																								0.116787	0.116991		0.0982551	0.0943404
-71
-72
-73
-74
-75
-76
-77
-78
[truncated: 206 more columns]

## Sheet: SIGMA (95%-CI lower)
GEV scale parameter 95%-CI lower bound [m]	lon	0	1	2	3	4	5	6	7	8	9	10	11	12	13	14	15	16	17	18	19	20	21	22	23	24	25	26	27	28	29	30	31	32	33	34	35	36	37	38	39	40	41	42	43	44	45	46	47
lat
78		0.156936	0.166626	0.164696	0.163499	0.164781	0.162676	0.156512	0.153249	0.153365	0.159152	0.158195	0.160741	0.148449	0.124873											0.0969007
77		0.151782	0.160273	0.159305	0.168295	0.171323	0.169294	0.172159	0.171339	0.170903	0.167001	0.16043	0.158754	0.162094	0.162117	0.159737														0.0899308	0.0951284	0.103897	0.092242	0.0958224	0.102067	0.0998008	0.0885685		0.113983	0.110025	0.12934				0.10469	0.108175	0.127668	0.145396	0.147316
76		0.145513	0.151312	0.150664	0.156287	0.163588	0.161383	0.165366	0.163356	0.161773	0.166619	0.169953	0.167989	0.162293	0.165838	0.160959	0.164948	0.160561	0.164664	0.170512	0.140417	0.13977	0.0880941	0.100085	0.0953036	0.106982	0.103964	0.101602	0.106207	0.108509	0.105098	0.11172	0.110461	0.105237	0.112726	0.11536	0.115549	0.12254	0.127861	0.123668	0.120578	0.128878	0.131326	0.132195	0.128387	0.13017	0.127938	0.128807	0.127706
75		0.151037	0.153462	0.151353	0.149238	0.151014	0.150017	0.14586	0.145317	0.143946	0.141938	0.14098	0.138541	0.129796	0.136537	0.13268	0.144079	0.142189	0.14086	0.142462	0.121245	0.11747	0.100278	0.111562	0.106214	0.117354	0.111457	0.117327	0.119111	0.128304	0.128879	0.126804	0.116	0.120811	0.117521	0.108086	0.111127	0.109027	0.106513	0.106753	0.112522	0.114204	0.112988	0.124059	0.127622	0.132427	0.131809	0.129668	0.134186
74		0.146489	0.156329	0.155316	0.153407	0.148981	0.146768	0.145534	0.149271	0.148964	0.151955	0.144545	0.142999	0.144045	0.147132	0.148788	0.152712	0.147314	0.162642	0.163079	0.150192	0.146521	0.142064	0.140049	0.141686	0.139756	0.136842	0.133563	0.147321	0.148281	0.147347	0.147259	0.151638	0.148764	0.149442	0.147013	0.146546	0.14235	0.134734	0.1329	0.133316	0.125591	0.12701	0.122195	0.12356	0.12904	0.127685	0.134569	0.13803
73		0.132235	0.147753	0.145183	0.14543	0.141189	0.140133	0.141735	0.155062	0.154503	0.164541	0.163919	0.163366	0.167001	0.169433	0.16825	0.159197	0.153742	0.152692	0.156654	0.154925	0.156826	0.155916	0.15602	0.156228	0.157196	0.151256	0.155739	0.154679	0.151674	0.159464	0.154181	0.149827	0.15635	0.146909	0.144844	0.144877	0.138913	0.119564	0.11766	0.115229	0.116435	0.11942	0.122697	0.129626	0.13378	0.131472	0.136321	0.13914
72		0.153999	0.158087	0.155706	0.159904	0.165975	0.164355	0.157414	0.163031	0.158547	0.163841	0.16776	0.169105	0.181811	0.183118	0.181409	0.180541	0.178375	0.176145	0.177827	0.189292	0.19071	0.183288	0.161225	0.158671	0.152839	0.156367	0.154341	0.150632	0.139062	0.140385	0.138047	0.13611	0.131437	0.120549	0.116311	0.120154	0.123995	0.122439	0.119746	0.119217	0.120079	0.132679	0.144772	0.152124	0.155596	0.154656	0.150303	0.15377
71		0.164465	0.173621	0.173689	0.175099	0.169437	0.163613	0.151859	0.177101	0.175555	0.179191	0.180072	0.180935	0.175177	0.175941	0.174012	0.179209	0.179798	0.163222	0.155932	0.160052	0.160258	0.155597	0.142374	0.136931		0.138317	0.137075			0.117895	0.118007	0.114759	0.122032	0.126358	0.131171	0.130678	0.133413	0.128743	0.131241	0.12888	0.138793	0.151375	0.149309	0.149111	0.153858	0.15704	0.15311	0.159284
70		0.153401	0.172453	0.173865	0.185178	0.171235	0.166229	0.162673	0.17203	0.168568	0.192316	0.200634	0.200809	0.194015	0.185169	0.18339	0.170909	0.140331	0.143416	0.11921													0.118261	0.122534	0.139221	0.140596	0.143384	0.159323	0.161068	0.160005	0.157416	0.164713	0.177385	0.175838	0.165834	0.165151	0.162941	0.161977	0.167895
69		0.154141	0.170636	0.168138	0.178247	0.181334	0.176066	0.17276	0.184305	0.182094	0.195326	0.200239	0.199569	0.193943	0.176215	0.178614	0.165785																						0.167242	0.175564	0.191726	0.192472	0.216619	0.191639	0.174507	0.170275	0.175891	0.157694	0.165434
68		0.176825	0.174173	0.17475	0.182416	0.187916	0.184585	0.196599	0.200358	0.199847	0.205242	0.210313	0.215025	0.209023	0.194663																												0.194443	0.192112	0.148644	0.151916			0.135695
67		0.196591	0.189026	0.188315	0.198099	0.210823	0.209133	0.212787	0.219548	0.224273	0.232393	0.235514	0.242823	0.238253	0.208543																													0.132371	0.079294			0.0746158
66		0.190378	0.187698	0.188175	0.200696	0.221348	0.225392	0.232819	0.243393	0.247826	0.253523	0.252661	0.253027
65		0.19551	0.198382	0.200857	0.210835	0.224848	0.229051	0.2296	0.235358	0.241752	0.250689	0.241794	0.249619
64		0.208353	0.214597	0.215954	0.214337	0.219245	0.223364	0.226403	0.227745	0.24486	0.224582
63		0.217072	0.225344	0.22873	0.225141	0.22047	0.233684	0.23097
62		0.220441	0.222698	0.22422	0.230342	0.225023	0.227177
61		0.178574	0.180107	0.172442	0.187806	0.20263
60		0.132255	0.145348	0.139992	0.164369	0.183825	0.198278
59		0.149231	0.158478	0.157205	0.163859	0.183362
58		0.129016	0.17408	0.164622	0.157462	0.151439	0.148283	0.162015
57		0.140953	0.159985	0.165081	0.1752	0.164219	0.15548	0.166949	0.181904	0.201711
56		0.144267	0.160627	0.178794	0.187246	0.18201	0.170264	0.17365	0.208985	0.238635
55		0.135737	0.129785	0.164917	0.168709	0.173397	0.175404	0.197752	0.19508	0.226338
54		0.137438	0.109727	0.115756	0.13138	0.16278	0.176238	0.188573	0.202675	0.23969
53			0.170971	0.116031	0.118262	0.133069	0.147564
52				0.12058	0.130432
51
50		0.124961
49
48
47
46
45
44
43
42
41
40
39
38
37
36
35
34
33
32
31
30
29
28
27
26
25
24
23
22
21
20
19
18
17
16
15
14
13
12
11
10
9
8
7
6				0.0362749	0.035269	0.0354535
5		0.0351506	0.0371357	0.036821	0.0374139	0.0374308	0.0370086
4		0.0362341	0.0404942	0.0397248	0.0413756	0.0373865	0.0379837	0.0405453	0.0417809	0.0396282
3		0.0371191	0.0410524	0.0401573	0.0423307	0.0381994	0.0385568	0.0427487	0.0503941	0.0501677	0.0443444
2		0.0365605	0.0401662	0.0409968	0.0398024	0.0406105	0.0405799	0.0437088	0.0488761	0.0487212	0.0496386																																					0.0361568	0.0361465
1		0.0342627	0.0382434	0.0399729	0.0417033	0.041958	0.042443	0.0437607	0.0471926	0.0471283	0.0450353																																				0.0373166	0.0333482	0.0367055
0		0.0367623	0.0353314	0.036936	0.038525	0.0384708	0.0380284	0.0405695	0.0424011	0.0423013	0.0361139																																			0.0361317	0.0377221	0.0354838	0.0356632
-1		0.0454227	0.0414643	0.0427266	0.0422794	0.0445905	0.044937	0.0500697	0.0484918	0.0482667																																			0.040676	0.0414312	0.0382323	0.0432707	0.0439857
-2		0.0469751	0.0443699	0.042545	0.0453388	0.0447677	0.0445295	0.0457663	0.0485476	0.0483962	0.0471049																																	0.0402181	0.0398025	0.0402639	0.0375981	0.0428471	0.0438001
-3		0.0468128	0.0488902	0.0475732	0.0499175	0.0497178	0.0472547	0.0509658	0.0540942	0.0539468	0.0453445																																0.0395427	0.0392771	0.0408896	0.0408599	0.0387443	0.0415573	0.0429597
-4		0.0484185	0.0494974	0.0431985	0.0496612	0.0522787	0.0520357	0.0516318	0.0624485	0.0626057	0.0615576	0.059567																														0.0402675	0.0405805	0.0396697	0.0432756	0.0422565	0.0428095	0.0430715	0.0428698
-5		0.0459423	0.0413169	0.0400056	0.0467202	0.0478015	0.0503568	0.0573755	0.0580483	0.0580833	0.0649845	0.0620369	0.0619416																													0.0404204	0.0407717	0.043183	0.0462487	0.046034	0.0475729	0.0473264	0.0464149
-6		0.044951	0.0425411	0.0471367	0.0502635	0.0525475	0.0534238	0.0559195	0.0627428	0.0624408	0.0655225	0.0626658	0.0630177																													0.0416351	0.0417942	0.046321	0.0484352	0.0479804	0.0512424	0.05208	0.0513096
-7		0.044182	0.0493495	0.0486235	0.0488665	0.0532842	0.0538261	0.0608578	0.068138	0.0682877	0.0732753	0.0737361	0.0734245																													0.0421446	0.042544	0.045917	0.0492747	0.0485181	0.0521245	0.0548747	0.0532216
-8		0.0434082	0.0473256	0.0470009	0.0466703	0.0510345	0.051391	0.0596671	0.065917	0.0655095	0.0700564	0.0748207	0.0747774	0.0702229																												0.0414033	0.0410367	0.0445049	0.0481959	0.0476251	0.0510939	0.0551028	0.0523291
-9		0.04193	0.0435545	0.0433542	0.0447921	0.0484331	0.0486198	0.0564404	0.0592235	0.0593789	0.0619718	0.0701773	0.0705256	0.0642752																												0.0378973	0.0385396	0.0451889	0.0479384	0.0474385	0.0501624	0.0529975	0.050133
-10		0.0419312	0.042407	0.042877	0.0438243	0.0426023	0.042669	0.0482	0.0531618	0.0533498	0.0561787	0.0670896	0.0675635	0.0686147																												0.0331751	0.0336573	0.0454886	0.0493577	0.0479028	0.048362	0.0506761	0.0466361
-11		0.0425681	0.0402391	0.0413251	0.0414559	0.0460389	0.0457447	0.0516711	0.0543399	0.0542203	0.0557523	0.063176	0.0627961	0.0671975	0.0564569																													0.0492287	0.0516438	0.0523535	0.0485811	0.0491643	0.0465598
-12		0.0439869	0.0424614	0.0443789	0.0428784	0.0421111	0.0425783	0.0447422	0.0466957	0.0463882	0.0520557	0.0651372	0.0643772	0.0693306	0.0434598																													0.0460393	0.0603918	0.0606536	0.0488102	0.0498569	0.0482123
-13		0.0476522	0.0489719	0.0498053	0.0500409	0.0485772	0.0477645	0.0407077	0.0352684	0.0353819	0.0402612	0.0533017	0.0518129	0.0744264																														0.0506599	0.0620467	0.0618502	0.0639036	0.0508581	0.049085
-14		0.0499659	0.0543816	0.0532124	0.0498697	0.0470585	0.0488608	0.04475	0.0382461	0.0387098	0.0381796	0.0452037	0.0444616																															0.0492772	0.0610883	0.0622275	0.0556434	0.0463823	0.0443949
-15		0.0510205	0.053664	0.0571389	0.0548152	0.0488043	0.0481185	0.042895	0.0379365	0.0381264	0.0418911	0.0450511	0.0445366																															0.0627383	0.0733096	0.0728452	0.0556381	0.0509169
-16		0.0496762	0.0558133	0.0558732	0.052882	0.0477175	0.0480516	0.0417105	0.0377657	0.0375754	0.0389176	0.0436855	0.0438679																														0.0639633	0.0668917	0.0832794	0.0831481
-17		0.0526482	0.0531189	0.0534125	0.0572256	0.0551958	0.0545203	0.0500809	0.0439164	0.0439736	0.0421973	0.0424003	0.0434887																													0.0774814	0.0783163	0.0743184	0.081794	0.0866263
-18		0.0551409	0.0572188	0.0580171	0.0619249	0.063506	0.0632426	0.0579333	0.0573817	0.0570934	0.0507222	0.049718	0.0488749																										0.0760416	0.0684194	0.0780371	0.0833498	0.0852414	0.0775057	0.0801575
-19		0.0661233	0.06651	0.0664145	0.0655116	0.0624109	0.0625978	0.0615405	0.0590359	0.0581263	0.0563417	0.0571434	0.057103																										0.0746892	0.074636	0.0798105	0.0852762	0.0865872	0.0864566	0.0793389	0.0783812
-20		0.0693197	0.0726166	0.0722978	0.0708026	0.069195	0.0690122	0.0634994	0.0584736	0.0579281	0.0564982	0.0547809	0.0514575	0.0559023																								0.0784213	0.0760813	0.0778347	0.0841261	0.0908779	0.0909789	0.0941754	0.0822441	0.0797228
-21		0.0616114	0.0629238	0.0628873	0.0664377	0.0749595	0.0753316	0.0705929	0.0651508	0.0643819	0.0567499	0.0549637	0.0539159	0.0578637																								0.0769969	0.0805134	0.0840785	0.0937681	0.0869242	0.0822728	0.0858155	0.0818066
-22		0.0768539	0.0689782	0.0695168	0.0674543	0.0680117	0.0675567	0.0754908	0.07432	0.0731623	0.0638691	0.0615711	0.0606384	0.0524772	0.0589199	0.0603774																						0.0728922	0.0828211	0.0823843	0.0893133	0.0689367	0.078432	0.0817499
-23		0.0838223	0.0845099	0.0820864	0.0731988	0.0620597	0.0626881	0.0690689	0.0726505	0.0725282	0.0705072	0.0629877	0.0629842	0.0560615	0.0575149	0.0593765																						0.0761209	0.0772849	0.0791232	0.06773	0.0700437	0.0722274	0.0706653
-24		0.0956769	0.090869	0.0911154	0.0778934	0.0719009	0.0728392	0.0748899	0.0747715	0.0745942	0.0694454	0.0668571	0.0656211	0.0624645	0.0602916	0.0589637																						0.0702667	0.0827082	0.0847157	0.0672721	0.0741906	0.076195	0.0788414	0.0829162
-25		0.0952396	0.0969525	0.0977493	0.0874081	0.0831437	0.0883898	0.0765512	0.0815569	0.0817646	0.0771365	0.0688062	0.0689624	0.0599403	0.0555885	0.0488645																					0.055944	0.071536	0.0819708	0.0835191	0.0811943	0.0772924	0.0810522	0.0794419	0.100248	0.0984285
-26		0.0979256	0.0883255	0.100468	0.107939	0.102626	0.101995	0.0994119	0.0949555	0.0934469	0.0832919	0.0786333	0.0782124	0.0673077	0.0610318	0.0605664																				0.0589243	0.0593832	0.0748247	0.0773701	0.0795429	0.0755474	0.0807627	0.0812558	0.0828327	0.0976141	0.097318	0.088372	0.0853588	0.0824595
-27		0.0908509	0.0919145	0.0929531	0.0973032	0.10119	0.0994601	0.100007	0.098953	0.0986189	0.0921265	0.0873747	0.08662	0.0826462	0.0723506	0.0737898																				0.0575427	0.0575341	0.0772974	0.0723165	0.074238	0.0847913	0.0863893	0.0826207	0.072423	0.0984704	0.0984384	0.0994318	0.088464	0.0910465
-28		0.0784273	0.0919632	0.0917681	0.09571	0.0907642	0.0889613	0.0905144	0.101401	0.101169	0.0950268	0.0911534	0.0930088	0.0952632	0.0789902	0.0802597	0.0847313																			0.0904245	0.0900562	0.0753695	0.0977044	0.096505	0.0795725	0.0786792	0.0750617	0.0684485	0.0646875	0.0766994	0.0789224	0.077345	0.0872324
-29		0.0706768	0.081353	0.0820562	0.0874351	0.0860998	0.0853814	0.0901162	0.0918726	0.0912688	0.100592	0.101708	0.101758	0.0888116	0.0785072	0.0848464	0.0814626	0.0850171																	0.0890772	0.0911677	0.0908778	0.0816871	0.0938276	0.0945573	0.08791	0.0808035	0.0833276	0.085196	0.0670457	0.070555	0.0758838	0.0868116	0.0857972
-30		0.0697426	0.080039	0.0812839	0.072956	0.0816226	0.079912	0.0845231	0.0910732	0.0902766	0.0999749	0.103932	0.104631	0.105028	0.093045	0.0982455	0.0960322	0.0881878															0.0714439	0.0724908	0.0951444	0.103537	0.10334	0.0972675	0.0922642	0.0933084	0.0979192	0.0870577	0.085525	0.0789477	0.0795327	0.0763617	0.0784259	0.0855634	0.0797582
-31		0.0773438	0.0775693	0.0789324	0.0831545	0.0769987	0.076212	0.0832148	0.0858571	0.0856252	0.0980952	0.104536	0.1059	0.0990914	0.0996541	0.0964603	0.0970322	0.0941997															0.0741518	0.0797966	0.0943527	0.0973476	0.0920566	0.0906691	0.0939609	0.0956027	0.0941817	0.0936521	0.0928169	0.0896064	0.0819958	0.066657	0.07367	0.0791308	0.0802996
-32		0.0898519	0.0863789	0.0893592	0.0895678	0.0845187	0.0843289	0.085215	0.092064	0.0921821	0.0967204	0.102687	0.104872	0.0999336	0.103031	0.103143	0.10026	0.0957127	0.0966444	0.0732535												0.0818055	0.106475	0.107684	0.10275	0.103016	0.0966515	0.0924843	0.0910194	0.0928271	0.0977454	0.0907301	0.0906324	0.0866929	0.0887191	0.0802223	0.076206	0.0848836	0.0873581
-33		0.0996834	0.0985832	0.100836	0.0942989	0.0886608	0.0880452	0.0917018	0.0895555	0.0897586	0.0948475	0.0903725	0.0902662	0.0963077	0.0973089	0.0970149	0.097927	0.0929434	0.0931175	0.0929415											0.0794084	0.107505	0.105202	0.102874	0.0966465	0.0971375	0.099104	0.0846705	0.0904296	0.0908231	0.0968394	0.0876015	0.0848976	0.0787164	0.0852966	0.0854743	0.0872427	0.0887868	0.0834655
-34		0.107286	0.108674	0.112457	0.105443	0.098251	0.0979119	0.0951511	0.0936234	0.0923924	0.0894311	0.0861323	0.0863062	0.0874983	0.0854676	0.0861834	0.0937277	0.0957872	0.0966361	0.0918041									0.0925498	0.0954358	0.0941806	0.102801	0.103422	0.105892	0.0996967	0.0946139	0.0960951	0.0843208	0.0869899	0.0839561	0.0902143	0.0892432	0.0888743	0.0879856	0.0876543	0.0849817	0.0929698	0.0846967	0.0854059
-35		0.0978279	0.102376	0.103108	0.110286	0.105426	0.1061	0.100003	0.0916516	0.0864009	0.0976178	0.0960314	0.0953712	0.0831092	0.0771559	0.0802853	0.0724989	0.0909359	0.0892398	0.0925632	0.0809716		0.0782731	0.0867818	0.0770827	0.0982392	0.111688	0.1094	0.112975	0.104499	0.105812	0.115263	0.109099	0.10944	0.107492	0.108453	0.108417	0.0919275	0.0889642	0.0873499	0.08921	0.0993019	0.100412	0.0913484	0.107343	0.0965212	0.0985261	0.0951787	0.0961697
-36		0.0997414	0.10124	0.100418	0.10755	0.101558	0.10307	0.105768	0.0995688	0.0987647	0.105973	0.107711	0.107598	0.0827219	0.0839115	0.0852293	0.0818104	0.084719	0.0863257	0.0879143	0.0865994	0.089226	0.0782164	0.0674336	0.0619406	0.0859836	0.102623	0.101302	0.113509	0.117167	0.122921	0.121736	0.122526	0.122303	0.110325	0.109707	0.110195	0.0956961	0.0751862	0.0878607	0.0855312	0.10062	0.101637	0.0964149	0.0969135	0.0999629	0.100408	0.10638	0.10747
-37		0.107975	0.11315	0.117885	0.116037	0.102969	0.104585	0.111318	0.111128	0.11284	0.115002	0.109983	0.109806	0.106039	0.0946407	0.0947862	0.0923147	0.090516	0.091778	0.108677	0.10748	0.110022	0.101991	0.103143	0.105682	0.107108	0.115026	0.117404	0.122317	0.122951	0.127384	0.127476	0.126327	0.127235	0.122472	0.110845	0.108916	0.106103	0.0914418	0.0853294	0.101596	0.102434	0.108984	0.105036	0.104994	0.103958	0.101219	0.0968164	0.0983284
-38		0.11925	0.119623	0.122347	0.122742	0.109833	0.110737	0.105916	0.118601	0.120667	0.123974	0.120324	0.120118	0.115907	0.103143	0.101908	0.09826	0.101193	0.102949	0.104934	0.115494	0.114645	0.129223	0.126295	0.129883	0.11706	0.11208	0.116219	0.12476	0.127697	0.130733	0.132733	0.128353	0.128747	0.129151	0.119467	0.115619	0.115385	0.116526	0.11651	0.110915	0.120003	0.121592	0.11309	0.110558	0.11032	0.119623	0.111546	0.11479
-39		0.131069	0.132548	0.133791	0.131254	0.114217	0.113637	0.0988535	0.111991	0.114744	0.122906	0.124241	0.126105	0.117577	0.116629	0.115643	0.106062	0.106165	0.106662	0.0982364	0.120755	0.118467	0.13462	0.142897	0.14464	0.130058	0.110114	0.121657	0.12573	0.135039	0.139096	0.136912	0.142862	0.144366	0.14518	0.132367	0.130996	0.12708	0.131846	0.133944	0.125007	0.122504	0.12249	0.124766	0.119678	0.125666	0.131459	0.137898	0.142881
-40		0.137091	0.132953	0.136974	0.135352	0.117654	0.117283	0.103741	0.105823	0.109466	0.122844	0.124061	0.126904	0.119494	0.110372	0.111199	0.114802	0.107796	0.101534	0.0994384	0.120464	0.120313	0.134333	0.144175	0.142559	0.1312	0.135118	0.136879	0.142602	0.149837	0.151632	0.146012	0.152919	0.15476	0.153831	0.152316	0.152223	0.151195	0.148688	0.149253	0.138654	0.12932	0.128048	0.132645	0.132454	0.13478	0.140181	0.141256	0.145377
-41		0.139297	0.133955	0.136482	0.139824	0.128161	0.128882	0.10876	0.100919	0.102679	0.120441	0.119078	0.128915	0.128134	0.112282	0.114191	0.108	0.108123	0.110126	0.112721	0.121776	0.123258	0.135668	0.139128	0.139293	0.13463	0.145668	0.149824	0.1488	0.146581	0.149416	0.150093	0.159895	0.164346	0.161035	0.157593	0.162086	0.161181	0.156899	0.158315	0.150515	0.138686	0.14214	0.149208	0.148757	0.147164	0.139079	0.145066	0.142883
-42		0.133219	0.131602	0.130431	0.126292	0.133449	0.134086	0.114062	0.104315	0.106308	0.104706	0.121275	0.121592	0.122764	0.112435	0.116177	0.102287	0.0947071	0.0967252	0.112463	0.131704	0.130582	0.142932	0.133317	0.135363	0.141748	0.138182	0.140284	0.138417	0.14762	0.150434	0.154184	0.160202	0.162975	0.162187	0.157049	0.16126	0.165282	0.164248	0.164163	0.163043	0.154277	0.158188	0.152407	0.138331	0.142742	0.150027	0.147397	0.149549
-43		0.119345	0.114477	0.111677	0.130473	0.133081	0.133523	0.130704	0.115163	0.115842	0.0993971	0.109821	0.123862	0.103911	0.108362	0.107822	0.105726	0.0929111	0.0960215	0.113677	0.14168	0.141917	0.137039	0.124102	0.125597	0.13003	0.129513	0.131466	0.129517	0.135144	0.13701	0.144053	0.152909	0.154151	0.155905	0.157053	0.15079	0.163401	0.170344	0.171256	0.170017	0.169098	0.166858	0.153525	0.146431	0.150255	0.146422	0.14058	0.145818
-44		0.117381	0.125307	0.12652	0.128792	0.136761	0.138481	0.13908	0.1277	0.127953	0.103497	0.106743	0.107934	0.108724	0.121271	0.121288	0.118405	0.11218	0.112911	0.117942	0.127931	0.128433	0.136889	0.127169	0.128854	0.125146	0.12561	0.125804	0.1311	0.140699	0.139131	0.139547	0.144582	0.149304	0.150932	0.138474	0.14134	0.154581	0.165054	0.164307	0.160957	0.151267	0.154686	0.146307	0.137695	0.141843	0.133814	0.135786	0.135424
-45		0.134295	0.128108	0.129999	0.125153	0.133809	0.137559	0.132612	0.124891	0.125109	0.098664	0.097577	0.0993472	0.100673	0.109794	0.111644	0.121533	0.11929	0.119693	0.121238	0.120486	0.121115	0.123231	0.127442	0.128051	0.133731	0.129634	0.130347	0.133013	0.121583	0.120922	0.124379	0.142575	0.149953	0.1411	0.135787	0.140208	0.143761	0.151901	0.153034	0.14584	0.137531	0.139066	0.123865	0.124313	0.119349	0.116561	0.115925	0.119397
-46		0.126871	0.124491	0.127813	0.126774	0.126768	0.127138	0.121912	0.109471	0.109794	0.0999664	0.0978753	0.103375	0.0954455	0.119838	0.12135	0.113325	0.117577	0.120345	0.113401	0.114216	0.114102	0.107307	0.1068	0.108453	0.124832	0.118186	0.116483	0.114449	0.11985	0.119724	0.118439	0.137484	0.141878	0.139443	0.134748	0.135416	0.133341	0.133897	0.136303	0.132742	0.134111	0.132861	0.122434	0.103269	0.102336	0.101346	0.107723	0.110358
-47		0.134361	0.137576	0.139799	0.132494	0.120711	0.121292	0.124277	0.111981	0.103495	0.112485	0.119325	0.118342	0.112286	0.109596	0.110127	0.114592	0.116207	0.118639	0.111068	0.112462	0.115153	0.126945	0.122466	0.123551	0.114593	0.0987597	0.0991106	0.0949754	0.104754	0.108009	0.116303	0.126166	0.130171	0.13537	0.130549	0.133802	0.132573	0.125936	0.128648	0.118223	0.114967	0.111088	0.113903	0.107475	0.107796	0.102638	0.106306	0.111645
-48		0.126212	0.130282	0.133092	0.122096	0.11557	0.117794	0.121292	0.136292	0.133401	0.125967	0.121757	0.121106	0.102824	0.104802	0.105943	0.119202	0.126236	0.122651	0.121796	0.115604	0.1214	0.111094	0.133567	0.136264	0.126433	0.115815	0.111677	0.109288	0.102685	0.104224	0.111412	0.125992	0.128509	0.136384	0.124045	0.124782	0.116393	0.113466	0.116344	0.105467	0.0978769	0.104654	0.110573	0.110488	0.119719	0.122811	0.132958	0.132649
-49		0.127728	0.111194	0.112113	0.107209	0.115453	0.117728	0.142755	0.136694	0.13669	0.134576	0.129903	0.125928	0.109572	0.104321	0.105055	0.128533	0.139118	0.134644	0.138603	0.122414	0.118683	0.106387	0.122172	0.123275	0.127822	0.122486	0.11775	0.1157	0.0976822	0.106893	0.105838	0.115979	0.117732	0.12848	0.127531	0.127458	0.121294	0.0987955	0.101131	0.0998734	0.124001	0.120864	0.124489	0.121295	0.128049	0.134349	0.141352	0.146695
-50		0.133833	0.130187	0.126698	0.117788	0.114767	0.114644	0.128716	0.130856	0.130686	0.132406	0.130393	0.130261	0.12856	0.125545	0.128264	0.151054	0.163987	0.161351	0.152661	0.133186	0.129524	0.119351	0.123719	0.124217	0.10858	0.117621	0.116545	0.117061	0.11563	0.108859	0.10187	0.104463	0.106446	0.123268	0.116232	0.119657	0.114254	0.122638	0.12719	0.132108	0.136478	0.132922	0.134154	0.123002	0.125474	0.131299	0.141156	0.143356
-51		0.125664	0.126516	0.126154	0.131569	0.130004	0.127719	0.126137	0.127529	0.127618	0.133165	0.137197	0.138141	0.134389	0.122108	0.122654	0.133626	0.147879	0.147187	0.153464	0.151623	0.149	0.134293	0.118446	0.117495	0.114546	0.117906	0.116354	0.132295	0.133538	0.133768	0.148334	0.141151	0.141889	0.126229	0.123353	0.124372	0.130055	0.151879	0.15278	0.142418	0.150698	0.149823	0.135953	0.139402	0.142923	0.13588	0.151449	0.151694
-52		0.137117	0.146251	0.148826	0.151929	0.145367	0.148151	0.138926	0.140159	0.139523	0.138247	0.138848	0.139672	0.132623	0.12578	0.12662	0.123391	0.134416	0.134747	0.12776	0.128727	0.128418	0.139964	0.129561	0.132707	0.129109	0.140634	0.141056	0.152491	0.151233	0.149698	0.154682	0.146136	0.14609	0.127964	0.114717	0.118226	0.116466	0.146456	0.147722	0.149078	0.150999	0.150639	0.144364	0.130462	0.13589	0.130936	0.1422	0.144651
-53		0.162824	0.159869	0.157246	0.165413	0.15551	0.156905	0.160688	0.151938	0.151663	0.148288	0.140529	0.139286	0.146851	0.148861	0.152213	0.134031	0.124345	0.124221	0.126161	0.145371	0.144381	0.149083	0.142387	0.142167	0.124449	0.134008	0.13549	0.135584	0.139842	0.138988	0.138006	0.136245	0.137889	0.117952	0.120426	0.120892	0.114147	0.119188	0.121233	0.129934	0.134798	0.13419	0.145713	0.145275	0.144705	0.129697	0.134127	0.131098
-54		0.144524	0.143423	0.143451	0.14871	0.149502	0.151963	0.161255	0.150963	0.151004	0.144658	0.121432	0.122137	0.137936	0.137789	0.143912	0.133984	0.130222	0.131894	0.121128	0.137456	0.141812	0.141329	0.13853	0.138338	0.128545	0.128439	0.131212	0.125657	0.136415	0.134727	0.117547	0.112818	0.107568	0.12718	0.136431	0.134806	0.130689	0.130341	0.132194	0.124339	0.13448	0.134364	0.143083	0.142162	0.141423	0.13454	0.136603	0.133671
-55		0.143496	0.140732	0.139507	0.144533	0.144584	0.14771	0.15446	0.157279	0.157402	0.147447	0.125201	0.119762	0.108091	0.109465	0.111352	0.121667	0.116025	0.118216	0.119265	0.12255	0.123499	0.140702	0.140391	0.138488	0.125882	0.10859	0.10947	0.116189	0.135372	0.135724	0.135807	0.140919	0.138327	0.139395	0.146951	0.144212	0.158008	0.160766	0.159556	0.150244	0.148581	0.147117	0.148154	0.136876	0.132845	0.122955	0.135271	0.136384
-56		0.116776	0.122746	0.120824	0.118404	0.120715	0.11901	0.121865	0.129868	0.130142	0.112799	0.0929471	0.0955272	0.0967341	0.103994	0.0974618	0.0960969	0.105084	0.105069	0.123066	0.125373	0.127871	0.12504	0.106855	0.108937	0.11963	0.126495	0.126144	0.135589	0.133564	0.138184	0.145452	0.151602	0.150201	0.154845	0.155193	0.157373	0.160032	0.163478	0.16581	0.159082	0.159308	0.162329	0.158276	0.14912	0.149204	0.128232	0.151213	0.153127
-57		0.0874222	0.0740956	0.0737859	0.0928623	0.107557	0.114203	0.109398						0.0387548	0.0486254	0.0518376	0.0903837	0.0935733	0.0921058	0.119283	0.127392	0.129137	0.102192	0.101194	0.109889	0.113991	0.124816	0.126066	0.130801	0.14381	0.144476	0.147206	0.141477	0.14148	0.138725	0.146016	0.144802	0.140607	0.13765	0.136207	0.150562	0.158903	0.162261	0.165094	0.161935	0.159504	0.149966	0.153008	0.155431
-58		0.0359938	0.0208744	0.0419086																				0.0729389	0.0811702	0.117897	0.117226	0.121646	0.135543	0.152628	0.150357	0.131651	0.133295	0.125454	0.146532	0.151086	0.148588	0.145296	0.154032	0.15166	0.145118	0.155282	0.157173	0.154198	0.159387	0.162634	0.141506	0.151754	0.150467
-59																								0.0815213	0.0793921	0.115089	0.12352	0.124069	0.147747	0.145126	0.144953	0.131574	0.130143	0.127835	0.151142	0.150874	0.149954	0.142795	0.143121	0.144451	0.146103	0.170124	0.171858	0.170194	0.174289	0.174292	0.150788	0.132539	0.135118
-60																										0.038324	0.130482	0.127803	0.132407	0.139904	0.141833	0.13531	0.133375	0.132415	0.13789	0.134592	0.135312	0.161731	0.182352	0.183187	0.191058	0.196831	0.194325	0.191937	0.171469	0.175126	0.167865	0.151616	0.149004
-61																																				0.0995838	0.101098	0.0585665	0.125574	0.128689	0.152303	0.172341
-62
-63
-64
-65
-66
-67
-68
-69																																	0.103686	0.0984451	0.0955666			0.0743711
-70																								0.0942475	0.0944861		0.0766199	0.0730847
-71
-72
-73
-74
-75
-76
-77
-78
[truncated: 206 more columns]

## Sheet: SIGMA (95%-CI upper)
GEV scale parameter 95%-CI upper bound [m]	lon	0	1	2	3	4	5	6	7	8	9	10	11	12	13	14	15	16	17	18	19	20	21	22	23	24	25	26	27	28	29	30	31	32	33	34	35	36	37	38	39	40	41	42	43	44	45	46	47
lat
78		0.233264	0.248604	0.245194	0.244917	0.244811	0.242448	0.234746	0.231049	0.230808	0.238344	0.239634	0.240539	0.230462	0.21585											0.153882
77		0.22625	0.240422	0.238631	0.254059	0.257328	0.254668	0.256209	0.253292	0.252521	0.247794	0.239214	0.237021	0.243202	0.253279	0.248587														0.205656	0.210166	0.226841	0.271649	0.272751	0.282841	0.277871	0.242946		0.401857	0.388148	0.38325				0.299811	0.300289	0.274932	0.277778	0.28081
76		0.213027	0.221406	0.220419	0.228524	0.238857	0.235908	0.241811	0.240428	0.238744	0.244855	0.250103	0.247176	0.240781	0.247445	0.241015	0.24843	0.244697	0.250603	0.267702	0.250549	0.251744	0.193013	0.206053	0.194258	0.183079	0.165981	0.163791	0.163678	0.165761	0.160469	0.170039	0.172817	0.168377	0.179793	0.189195	0.186627	0.196391	0.201685	0.194656	0.193961	0.20305	0.208302	0.207986	0.199637	0.203371	0.204639	0.212192	0.21086
75		0.216713	0.219328	0.216385	0.215807	0.219508	0.218259	0.213657	0.212552	0.210855	0.209859	0.209879	0.206213	0.198792	0.207468	0.202611	0.216237	0.213118	0.210662	0.211522	0.18062	0.178077	0.152682	0.173248	0.166161	0.17698	0.170673	0.177777	0.18125	0.193692	0.194247	0.194	0.185569	0.190939	0.188939	0.181431	0.183643	0.178631	0.174551	0.175079	0.180865	0.186424	0.184669	0.197862	0.199302	0.206127	0.205119	0.203785	0.209993
74		0.208116	0.222301	0.221044	0.220501	0.217993	0.215128	0.215023	0.220386	0.219828	0.224599	0.217139	0.214889	0.214409	0.216493	0.218548	0.225142	0.217797	0.236498	0.236498	0.221834	0.218398	0.214095	0.210205	0.212759	0.20877	0.204958	0.201002	0.217444	0.218824	0.217913	0.220221	0.225873	0.222101	0.225239	0.224354	0.223339	0.215803	0.205839	0.202209	0.20184	0.191812	0.193094	0.18711	0.188056	0.194508	0.196438	0.205897	0.210867
73		0.19295	0.214482	0.21129	0.213054	0.210799	0.209434	0.214425	0.232164	0.231462	0.243473	0.242351	0.241477	0.245257	0.248264	0.247564	0.236702	0.228826	0.228178	0.232819	0.230108	0.232746	0.230636	0.229423	0.230196	0.231303	0.222593	0.228665	0.226776	0.220351	0.232157	0.224504	0.220792	0.229358	0.220731	0.216847	0.217253	0.208988	0.184579	0.18108	0.178544	0.181095	0.183611	0.185944	0.193535	0.198767	0.194823	0.200569	0.203527
72		0.224083	0.233622	0.230751	0.237829	0.246194	0.244205	0.236094	0.241968	0.236515	0.244507	0.248628	0.251322	0.267003	0.27063	0.268842	0.269915	0.266578	0.26278	0.26438	0.278321	0.279771	0.268736	0.239369	0.237536	0.229787	0.23162	0.229297	0.22053	0.203526	0.205596	0.204415	0.203326	0.198622	0.187614	0.180604	0.185277	0.185848	0.182015	0.178843	0.17747	0.179011	0.19578	0.214875	0.224741	0.229667	0.226412	0.219417	0.224949
71		0.237773	0.252032	0.252506	0.25706	0.251613	0.244856	0.228918	0.257166	0.255239	0.262823	0.263347	0.264056	0.258271	0.263016	0.26092	0.270163	0.270495	0.249017	0.237973	0.243467	0.244539	0.236243	0.216508	0.211511		0.20283	0.201685			0.174697	0.177962	0.172096	0.181838	0.186124	0.190645	0.190942	0.192478	0.18707	0.190276	0.18773	0.202554	0.219422	0.218891	0.219977	0.226344	0.233853	0.230492	0.240937
70		0.223437	0.250741	0.252833	0.268664	0.251432	0.245637	0.239084	0.250644	0.245564	0.277478	0.287791	0.28859	0.278947	0.26796	0.265557	0.252005	0.214109	0.218764	0.199681													0.170834	0.17773	0.210525	0.21199	0.214423	0.236221	0.235686	0.234179	0.228582	0.239789	0.25718	0.256567	0.242577	0.241145	0.243794	0.248075	0.259932
69		0.230054	0.250548	0.247239	0.25945	0.26237	0.255868	0.252148	0.266329	0.26376	0.279354	0.285982	0.285053	0.279051	0.256079	0.260842	0.245636																						0.243992	0.255546	0.278581	0.284347	0.319555	0.279493	0.256647	0.250769	0.265399	0.25283	0.268118
68		0.262452	0.257043	0.257135	0.263377	0.271103	0.266499	0.284695	0.287501	0.286986	0.292734	0.298721	0.305681	0.296771	0.278355																												0.288262	0.289615	0.248092	0.253887			0.214862
67		0.291477	0.277684	0.277248	0.288342	0.307803	0.306001	0.31015	0.316984	0.323612	0.333878	0.336298	0.347074	0.339037	0.29609																													0.205571	0.200995			0.170189
66		0.28314	0.279061	0.279065	0.293948	0.322842	0.328411	0.337839	0.352414	0.358747	0.366886	0.363057	0.363163
65		0.285546	0.288763	0.292182	0.305146	0.325225	0.331922	0.335442	0.341567	0.349462	0.358998	0.345437	0.355741
64		0.303682	0.311533	0.313355	0.309076	0.31815	0.324577	0.330055	0.328683	0.35093	0.320937
63		0.319903	0.329785	0.334986	0.327775	0.322804	0.342519	0.337304
62		0.324725	0.327616	0.329015	0.338022	0.329373	0.332395
61		0.262623	0.269922	0.258578	0.283806	0.301619
60		0.197237	0.219175	0.212126	0.248389	0.278876	0.298581
59		0.226318	0.2397	0.237854	0.251187	0.272577
58		0.201514	0.258566	0.244245	0.238517	0.228789	0.222789	0.244927
57		0.21435	0.249974	0.248945	0.262296	0.245378	0.232583	0.245309	0.268625	0.297353
56		0.222652	0.247175	0.267127	0.280419	0.273196	0.256028	0.260989	0.311265	0.350318
55		0.214311	0.216084	0.251975	0.258276	0.268369	0.270255	0.295002	0.293305	0.336896
54		0.228335	0.189683	0.191723	0.206191	0.247971	0.26969	0.284294	0.30134	0.355804
53			0.265992	0.201953	0.190818	0.212491	0.230665
52				0.197607	0.203356
51
50		0.188091
49
48
47
46
45
44
43
42
41
40
39
38
37
36
35
34
33
32
31
30
29
28
27
26
25
24
23
22
21
20
19
18
17
16
15
14
13
12
11
10
9
8
7
6				0.0542247	0.0519832	0.0521214
5		0.0507947	0.0560743	0.055738	0.0567685	0.0554881	0.054762
4		0.0526368	0.0602052	0.0594953	0.0616128	0.0564965	0.057014	0.0622982	0.0632418	0.060605
3		0.0548073	0.0606573	0.0599262	0.0625265	0.0565783	0.0570949	0.0649628	0.077781	0.0774638	0.0697294
2		0.05406	0.0579668	0.05957	0.0584304	0.059149	0.0591448	0.0645557	0.07435	0.0739889	0.0772223																																					0.0542381	0.0539416
1		0.0516552	0.0569447	0.0597482	0.0616742	0.0617615	0.0625585	0.0637105	0.0691794	0.0691487	0.0720245																																				0.0562408	0.0541892	0.0571999
0		0.0566525	0.0560553	0.0576788	0.0586466	0.058396	0.0579178	0.0605207	0.0633279	0.0631828	0.0566736																																			0.0550981	0.0576009	0.0552405	0.055242
-1		0.0687137	0.063767	0.0650944	0.0630023	0.0673302	0.0674167	0.0740759	0.0711581	0.0708987																																			0.0609113	0.0618843	0.0570226	0.0636473	0.0640866
-2		0.0704513	0.0673072	0.0654581	0.0674035	0.0674027	0.0672635	0.0686091	0.0715194	0.0712967	0.0701352																																	0.0598312	0.0594514	0.0602821	0.0561451	0.0630432	0.0638437
-3		0.0704962	0.0740726	0.072909	0.0745076	0.0737815	0.0703063	0.0756303	0.0810106	0.0808232	0.0704147																																0.0595569	0.0590405	0.0607244	0.0609974	0.0574037	0.0618095	0.063445
-4		0.0725613	0.0745779	0.0684667	0.0748678	0.0776297	0.0773074	0.0760421	0.0906186	0.0908072	0.0909368	0.0897185																														0.0603571	0.060877	0.0591178	0.063688	0.0624094	0.0630068	0.064194	0.0639681
-5		0.0690729	0.0641813	0.062634	0.0707344	0.0731476	0.0763945	0.0847911	0.0852282	0.085302	0.0949624	0.0929154	0.0928007																													0.0604186	0.0607793	0.0638029	0.0681977	0.0677564	0.0698109	0.0695497	0.0685076
-6		0.0678062	0.0657165	0.0707489	0.0754981	0.0791132	0.0804425	0.0847634	0.0927461	0.0924491	0.0965837	0.0935085	0.0944471																													0.0627446	0.062697	0.0681316	0.0710785	0.0703676	0.0750093	0.0762325	0.0753137
-7		0.0659038	0.0728203	0.0719553	0.0743134	0.0802806	0.0810686	0.0894258	0.0999883	0.100149	0.108542	0.108492	0.108252																													0.0640613	0.0643088	0.0674519	0.0722757	0.0711195	0.0765496	0.0803044	0.0780941
-8		0.0638146	0.0694538	0.0686496	0.0701024	0.0778018	0.0783896	0.0885482	0.0974593	0.0972092	0.104576	0.111997	0.112099	0.105644																												0.0627116	0.0621497	0.0656133	0.0708629	0.0699022	0.0758596	0.0808155	0.0769329
-9		0.0609809	0.0636534	0.0633862	0.0663373	0.0726727	0.0732813	0.0840608	0.0896031	0.0897335	0.0939221	0.107311	0.10794	0.100111																												0.0581025	0.0588538	0.066783	0.0703812	0.0694783	0.0746737	0.0783303	0.0744297
-10		0.0614709	0.0617708	0.0625273	0.0645925	0.0666355	0.066605	0.0739554	0.0807596	0.0808728	0.0868226	0.100819	0.101528	0.107832																												0.0506007	0.0510644	0.0679597	0.0716554	0.0695961	0.0714347	0.0768263	0.0716092
-11		0.0631144	0.0601857	0.061364	0.0622224	0.0684343	0.0681846	0.0768071	0.0808315	0.0806237	0.0849551	0.09566	0.0954229	0.106063	0.0906976																													0.0736353	0.0758876	0.0764742	0.0712132	0.0732932	0.0692972
-12		0.0659488	0.0633395	0.0655205	0.0638001	0.0633619	0.0638297	0.0672126	0.0711657	0.0707675	0.0787667	0.0994499	0.0986323	0.107873	0.0652629																													0.0710521	0.0914262	0.0911831	0.0719897	0.0727475	0.0703394
-13		0.0708397	0.0722621	0.0734088	0.0736684	0.0717908	0.070909	0.0619889	0.0567453	0.0568408	0.0636043	0.0821975	0.080593	0.112786																														0.078808	0.0956553	0.0953421	0.0972469	0.0768295	0.0742881
-14		0.0735124	0.0801643	0.0784768	0.073306	0.0689181	0.0715969	0.0667807	0.059685	0.0602181	0.0599204	0.0710547	0.0697569																															0.0801396	0.0961953	0.0973557	0.0890994	0.0733983	0.0708161
-15		0.0766715	0.0801986	0.0844727	0.0798324	0.0715247	0.0705883	0.06425	0.0598071	0.0599652	0.0646873	0.0705676	0.0701352																															0.0953142	0.111747	0.111293	0.0884725	0.0799461
-16		0.0751528	0.0826113	0.0829361	0.0788107	0.0703561	0.0707064	0.0623136	0.0580047	0.0576915	0.0599496	0.0693217	0.0695749																														0.0974285	0.100679	0.122777	0.122606
-17		0.0799192	0.079085	0.0795373	0.0832754	0.0808787	0.0800624	0.0741813	0.065488	0.0656275	0.0637445	0.0650575	0.0664964																													0.115334	0.11706	0.111031	0.122519	0.128476
-18		0.0831549	0.0868308	0.0879091	0.0900759	0.0919646	0.0916767	0.0841381	0.0843976	0.0839098	0.0777261	0.0779012	0.0763983																										0.114477	0.106377	0.117521	0.123661	0.125905	0.115083	0.119938
-19		0.096871	0.0978399	0.0978418	0.0960638	0.0911091	0.091277	0.0900437	0.0871644	0.0860341	0.0842996	0.0862864	0.0863115																										0.117956	0.118661	0.11666	0.123447	0.12521	0.12813	0.119901	0.118603
-20		0.0990501	0.10628	0.105832	0.10354	0.100351	0.10005	0.0922566	0.0858635	0.0851253	0.0836339	0.0819311	0.0777398	0.0849784																								0.121846	0.118231	0.119982	0.122809	0.131713	0.13184	0.1388	0.122118	0.118445
-21		0.0901024	0.0917593	0.0918856	0.0977623	0.109213	0.109632	0.103247	0.095646	0.0944621	0.0847914	0.0818877	0.0800854	0.0861722																								0.121938	0.12502	0.128365	0.138137	0.128564	0.122895	0.129278	0.123168
-22		0.1117	0.100191	0.10097	0.099525	0.0996499	0.0990109	0.113427	0.11112	0.109647	0.0951664	0.0925556	0.0907215	0.078318	0.0875741	0.090374																						0.114428	0.128307	0.128241	0.132197	0.108632	0.118974	0.12244
-23		0.124068	0.1241	0.121033	0.109365	0.0937225	0.094269	0.10201	0.10798	0.108026	0.105384	0.0957212	0.0956173	0.0878091	0.08441	0.0873782																						0.11894	0.117153	0.120472	0.107828	0.112438	0.114638	0.112455
-24		0.140152	0.135516	0.135845	0.118476	0.108118	0.108974	0.109372	0.10863	0.108562	0.10181	0.0994213	0.0977279	0.0939244	0.0878226	0.0870699																						0.107034	0.122987	0.126391	0.108795	0.120151	0.12256	0.122867	0.12651
-25		0.140362	0.142559	0.143737	0.13151	0.124724	0.130842	0.113905	0.120482	0.120773	0.116624	0.103106	0.103152	0.0904303	0.0830016	0.0753846																					0.0849177	0.106843	0.121734	0.12404	0.125869	0.123568	0.12795	0.12756	0.154654	0.152603
-26		0.14582	0.131401	0.145311	0.156795	0.149351	0.14836	0.143892	0.139424	0.137665	0.12719	0.12276	0.122285	0.106124	0.0961456	0.0951085																				0.0912356	0.093412	0.112717	0.118895	0.121626	0.120971	0.124304	0.124548	0.131381	0.150447	0.148623	0.14396	0.13552	0.133221
-27		0.136577	0.13688	0.138173	0.142248	0.146999	0.144968	0.145079	0.146097	0.145783	0.140806	0.137608	0.137069	0.128849	0.114291	0.116																				0.0887307	0.088711	0.118851	0.110409	0.112667	0.126665	0.129634	0.124487	0.116483	0.149303	0.150175	0.152345	0.142566	0.144725
-28		0.117098	0.138055	0.136902	0.142494	0.133529	0.131619	0.132685	0.148639	0.14841	0.141819	0.140327	0.143084	0.146633	0.123325	0.125297	0.130875																			0.136741	0.135425	0.116915	0.142387	0.140929	0.119937	0.117301	0.112718	0.107788	0.103823	0.118219	0.124508	0.129347	0.136772
-29		0.108829	0.120164	0.120796	0.130638	0.130786	0.130654	0.134759	0.135598	0.134587	0.148495	0.150889	0.151152	0.137958	0.124736	0.132176	0.126858	0.128173																	0.135158	0.146718	0.14519	0.132346	0.138719	0.139841	0.130747	0.120604	0.124535	0.12551	0.105074	0.108968	0.114792	0.133155	0.131297
-30		0.109525	0.119423	0.121591	0.114268	0.122795	0.119762	0.131178	0.137691	0.13676	0.148774	0.156775	0.158045	0.157058	0.144574	0.150999	0.149229	0.132587															0.106022	0.107566	0.145094	0.155129	0.154316	0.144607	0.138523	0.140485	0.143015	0.130103	0.128343	0.117165	0.11801	0.113737	0.117289	0.130258	0.124826
-31		0.117564	0.116823	0.118389	0.123769	0.11766	0.116356	0.126683	0.136528	0.136173	0.151198	0.159748	0.161747	0.150836	0.151899	0.147591	0.148328	0.140511															0.115483	0.122159	0.142819	0.146354	0.14032	0.139636	0.141814	0.144412	0.140432	0.137498	0.13728	0.133822	0.12225	0.105447	0.111586	0.121892	0.124807
-32		0.134448	0.131317	0.134792	0.132029	0.124751	0.124066	0.126976	0.139517	0.138919	0.149834	0.158275	0.161157	0.154008	0.154505	0.154702	0.150889	0.143482	0.147067	0.111992												0.123469	0.155626	0.15713	0.153094	0.153001	0.14627	0.139655	0.139048	0.141728	0.146706	0.136084	0.136731	0.133172	0.132846	0.126218	0.119084	0.134177	0.134901
-33		0.146596	0.148391	0.15147	0.140652	0.132027	0.130525	0.134778	0.132164	0.132123	0.141409	0.136441	0.135245	0.145463	0.147857	0.147592	0.146609	0.142911	0.1429	0.140824											0.121232	0.156559	0.15618	0.152169	0.142558	0.144976	0.147215	0.130478	0.134368	0.134925	0.14446	0.132335	0.129418	0.123008	0.134582	0.13485	0.137517	0.139923	0.133461
-34		0.156716	0.159811	0.164142	0.153833	0.143665	0.143305	0.140064	0.13819	0.136325	0.134071	0.13077	0.130341	0.132162	0.131863	0.132206	0.143568	0.144172	0.145388	0.139286									0.137158	0.145874	0.144313	0.153403	0.154787	0.157945	0.14939	0.142882	0.145482	0.129138	0.128681	0.125415	0.133534	0.133119	0.133415	0.133431	0.135447	0.131657	0.143904	0.136345	0.135041
-35		0.142678	0.148624	0.149613	0.160126	0.153224	0.153924	0.147362	0.135753	0.130101	0.144675	0.144692	0.144124	0.132323	0.124191	0.127255	0.117081	0.13656	0.135061	0.139955	0.123422		0.125476	0.135806	0.120534	0.150191	0.164405	0.162814	0.168367	0.160389	0.161095	0.170038	0.161438	0.161523	0.161077	0.162588	0.163061	0.143001	0.132729	0.131315	0.131477	0.146204	0.149094	0.139229	0.159961	0.14722	0.151764	0.146296	0.147012
-36		0.145575	0.147373	0.145953	0.155299	0.148602	0.151063	0.15325	0.148722	0.147738	0.156807	0.160314	0.16042	0.12852	0.131174	0.132088	0.128124	0.132478	0.134265	0.134062	0.132922	0.137681	0.12113	0.10813	0.102832	0.133623	0.156243	0.154587	0.169444	0.176188	0.182422	0.179027	0.180313	0.180177	0.164191	0.166322	0.16737	0.150571	0.122338	0.134762	0.127118	0.148021	0.149495	0.143632	0.146385	0.148345	0.153061	0.162488	0.162834
-37		0.157108	0.164865	0.171571	0.166729	0.149559	0.151998	0.160947	0.162794	0.165158	0.167949	0.16362	0.163445	0.157982	0.14376	0.14416	0.140189	0.138969	0.140377	0.162521	0.163811	0.167574	0.158195	0.159758	0.162941	0.164765	0.171771	0.175478	0.176596	0.181455	0.186995	0.186596	0.185307	0.186402	0.17868	0.16643	0.164123	0.163112	0.14081	0.136122	0.149623	0.151397	0.160256	0.153955	0.154477	0.152582	0.15455	0.153085	0.155069
-38		0.173857	0.175941	0.17963	0.178137	0.157388	0.158616	0.154766	0.172122	0.175008	0.180341	0.176832	0.176799	0.171498	0.15742	0.155731	0.15241	0.154693	0.156777	0.157454	0.17746	0.176728	0.196111	0.19316	0.197909	0.18113	0.169741	0.174554	0.18017	0.185193	0.189125	0.193575	0.185199	0.185977	0.187524	0.174554	0.171832	0.17391	0.174248	0.174325	0.164691	0.177616	0.179492	0.166448	0.162737	0.161756	0.174194	0.167469	0.172303
-39		0.194156	0.202733	0.20485	0.196579	0.172255	0.170871	0.143554	0.163454	0.167127	0.179169	0.182026	0.184368	0.17473	0.177618	0.176895	0.168917	0.166532	0.16607	0.153263	0.183589	0.181253	0.204975	0.218544	0.221104	0.201065	0.169842	0.184355	0.183716	0.19638	0.201558	0.197966	0.207654	0.209376	0.210016	0.192221	0.19124	0.188134	0.19379	0.195439	0.185382	0.181735	0.181629	0.182449	0.174862	0.181976	0.192591	0.199474	0.206984
-40		0.203528	0.195698	0.201042	0.198173	0.175425	0.175623	0.153963	0.156326	0.161397	0.179334	0.182184	0.186717	0.177946	0.167811	0.170714	0.175586	0.169306	0.163071	0.164478	0.187149	0.1879	0.209148	0.224394	0.222887	0.210466	0.20859	0.210558	0.208071	0.216223	0.218916	0.212816	0.224623	0.226946	0.224194	0.221633	0.221436	0.220725	0.217212	0.217881	0.203224	0.192453	0.190347	0.193821	0.192605	0.195736	0.205491	0.209593	0.215339
-41		0.205283	0.197955	0.200773	0.20396	0.188747	0.189866	0.162116	0.148477	0.151275	0.176427	0.174838	0.188777	0.187645	0.167646	0.17057	0.16609	0.167799	0.169834	0.182342	0.199704	0.202006	0.216676	0.221279	0.221272	0.215672	0.223256	0.228404	0.217587	0.21407	0.218249	0.219238	0.23349	0.239499	0.234752	0.228028	0.234448	0.233962	0.2284	0.230672	0.222509	0.205779	0.209926	0.216968	0.216312	0.214169	0.205564	0.216743	0.213754
-42		0.196193	0.195812	0.193943	0.18767	0.194369	0.195138	0.169668	0.155165	0.156954	0.155112	0.180488	0.181853	0.186295	0.169721	0.174746	0.152963	0.149307	0.151749	0.175343	0.209309	0.210018	0.221353	0.20933	0.210695	0.219162	0.210739	0.213241	0.205358	0.215359	0.219076	0.2249	0.233182	0.237104	0.236844	0.229116	0.235033	0.239639	0.238511	0.239079	0.240022	0.23009	0.234465	0.223957	0.205055	0.21094	0.21951	0.216327	0.21809
-43		0.181118	0.175561	0.172004	0.191626	0.195916	0.196778	0.192106	0.169975	0.169863	0.148199	0.166306	0.18496	0.164144	0.163662	0.163311	0.158214	0.144092	0.148394	0.175967	0.212381	0.213387	0.209682	0.19287	0.1943	0.199743	0.194927	0.197319	0.192761	0.197585	0.200808	0.209513	0.22041	0.222196	0.225495	0.230709	0.223464	0.237479	0.24822	0.249718	0.250895	0.250948	0.249259	0.22682	0.214733	0.220196	0.214555	0.206701	0.213223
-44		0.176882	0.188396	0.189602	0.194618	0.203012	0.205269	0.206107	0.189835	0.190101	0.153288	0.160855	0.162897	0.165646	0.179792	0.180043	0.175023	0.168305	0.170533	0.179337	0.191247	0.192989	0.201341	0.187958	0.189883	0.188247	0.189029	0.189482	0.195273	0.207626	0.206823	0.204792	0.209299	0.216233	0.219245	0.203535	0.207275	0.225827	0.238629	0.2379	0.236996	0.224494	0.229732	0.215718	0.202375	0.207623	0.199297	0.202145	0.201612
-45		0.200326	0.192767	0.194894	0.1901	0.200356	0.20543	0.198895	0.187473	0.187919	0.15169	0.152748	0.155968	0.157743	0.166849	0.168899	0.18027	0.179264	0.179794	0.183278	0.180883	0.182592	0.186051	0.1878	0.188842	0.199119	0.191666	0.192713	0.198171	0.19427	0.193933	0.194146	0.212409	0.221872	0.208353	0.200171	0.205552	0.211482	0.220483	0.221972	0.213369	0.204534	0.206359	0.188763	0.186765	0.181705	0.178389	0.178201	0.183911
-46		0.198247	0.193766	0.196024	0.192443	0.190311	0.191688	0.183948	0.168685	0.169518	0.160255	0.15312	0.159569	0.146489	0.176966	0.179017	0.170555	0.176243	0.179955	0.174394	0.176192	0.176808	0.165591	0.167014	0.169335	0.188321	0.18142	0.17976	0.175708	0.185271	0.185551	0.183933	0.208479	0.213968	0.2072	0.200139	0.200952	0.198771	0.199513	0.202968	0.196815	0.200906	0.200583	0.188636	0.160472	0.160537	0.162189	0.170963	0.176212
-47		0.20795	0.210245	0.213047	0.195881	0.182118	0.184284	0.187668	0.174796	0.166643	0.174916	0.177507	0.175858	0.167243	0.161484	0.162338	0.171833	0.176362	0.178954	0.170293	0.173452	0.176964	0.189699	0.186509	0.18911	0.177654	0.158571	0.160794	0.155821	0.164416	0.168245	0.179747	0.193104	0.198387	0.203191	0.196584	0.200725	0.199322	0.191876	0.195342	0.177809	0.17843	0.174777	0.177583	0.171048	0.172366	0.164565	0.166198	0.17367
-48		0.195823	0.19606	0.199928	0.181967	0.175383	0.177915	0.185632	0.205874	0.202967	0.188352	0.179063	0.177793	0.154826	0.157416	0.158851	0.177372	0.190181	0.186613	0.185612	0.178711	0.18644	0.178158	0.203122	0.206406	0.191094	0.17426	0.170964	0.16453	0.158722	0.161581	0.170732	0.191438	0.19428	0.204634	0.192221	0.192343	0.17793	0.17322	0.177735	0.162009	0.150762	0.159329	0.170414	0.176424	0.187676	0.192869	0.200061	0.2005
-49		0.198222	0.174205	0.173002	0.161976	0.170827	0.173313	0.207003	0.203733	0.204688	0.205584	0.191628	0.186517	0.164845	0.160329	0.160387	0.191837	0.209461	0.204112	0.210578	0.187735	0.183068	0.172923	0.185003	0.186434	0.190443	0.182426	0.178094	0.172165	0.155033	0.165323	0.165483	0.1802	0.182536	0.200897	0.198243	0.198003	0.184604	0.155839	0.160056	0.167059	0.190697	0.188824	0.187642	0.182788	0.191423	0.202383	0.212725	0.220967
-50		0.210581	0.202322	0.198715	0.178737	0.172803	0.172207	0.189855	0.196018	0.197346	0.201761	0.193148	0.192585	0.190218	0.186578	0.189872	0.222677	0.243149	0.239971	0.228899	0.203077	0.199212	0.184056	0.181178	0.181738	0.161471	0.176399	0.175245	0.178348	0.180805	0.174018	0.16869	0.173812	0.176578	0.192067	0.18515	0.18971	0.181915	0.193436	0.199424	0.208628	0.212053	0.20975	0.205768	0.187201	0.189563	0.198529	0.211004	0.21539
-51		0.19762	0.200531	0.199846	0.203313	0.192902	0.189976	0.188458	0.191368	0.191674	0.194682	0.200789	0.20281	0.19505	0.183148	0.185021	0.200119	0.217761	0.215953	0.224937	0.224006	0.220381	0.206456	0.179115	0.176945	0.170278	0.179605	0.177726	0.205126	0.208562	0.208063	0.223369	0.212916	0.213928	0.190573	0.186696	0.189113	0.199915	0.226654	0.228256	0.217531	0.231842	0.23154	0.213445	0.210168	0.215029	0.20645	0.22747	0.22765
-52		0.210029	0.22073	0.223602	0.227748	0.221868	0.225408	0.206698	0.20894	0.208498	0.2049	0.202619	0.203985	0.193911	0.183919	0.185802	0.186624	0.201838	0.201815	0.19085	0.195083	0.194886	0.214507	0.196918	0.199826	0.191698	0.209602	0.210336	0.226972	0.22359	0.222939	0.230653	0.21923	0.21859	0.196604	0.174471	0.178891	0.177359	0.214996	0.216773	0.2194	0.224016	0.22418	0.217516	0.203313	0.208218	0.203076	0.217629	0.221242
-53		0.237596	0.236351	0.233104	0.248805	0.235235	0.236339	0.236823	0.224178	0.2242	0.217211	0.20623	0.204769	0.215373	0.218658	0.222909	0.198053	0.185417	0.185428	0.188058	0.214724	0.213354	0.221647	0.211371	0.211289	0.189617	0.198511	0.199559	0.200469	0.206512	0.205995	0.206587	0.21004	0.211875	0.185802	0.183988	0.184112	0.172994	0.175303	0.178262	0.189182	0.196565	0.19586	0.212698	0.215367	0.214488	0.199702	0.208465	0.206317
-54		0.21388	0.218696	0.218664	0.227356	0.224472	0.228061	0.234599	0.22167	0.22173	0.213394	0.185617	0.186063	0.20187	0.203292	0.212349	0.199617	0.193105	0.196052	0.184165	0.206151	0.212767	0.213875	0.210213	0.210255	0.197071	0.195873	0.199516	0.188407	0.203945	0.202262	0.193354	0.196843	0.190586	0.197743	0.205845	0.202425	0.192932	0.192091	0.1939	0.185377	0.195132	0.194397	0.208824	0.210629	0.210033	0.206587	0.21344	0.209799
-55		0.216473	0.217864	0.215306	0.221664	0.223346	0.228832	0.241085	0.244378	0.243449	0.225538	0.200203	0.194372	0.18042	0.173741	0.176316	0.191696	0.181189	0.185378	0.182396	0.188441	0.190257	0.214061	0.216929	0.214773	0.198483	0.173503	0.174291	0.179721	0.204653	0.204856	0.207595	0.218717	0.21444	0.211865	0.218664	0.215376	0.231579	0.23359	0.232115	0.21893	0.213744	0.212499	0.216858	0.203437	0.198797	0.189682	0.205151	0.20664
-56		0.216958	0.217789	0.216185	0.203042	0.200485	0.197835	0.208303	0.246368	0.245801	0.225974	0.214125	0.218308	0.217363	0.198077	0.190304	0.171086	0.178117	0.178989	0.211168	0.213296	0.218154	0.223459	0.201367	0.2038	0.206212	0.193628	0.19306	0.201995	0.200957	0.20545	0.21672	0.228113	0.22589	0.230508	0.231141	0.233884	0.23837	0.241299	0.244371	0.236428	0.23346	0.237209	0.230084	0.220382	0.221043	0.194629	0.223256	0.226306
-57		0.181455	0.147	0.144178	0.18169	0.23925	0.249534	0.357327						0.126731	0.131014	0.137456	0.201921	0.205545	0.203576	0.216782	0.245566	0.250554	0.223998	0.218547	0.229113	0.21493	0.194253	0.195433	0.20543	0.217674	0.218431	0.221518	0.216143	0.21544	0.21348	0.222019	0.220957	0.214444	0.211079	0.208624	0.231363	0.240143	0.243851	0.243503	0.241387	0.239804	0.230102	0.233293	0.235327
-58		0.157337	0.12439	0.145821																				0.161059	0.169133	0.213291	0.190788	0.196318	0.215479	0.236924	0.233448	0.210763	0.213759	0.204382	0.230513	0.238387	0.23525	0.230312	0.236549	0.234612	0.225653	0.2379	0.240163	0.239557	0.240495	0.246105	0.225502	0.235699	0.232498
-59																								0.224626	0.209469	0.221567	0.20704	0.206902	0.241557	0.237408	0.2373	0.229608	0.224625	0.221782	0.243141	0.245453	0.243608	0.243324	0.251452	0.254476	0.245256	0.271945	0.275578	0.273363	0.268644	0.269213	0.23395	0.209805	0.212186
-60																										0.318029	0.293669	0.290291	0.242145	0.249696	0.251735	0.244615	0.238617	0.238199	0.271044	0.251761	0.251017	0.289879	0.314828	0.315192	0.320763	0.337803	0.336531	0.33084	0.284881	0.288431	0.282953	0.251773	0.248869
-61																																				0.314404	0.319689	0.255218	0.328767	0.335519	0.445518	0.607891
-62
-63
-64
-65
-66
-67
-68
-69																																	0.160315	0.151788	0.143543			0.120627
-70																								0.144716	0.144855		0.125999	0.121778
-71
-72
-73
-74
-75
-76
-77
-78
[truncated: 206 more columns]

[truncated: 9 more sheets: SIGMA (smoothed), SIGMA (95%-CI lower, smoothed), SIGMA (95%-CI upper, smoothed), K, K (95%-CI lower), K (95%-CI upper), K (smoothed), K (95%-CI lower, smoothed), K (95%-CI upper, smoothed)]
